# Supplementary material for: The molecular and metabolic program by which white adipocytes adapt to cool physiologic temperatures
Source: PLoS Biol. 2021 May 12;19(5):e3000988. doi: 10.1371/journal.pbio.3000988 (PMC8143427; doi:10.1371/journal.pbio.3000988)
Supplement: S1 Data — All numerical raw data associated with Fig 1 and S1 Fig. The file contains multiple tabs with labels corresponding to the relevant figure. (XLSX) [file pbio.3000988.s009.xlsx]

## Sheet: Figure 1A, SuppFigure 1A 
Figure 1A
			22oC	29oC	22oC	29oC	22oC	29oC	22oC	29oC	29oC	29oC
		18:2 (n-6)	22.4191	22.5058	21.2056	22.4011	26.1578	25.2351	25.1044	24.4258	27.6326	27.2919
		18:1(n-7)	3.20643	3.18962	3.70879	3.77966	2.56011	3.15764	3.03771	3.15239	3.78178	3.09268
		18:1(n-9)	26.5994	24.3303	31.5741	26.7406	37.2609	31.0195	37.2657	35.1224	35.2467	33.061
		16:1 (n-7)	4.23229	3.51582	9.51483	8.02628	12.1669	10.8622	12.3646	9.69958	12.3504	10.6696
		UFAs	8.24147	7.55305	6.38693	7.12154	7.5999	7.52937	7.65847	6.43049	7.42314	6.78284
		18:0	5.73903	7.23626	2.20226	3.79348	0.656151	1.08812	1.01502	1.85357	0.797603	1.22867
		16:0	27.0319	29.1177	23.3487	25.4615	11.781	18.3684	11.8152	17.0659	11.0592	15.6604
		14:0	1.88409	1.94903	1.51831	1.99968	1.28048	2.03953	1.17658	1.60549	1.15318	1.63458
		SFAs	0.646196	0.602473	0.540523	0.67616	0.536832	0.700177	0.562301	0.644421	0.555378	0.578328
			100	100	100	100	100	100	100	100	100	100
			0.534293	0.792698	1.35258	1.61061	0.814232	0.79807	0.463375	1.3309	0.144691	0.3147
			0.455751	0.156204	0.847047	0.389833	0.229234	0.151677	0.791343	0.82464	0.454605	0.311286
			1.05605	2.33975	3.50773	2.80374	0.800719	0.968574	1.95761	0.828216	0.892641	1.17262
			1.42004	1.03348	1.29367	1.88892	1.33287	0.756578	1.21092	1.70958	0.522129	0.679183
			0.923076	0.672864	0.919076	0.866112	0.524084	0.92968	0.65225	1.07587	0.371067	0.496482
			1.15235	1.33057	0.630092	1.36183	0.186241	0.206185	0.237783	0.587867	0.250818	0.136302
			1.10061	1.95177	3.91793	4.41136	0.236513	0.241396	0.737464	3.13126	0.54051	0.624058
			0.244058	0.141277	0.160808	0.171656	0.0619488	0.0802772	0.122389	0.0879842	0.0769087	0.0733054
			0.096028	0.0617365	0.114104	0.0993608	0.0917925	0.0742506	0.0874579	0.214794	0.0745566	0.0459954
		MUFA/SFA	0.940824	0.765972	1.60812	1.18841	3.97419	2.15258	3.86822	2.3691	4.01434	2.58929
Figure 2E
					37	31
				18:2 (n-6)	1.1289	0.855079
				18:1(n-7)	4.14148	3.60413
				18:1(n-9)	7.07227	7.02914
				16:1 (n-7)	42.4609	66.0519
				UFA	4.34071	5.86224
				18:0	0.847043	0.250873
				16:0	33.8229	12.7421
				14:0	5.49675	3.08302
				SFAs	0.675034	0.507416
					100	100
					0.0733783	0.0613958
					0.318344	0.317151
					0.572308	0.542827
					3.21978	0.736801
					0.544775	0.600462
					0.0571361	0.12543
					4.16353	0.977339
					0.196289	0.196407
					0.0764157	0.0613145
				MUFA/SFA	1.42871	5.62465								66.0519	0.736801		7.02914	0.542827		3.60413	0.317151		0.855079	0.0613958
														42.4609	3.21978		7.07227	0.572308		4.14148	0.318344		1.1289	0.0733783
	Name	12:00:00	13:00:00	14:00:00	14:1 (n-5)	15:00:00	16:00:00	16:1 (n-7)	18:00:00	18:1(n-9)	18:1(n-7)	18:2 (n-6)	18:3 (n-6)	20:00:00	18:3 (n-3)	20:01:00	21:00:00	20:02:00	20:3 (n-6)	22:00:00	20:4 (n-6)	22:01:00	20:5 (n-3)	22:2 (n-6)	1 day, 0:00:00	22:4 (n-6)	1 day, 0:01:00	22:5 (n-3)	22:6 (n-3)
	mean in group 31	-6.61763	-10.6614	-3.48098	-3.18368	-5.91344	-2.06262	-0.414781	-8.11752	-2.65766	-3.32644	-4.76401	-7.91318	-8.61282	-8.08545	-8.19175	-7.63419	-8.23275	-7.17738	-8.8973	-5.35299	-10.4733	-7.01963	-17.8806	-8.54636	-6.56745	-8.67312	-5.93682	-5.31657
	mean in group 37	-6.22119	-8.55567	-2.90155	-3.98557	-5.53535	-1.09004	-0.85908	-4.77307	-2.65189	-3.18668	-4.48572	-7.73472	-10.0823	-7.74695	-13.5633	-10.3429	-8.09228	-6.22149	-10.3549	-4.89721	-12.9897	-10.7555	-13.0129	-8.28284	-6.17103	-8.62257	-5.58462	-5.04917
	p.value	0.00106174	0.298255	6.79295e-08	3.18431e-08	2.36651e-06	8.38462e-08	2.707e-05	0.207067	0.905091	0.0176374	4.98471e-05	0.0757798	0.427791	0.0444877	0.0636744	0.162044	0.392967	1.8348e-08	0.416969	1.52306e-05	0.440327	0.195482	0.160697	0.234526	0.00370746	0.7168	0.000135126	0.00106689
	fdr.pvalue	0.00271571	0.379597	5.86924e-07	4.45804e-07	1.32525e-05	5.86924e-07	0.00010828	0.289894	0.905091	0.0379882	0.000174465	0.132615	0.474199	0.0889754	0.118859	0.252069	0.474199	4.45804e-07	0.474199	7.1076e-05	0.474199	0.288078	0.252069	0.312701	0.00865075	0.743349	0.000420391	0.00271571
					37	31
					29oC
				20:4	19.4847	17.3237
				18:2	1.89089	2.13067
				18:1(n-7)	8.06568	13.5428
				18:1(n-9)	8.90398	8.6079
				16:1	10.3324	17.1155
				UFAs	12.446	10.7259
				18:0	17.1331	13.5002
				16:0	20.2799	15.4192
				14:0	0.330667	0.447763
				SFAs	1.13263	1.18637
					100	100
				20:4	0.597911	0.591625
				18:2	0.0561407	0.129768
				18:1(n-7)	0.265363	0.912628
				18:1(n-9)	0.224093	0.622358
				16:1	0.572265	1.78055
				UFAs	0.857776	1.16099
				18:0	0.592183	0.491759
				16:0	0.510471	1.28474
				14:0	0.0721586	0.196334
				SFAs	0.116697	0.415432
				MUFA/SFA	0.514164	0.889488
		14:00:00	14:1 (n-5)	15:00:00	16:00:00	16:1 (n-7)	18:00:00	18:1(n-9)	18:1(n-7)	18:2 (n-6)	18:3 (n-6)	20:00:00	20:01:00	20:02:00	20:3 (n-6)	22:00:00	20:4 (n-6)	22:01:00	20:5 (n-3)	1 day, 0:00:00	22:4 (n-6)	1 day, 0:01:00	22:5 (n-3)	22:6 (n-3)
	mean in group 31	-5.4697	-6.16938	-6.24574	-1.87225	-1.76979	-2.00303	-2.45459	-2.0013	-3.85026	-11.7712	-6.31756	-6.22861	-12.0709	-4.76561	-5.80187	-1.75358	-6.39845	-4.61428	-5.39754	-4.19544	-4.87251	-4.0028	-3.21261
	mean in group 37	-5.73432	-6.31504	-6.5424	-1.5958	-2.27113	-1.76465	-2.41894	-2.518	-3.96849	-17.2585	-6.65039	-6.24677	-17.2585	-4.11445	-5.74463	-1.63593	-12.1558	-4.518	-5.23217	-4.26038	-5.03101	-3.98121	-2.9291
	p.value	0.167367	0.18387	0.264646	0.000178839	1.08647e-05	4.12108e-07	0.284615	6.87714e-07	0.00320073	0.078147	0.012046	0.901308	0.071547	1.52903e-06	0.448203	9.79817e-05	0.0524274	0.0833874	0.178993	0.264327	0.0965436	0.446205	5.18515e-06
	fdr.pvalue	0.248766	0.248766	0.320361	0.000587613	4.99776e-05	7.90871e-06	0.327307	7.90871e-06	0.0092021	0.147532	0.0307843	0.901308	0.147532	1.17226e-05	0.468576	0.000375597	0.120583	0.147532	0.248766	0.320361	0.158607	0.468576	2.98146e-05
Figure S1A
										CV8
						22oC	29oC	22oC	29oC	22oC	29oC
					22:6 (n-3)	2.59066	2.26666	3.02977	2.80805	4.01584	4.13979
					22:5 (n-3)	2.18247	2.31113	2.19071	2.68942	2.24663	2.22226
					22:4 (n-6)	2.45915	2.26149	2.8468	2.52774	2.27362	1.53267
					20:4 (n-6)	21.2517	19.6416	19.0798	20.002	17.5143	13.4196
					18:2 (n-6)	10.905	12.0672	10.1125	13.442	13.9775	15.3652
					18:1(n-7)	3.82682	3.53058	4.18204	4.16479	4.98136	4.24439
					18:1(n-9)	9.397	10.029	10.8865	11.6523	13.6463	16.0673
					16:1 (n-7)	0.625665	0.682337	1.06801	1.30824	2.31947	2.91115
					UFAs	3.55416	4.32329	3.75914	3.91046	3.36506	3.30412
					18:0	16.1387	16.9373	19.2417	15.2275	16.0051	15.6014
					16:0	24.5423	23.1952	20.8185	20.3018	17.3932	18.9674
					14:0	0.460298	0.459648	0.561558	0.561539	0.489407	0.540655
					SFAs	2.06616	2.2946	2.22291	1.40406	1.77223	1.68409
						100	100	100	100	100	100
					22:6 (n-3)	0.107714	0.173166	0.378828	0.244413	0.399208	0.49248
					22:5 (n-3)	0.385515	0.424356	0.309957	0.391296	0.22219	0.366482
					22:4 (n-6)	0.219173	0.209418	0.321378	0.4484	0.197427	0.367607
					20:4 (n-6)	0.86564	0.63456	2.96958	2.44708	1.20462	2.85428
					18:2 (n-6)	0.391327	0.361829	1.36776	1.92588	0.962836	2.56809
					18:1(n-7)	0.362665	0.266243	0.664205	0.874228	0.26626	0.598336
					18:1(n-9)	0.438619	0.388408	2.10641	2.35322	1.6206	5.56412
					16:1 (n-7)	0.0576736	0.0758654	0.0990235	0.433725	0.606313	1.47776
					UFAs	2.66242	2.05205	8.49246	8.37952	4.65847	12.4209
					18:0	0.604739	0.698363	1.88643	4.98031	2.57814	4.56109
					16:0	0.758303	0.640667	1.01922	3.81292	0.537689	2.02112
					14:0	0.0297425	0.0399197	0.488575	0.086155	0.0535041	0.173295
					SFAs	0.0643085	0.0928528	1.00209	0.219789	0.128761	0.291646
					MUFA/SFA	0.246373	0.266899	0.298414	0.364784	0.478042	0.549005
						22oC			85			22oC	29oC
					22:6 (n-3)	4.01584		12:0	0.0214775	0.052609		4.01584	4.13979
					22:5 (n-3)	2.24663		13:0	0.225621	0.250378		2.24663	2.22226
					22:4 (n-6)	2.27362		14:0	0.540655	0.173295		2.27362	1.53267
					20:4 (n-6)	17.5143		14:1 (n-5)	0.0185425	0.0454197		17.5143	13.4196
					18:2 (n-6)	13.9775		15:0	0.483273	0.17897		13.9775	15.3652
					18:1(n-7)	4.98136		16:0	18.9674	2.02112		4.98136	4.24439
					18:1(n-9)	13.6463		16:1 (n-7)	2.91115	1.47776		13.6463	16.0673
					16:1 (n-7)	2.31947		18:0	15.6014	4.56109		2.31947	2.91115
					UFAs	3.36506		18:1(n-9)	16.0673	5.56412		3.36506	3.30412
					18:0	16.0051		18:1(n-7)	4.24439	0.598336		16.0051	15.6014
					16:0	17.3932		19:0	0.125039	0.0258572		17.3932	18.9674
					14:0	0.489407		18:2 (n-6)	15.3652	2.56809		0.489407	0.540655
					SFAs	1.77223		18:3 (n-6)	0.0499924	0.011659		1.77223	1.68409
						100		20:0	0.17806	0.0363037		100	100
						0.399208						0.399208	0.49248
						0.22219						0.22219	0.366482
						0.197427						0.197427	0.367607
						1.20462						1.20462	2.85428
						0.962836						0.962836	2.56809
						0.26626						0.26626	0.598336
						1.6206						1.6206	5.56412
						0.606313						0.606313	1.47776
						4.65847						4.65847	12.4209
						2.57814						2.57814	4.56109
						0.537689						0.537689	2.02112
						0.0535041						0.0535041	0.173295
						0.128761						0.128761	0.291646

## Sheet: Figure 1B
SCD1
		Sample #	Membrane 1 (/)	Sample #		Membrane 2 (_|)	Sample #		Membrane 3(_/)	Sample #		Membrane 4 (ladder)				C4 29				C4 22				C8 29
29C	pWAT	107	1163.87	117	pWAT	4350.82	127	pWAT	85.071	137	pWAT	1055.16				SCD1	Adipo	Normalized		SCD1	Adipo	Normalized		SCD1	Adipo	Normalized
		112	420.263	122		248.556	132		389.385	172		497.021			108	1295.04	3487.6	0.371328	133	6683.94	8779.23	0.761335	109	2459.16	8722.04	0.281948
	iWAT	106	506.435	116	iWAT	3599.23	126	iWAT	533.506	136	iWAT	657.385			113	1761.75	2774.87	0.634894	138	2821.58	4540.87	0.621374	114	6790.99	13621.5	0.498548
		111	830.678	121		403.092	131		1288.51	171		898.385			118	333.92	3722.82	0.0896954	103	2768.87	2338.46	1.18406	119	2713.99	13003.4	0.208714
	C4	108	1295.04	118	C4	333.92	128	C4	3233.99	138	C4	2821.58			123	326.556	3513.53	0.0929425	43	1918.09	3935.58	0.487372	124	1768.16	10099.3	0.175078
		113	1761.75	123		326.556	133		6683.94	173		2836.63			128	3233.99	6840.01	0.472805	148	6538.28	8510.7	0.768243	129	3781.04	5846.34	0.646737
	C8	109	2459.16	119	C8	2713.99	129	C8	3781.04	139	C8	12380.2			173	2836.63	10004.2	0.283543	153	11851.7	20462.5	0.579192	174	5267.63	18294.8	0.287931
		114	6790.99	124		1768.16	134		10211.9	174		5267.63			178	705.263	4218.16	0.167197	158	14594.9	13267.8	1.10003	179	555.385	9725.87	0.0571039
	C12	110	9106.99	120	C12	3242.82	130	C12	4059.92	140	C12	10200.4							163	11197	15821.8	0.707693
		115	6964.11	125		527.435	135		11765.5	175		6872.28							168	5390.16	8829.53	0.61047
22C	pWAT	102	5511.7	147	pWAT	10205.5	157	pWAT	16048.6	167	pWAT	2336.46				1499.02	4937.32	0.301772		7084.95	9609.61	0.757752		3333.77	11330.5	0.308009
		42	5987.28	152		9043.87	162		7401.16	166	iWAT	1323.26
	iWAT	101	991.92	146	iWAT	7551.41	156	iWAT	7151.21	168	C4	5390.16				C8 22				C12 29				C12 22
		41	1664.16	151		2020.92	161		4590.09	169	C8	14088.1				SCD1	Adipo	Normalized		SCD1	Adipo	Normalized		SCD1	Adipo	Normalized
	C4	103	2768.87	148	C4	6538.28	158	C4	14594.9	170	C12	9851.99			134	10211.9	12453.4	0.820012	110	9106.99	15760.5	0.577835	135	11765.5	7811.99	1.50609
		43	1918.09	153		11851.7	163		11197	177	pWAT	758.678			139	12380.2	15402	0.803807	115	6964.11	12054.5	0.577718	140	10200.4	9688.41	1.05285
	C8	104	13388.1	149	C8	12859.3	159	C8	9400.58	176	iWAT	680.263			104	13388.1	15759.9	0.849503	120	3242.82	10370.6	0.312692	105	10229	8330.77	1.22786
		44	11066.6	154		9503.16	164		8782.58	178	C4	705.263			44	11066.6	10310.3	1.07335	125	527.435	1863.68	0.283008	45	6144.16	3325.58	1.84755
	C12	105	10229	150	C12	10112.9	160	C12	9843.41	179	C8	555.385			149	12859.3	10488.3	1.22606	130	4059.92	3978.39	1.02049	150	10112.9	3652.7	2.7686
		45	6144.16	155		11262.4	165		5531.58	180	C12	200.314			154	9503.16	14036.4	0.677037	175	6872.28	13165.9	0.521974	155	11262.4	10400.5	1.08287
															159	9400.58	7449.16	1.26196	180	200.314	8991.99	0.0222769	160	9843.41	11947.8	0.823866
															164	8782.58	11991.7	0.732388					165	5531.58	7718.48	0.716667
															169	14088.1	20154.4	0.699011					170	9851.99	13630.2	0.722804
	Loading Control (Adipo)
	Sample #		Membrane 1				Membrane 2									11297.8	13116.2	0.904793		4424.84	9455.1	0.473714		9437.93	8500.72	1.30546
	108	C4	3487.6		128	C4	6840.01
	113		2774.87		173		10004.2
	118		3722.82		178		4218.16										C4 22	C4 29	C8 22	C8 29	C12 22	C12 29
	123		3513.53		133		8779.23			normalized							Normalized	Normalized	Normalized	Normalized	Normalized	Normalized
	103		2338.46		138		4540.87			C4 29	C4 22	C8 29	C8 22	C12 29	C12 22		0.761335	0.371328	0.820012	0.281948	1.50609	0.577835		Column1	22	29	22	29	22	29
	43		3935.58		168		8829.53			0.863925	4.45887	1.64051	6.81241	6.07529	7.84881		0.621374	0.634894	0.803807	0.498548	1.05285	0.577718
	148		8510.7		129	C8	5846.34			1.17527	1.88228	4.53028	8.25888	4.64577	6.80471		1.18406	0.0896954	0.849503	0.208714	1.22786	0.312692		Mean	0.757752	0.301772	0.904793	0.308009	1.30546	0.473714
	153		20462.5		174		18294.8			0.222759	1.84712	1.81051	8.93123	2.16329	6.82378		0.487372	0.0929425	1.07335	0.175078	1.84755	0.283008		Standard Error	0.0787751	0.0774735	0.0748687	0.0760025	0.220869	0.118427
	109	C8	8722.04		179		9725.87			0.217846	1.27956	1.17955	7.38254	0.351853	4.09878		0.768243	0.472805	1.22606	0.646737	2.7686	1.02049		Median	0.707693	0.283543	0.820012	0.281948	1.08287	0.521974
	114		13621.5		134		12453.4			2.1574	4.3617	2.52234	8.57845	2.70838	6.74632		0.579192	0.283543	0.677037	0.287931	1.08287	0.521974		Mode	#N/A	#N/A	#N/A	#N/A	#N/A	#N/A
	119		13003.4		139		15402			1.89232	7.90629	3.51404	6.33958	4.58451	7.51318		1.10003	0.167197	1.26196	0.0571039	0.823866	0.0222769		Standard Deviation	0.236325	0.204975	0.224606	0.201084	0.662606	0.313328
	124		10099.3		169		20154.4			0.470482	9.73631	0.370498	6.27114	0.13363	6.56656		0.707693		0.732388		0.716667			Sample Variance	0.0558497	0.042015	0.0504479	0.0404346	0.439047	0.0981747
	44		10310.3		130	C12	3978.39				7.46953		5.85887		3.69013		0.61047		0.699011		0.722804			Kurtosis	0.0603434	-0.787854	-1.07009	-0.017976	2.33019	1.04686
	104		15759.9		175		13165.9				3.59579		9.39821		6.57228									Skewness	1.05034	0.574866	0.795027	0.764315	1.52386	0.475791
	149		10488.3		180		8991.99										0.757752	0.301772	0.904793	0.308009	1.30546	0.473714		Range	0.696687	0.545199	0.584927	0.589633	2.05194	0.998218
	154		14036.4		135		7811.99																	Minimum	0.487372	0.0896954	0.677037	0.0571039	0.716667	0.0222769
	110	C12	15760.5		140		9688.41																	Maximum	1.18406	0.634894	1.26196	0.646737	2.7686	1.02049
	115		12054.5		170		13630.2																	Sum	6.81976	2.1124	8.14314	2.15606	11.7492	3.316
	120		10370.6		158	C4	13267.8																	Count	9	7	9	7	9	7
	125		1863.68		163		15821.8			1	4.72638	2.22396	7.53681	2.95182	6.29606										1.66805e+140
	105		8330.77		159	C8	7449.16
	45		3325.58		164		11991.7
	150		3652.7		160	C12	11947.8
	155		10400.5		165		7718.48

## Sheet: Figure 1C
	BAT	dorso-ing	close to tail					Number of families	1
	average	average	average					Number of comparisons per family	15
22oC								Alpha	0.05
451	34.2	33.4	32.25
455	36.8	34.9	33.7					Tukey's multiple comparisons test	Mean Diff.	95.00% CI of diff.	Significant?	Summary	Adjusted P Value
ETM456	36.5	34.7	33.5					22 nude-close to tail vs. 22 nude-BAT	-3.306	-4.542 to -2.071	Yes	****	<0.0001	A-B
457	36.4	34.5	33.4					22 nude-close to tail vs. 22 nude-dorso-ing	-1.356	-2.592 to -0.1210	Yes	*	0.0242	A-C
458	36.85	34.6	34					22 nude-close to tail vs. 29 nude-close to tail	-3.169	-4.447 to -1.890	Yes	****	<0.0001	A-D
ETM459	35.4	32.2	31.8					22 nude-close to tail vs. 29 nude-BAT	-4.847	-6.126 to -3.569	Yes	****	<0.0001	A-E
460	37.35	35.6	33.35					22 nude-close to tail vs. 29 nude-dorso-ing	-4.19	-5.469 to -2.912	Yes	****	<0.0001	A-F
461	36.8	34.8	31.85					22 nude-BAT vs. 22 nude-dorso-ing	1.95	0.7147 to 3.185	Yes	***	0.0004	B-C
								22 nude-BAT vs. 29 nude-close to tail	0.1375	-1.141 to 1.416	No	ns	0.9995	B-D
30oC								22 nude-BAT vs. 29 nude-BAT	-1.541	-2.820 to -0.2624	Yes	*	0.0103	B-E
ETM 476	38.2	37.55	36.4					22 nude-BAT vs. 29 nude-dorso-ing	-0.8839	-2.163 to 0.3947	No	ns	0.3231	B-F
477	38	36.75	36.05					22 nude-dorso-ing vs. 29 nude-close to tail	-1.813	-3.091 to -0.5338	Yes	**	0.0017	C-D
478	37.5	36.2	35.4					22 nude-dorso-ing vs. 29 nude-BAT	-3.491	-4.770 to -2.212	Yes	****	<0.0001	C-E
479	38.25	36.85	37					22 nude-dorso-ing vs. 29 nude-dorso-ing	-2.834	-4.113 to -1.555	Yes	****	<0.0001	C-F
481	37.65	38.6	35.55					29 nude-close to tail vs. 29 nude-BAT	-1.679	-2.999 to -0.3580	Yes	**	0.006	D-E
482	37.2	36.9	36.35					29 nude-close to tail vs. 29 nude-dorso-ing	-1.021	-2.342 to 0.2992	No	ns	0.2117	D-F
483	38	37.35	36.3					29 nude-BAT vs. 29 nude-dorso-ing	0.6571	-0.6634 to 1.978	No	ns	0.6719	E-F
Column1								Test details	Mean 1	Mean 2	Mean Diff.	SE of diff.	n1	n2	q	DF
								22 nude-close to tail vs. 22 nude-BAT	32.98	36.29	-3.306	0.4123	8	8	11.34	39
Mean	36.2875	34.3375	32.9813	37.8286	37.1714	36.15		22 nude-close to tail vs. 22 nude-dorso-ing	32.98	34.34	-1.356	0.4123	8	8	4.652	39
Standard Error	0.357914	0.37318	0.308935	0.147138	0.289264	0.205866		22 nude-close to tail vs. 29 nude-close to tail	32.98	36.15	-3.169	0.4268	8	7	10.5	39
Median	36.65	34.65	33.375	38	36.9	36.3		22 nude-close to tail vs. 29 nude-BAT	32.98	37.83	-4.847	0.4268	8	7	16.06	39
Mode	36.8	#N/A	#N/A	38	#N/A	#N/A		22 nude-close to tail vs. 29 nude-dorso-ing	32.98	37.17	-4.19	0.4268	8	7	13.88	39
Standard Deviation	1.01233	1.05551	0.8738	0.389291	0.76532	0.544671		22 nude-BAT vs. 22 nude-dorso-ing	36.29	34.34	1.95	0.4123	8	8	6.688	39
Sample Variance	1.02482	1.11411	0.763527	0.151548	0.585714	0.296667		22 nude-BAT vs. 29 nude-close to tail	36.29	36.15	0.1375	0.4268	8	7	0.4556	39
Kurtosis	1.99603	1.82782	-1.76162	-0.907808	1.57107	-0.234838		22 nude-BAT vs. 29 nude-BAT	36.29	37.83	-1.541	0.4268	8	7	5.107	39
Skewness	-1.49412	-1.33319	-0.512523	-0.606517	1.00496	0.00324905		22 nude-BAT vs. 29 nude-dorso-ing	36.29	37.17	-0.8839	0.4268	8	7	2.929	39
Range	3.15	3.4	2.2	1.05	2.4	1.6		22 nude-dorso-ing vs. 29 nude-close to tail	34.34	36.15	-1.813	0.4268	8	7	6.006	39
Minimum	34.2	32.2	31.8	37.2	36.2	35.4		22 nude-dorso-ing vs. 29 nude-BAT	34.34	37.83	-3.491	0.4268	8	7	11.57	39
Maximum	37.35	35.6	34	38.25	38.6	37		22 nude-dorso-ing vs. 29 nude-dorso-ing	34.34	37.17	-2.834	0.4268	8	7	9.391	39
Sum	290.3	274.7	263.85	264.8	260.2	253.05		29 nude-close to tail vs. 29 nude-BAT	36.15	37.83	-1.679	0.4408	7	7	5.386	39
Count	8	8	8	7	7	7		29 nude-close to tail vs. 29 nude-dorso-ing	36.15	37.17	-1.021	0.4408	7	7	3.277	39
	-1.31154e-249	-1.31154e-249	-1.31154e-249	-1.31154e-249	-1.31154e-249	-1.31154e-249		29 nude-BAT vs. 29 nude-dorso-ing	37.83	37.17	0.6571	0.4408	7	7	2.108	39

## Sheet: Figure 1D
		SCD1					Adipo
		/	_!	W	;	Wells	/	_!	W	;					perilipin
		M	M	M	M	1	M	M	M	M												laminin						HSP70
	13740.8	20194.2	20002.5	9585.48	14455.6	2	10260.4	9531.01	3472.65	4047.82	8222.68				11414.3	17352.9	18403.5	14129	9762.13		13329.3	10763.8	11630.3	12739.6	7951.31		19373.8	22664.9	20668.5	16821.7	20910.1
	14672.8	18448.1	16578.6	21352.2	19458.4	3	8236.82	8660.41	4302.23	5642.23	11821.2				15307.4	13261.2	9631.99	15425.5	11284.5		13614.9	13653.5	13184.2	12717.8	11204.9		13953.3	22630.1	13328.1	14297.8	15520.2
	12701	8961.11	12438.9	13581.6	24079.9	4	10229.1	14074.4	8428.77	6474.82	4836.53				14392.7	12989.1	17288.1	19403.1	17271.1		13586.3	15917.4	16437.6	14593.6	12879.9		14922	22930.2	10273.1	20954.2	20220.5
	17085.9	7359.99	9671.23	6284.58	10349.8	5	4164.41	15019.1	3142.46	6649.94	5703.7				12148.4	2053.87	15905.9	8613.28	10275.8		11599.8	12982.5	13207.5	14294.2	14363.1		17583.3	9270.11	11543.5	7614.23	13682.2
		17738.2	10029.5	19131.1	13219.6	6	5633.23	6678.41	6215.94	5157.53					5	16361.1	h	17933.8	16410.4		5	11767.8	12155.9	15979.9	10177.2		5	21855.8	10901.9	11594.8	24862.9
		14482.6	13207.5	19856.1	17354.2	7	6171.53	9282.65	5187.23	5141.7					6	23385.5	21776.9	19513.9	15898.9		6	15387.9	13944.9	13733.8	10851.5		6	22095.1	15994.6	12505.9	17057.5
		8089.41	6074.53	13285.9	22651.5	8	6695.11	12581.6	6143.53	8236.65					7	15429.4	17540.8	15403.1	20599.6		7	17972.2	17540.6	18320.4	11972.5		7	20160.4	11369.6	13771.9	23032.9
		8762.41	6730.7	11954.9	5385.99	9	8831.23	13752.4	7879.35	8992.06					8	7905.99	18867.6	16400.1	23221.1		8	16751.2	15854.2	17715.6	15580.1		8	13290.2	12719.4	11453.6	21503.1
		21327.5	19060.9	19818.4	11531.6	10	6329.11	7760.82	5072.41	2039.28					9	14960.8	16740.8	14800.2	5813.53		9	16718.9	15454.9	13830.5	8236.82		9	9076.23	7260.94	7877.11	13080.1
		23131.8	17104.4	20464.6	25813.9	11	8814.23	7190.82	5948.65	1618.87					10	12108.6	7247.06	14720.9	9436.94		10	16748.2	17268.4	19159.1	11129.6		10	11331.6	13215.2	18675.8	20750.1
		17984.2	9073.41	16492.9	20319.9	12	8283.11	11962.1	6398.53	5760.35					11	9379.65	2230.21	14502.2	20922.5		11	16960.9	12767.2	14387.4	10536.2		11	7414.35	10747.9	15356.9	19123.8
		16671.1	15522.4	14722.6	14523.2	13	11232.1	12582.1	8462.11	7377.99					12	5598.58	12158.6	14177.4	20247.4		12	15321.5	16765.6	16245.6	13793.2		12	4292.23	13736.5	12624.1	14222.1
		16382.9	12396.8	9698.82	8345.41	14	17714.8	17755.5	17952.1	18008.8					13	11273.6	20812.5	19992.6	21303.9		13	15897.2	15304.8	18460.2	15801.9		13	7590.35	19714.6	20565.9	24906.8
		7492.82	8315.94	10705.9	8322.82	15	23186.1	19288.2	14515.1	14024.4					14	13961.6	22642.8	19256.2	2727.11		14	15331.2	16137.2	19145.9	13616.2		14	5650.23	22752.5	22067.9	21811.4
		8229.94	6183.53	13258.1	22870.6	16	16731.7	22644.1	20680.9	21688.4					15	3506.87	16870.4	21616.6	12938.8		15	20332.4	19730.1	20672.2	16926.4		15	7689.23	17214.2	20797.9	19961.2
		6332.41	6873.06	10955.5	8827.53	17	21042.6	17512.1	23610.9	21006.3					16	7137.65	15997.5	19859.9	11203.6		16	18286.8	19109.9	20199.4	15166.2		16	13437.9	19387.6	19334.9	16071.2
		10973.5	2873.82	5342.11	5175.99	18	4581.04	5815.41	7117.41	3324.46					17	6910.53	21446.1	21032.4	12237.9		17	7309.41	8021.65	7664.11	7654.23		17	9944.77	17442.9	23785.6	17512.5
		3540.11	675.92	6600.77	15078.2	19	6008.23	5174.7	4197.99	5705.11					18	12452.9	14736.2	17953.6	12364.9		18	11396.6	4548.28	6375.23	6950.53		18	8687.53	19801.8	23813.4	13050.9
		4235.53	7207.89	3217.36	7987.65	20	5622.53	8059.94	10279.8	8279.06					19	12204.9	16082.9	16558.5	18764.5		19	11781.8	8276.65	11303.1	9167.65		19	12132.4	11615.5	16913.4	9535.35
		1066.75	5618.94	43.95	375.385	21	7800.84	12678.3	8191.01	6159.11					20	10225.9	21696.3	19540.5	12974.2		20	8112.48	11242.4	5729.94	5830.58		20	10878.6	11026.5	9988.13	7634.35
					7198.94	22				8742.94									14204.1						20458.8						3795.11
					11173.9	23				11692.4									15147.5						16164.5						2606.87
					15996.7	24				9148.53									17337.2						15524.5						10331.6
					15996.7	25				9148.53									20629.9						17510.1						17673.2
						26																									5958.35
		SCD1				Wells	Adipo				GEOMEAN					perilipin						laminin						HSP70
		Gel 1	Gel 2	Gel 3	Gel 4	1	Gel 1	Gel 2	Gel 3	Gel 4	GEO-1	GEO-2	GEO-3	GEO-4		Gel 1	Gel 2	Gel 3	Gel 4			Gel 1	Gel 2	Gel 3	Gel 4			Gel 1	Gel 2	Gel 3	Gel 4
	dor 22	1.46965	1.36324	0.754704	0.846053	2	1.24782	0.806264	0.718004	0.709683	1.15703	1.05238	0.929069	0.825721		1.52028	1.20226	0.981675	0.803575			0.80753	0.854232	0.937678	0.685468			1.16987	1.48126	1.12731	1.1892
	dor 22	1.34257	1.12989	1.68115	1.13885	3	1.00172	0.732616	0.88953	0.989223	1.08629	0.808082	0.961618	0.940815		1.16181	0.629239	1.07176	0.928891			1.02432	0.968366	0.936075	0.965959			1.16807	0.955192	0.958169	0.882671
	dor29	0.652152	0.847753	1.06934	1.40934	4	1.24401	1.1906	1.74273	1.1352	1.18933	1.0456	1.37204	1.19814		1.13797	1.12939	1.34812	1.42168			1.19416	1.20733	1.07414	1.11036			1.18357	0.736247	1.40425	1.14998
	dor 29	0.535629	0.659125	0.494811	0.605752	5	0.506454	1.27052	0.649734	1.1659	0.453964	1.01456	0.675935	0.987309		0.179939	1.0391	0.598448	0.845859			0.973984	0.970077	1.0521	1.23822			0.478487	0.827295	0.51027	0.77814
	ing 22	1.29091	0.683544	1.50627	0.773716	6	0.685085	0.564951	1.28521	0.904242	0.994459	0.733169	1.0999	1.1095		1.43339		1.24604	1.35083			0.882853	0.892839	1.17618	0.877362			1.12811	0.781318	0.777027	1.41401
	ing 22	1.05399	0.900131	1.56335	1.0157	7	0.750549	0.785254	1.07251	0.901467	1.19284	1.07017	1.05353	1.01722		2.04879	1.42264	1.35582	1.30873			1.15444	1.02424	1.01086	0.935492			1.14046	1.1463	0.838089	0.970101
	ing 29	0.588713	0.413998	1.04606	1.32574	8	0.814225	1.06433	1.27024	1.44409	1.11476	1.06373	1.14048	1.3489		1.35176	1.14591	1.0702	1.69567			1.34832	1.28834	1.34844	1.03213			1.0406	0.814837	0.922931	1.30994
	ing 29	0.637691	0.458718	0.941262	0.31523	9	1.07401	1.16336	1.62913	1.57653	0.894887	1.11074	1.1675	1.49158		0.692641	1.23259	1.13947	1.91145			1.25672	1.16447	1.30393	1.34313			0.68599	0.911568	0.76757	1.22293
	glu 22	1.55212	1.29906	1.56038	0.674921	10	0.769714	0.656517	1.04877	0.357537	0.877469	0.806998	0.872511	0.548297		1.31071	1.09364	1.02831	0.478543			1.2543	1.13515	1.01797	0.710082			0.46848	0.520375	0.527887	0.743896
	glu 22	1.68344	1.16572	1.61127	1.51083	11	1.07194	0.608298	1.22994	0.283828	0.956125	0.766925	1.22068	0.706854		1.06083	0.473436	1.02281	0.776806			1.2565	1.26834	1.41017	0.959468			0.584895	0.947103	1.25156	1.1801
	glu 29	1.30882	0.618381	1.29856	1.18928	12	1.00735	1.01192	1.32296	1.00993	0.79681	0.571255	1.09787	1.14492		0.821748	0.145695	1.00761	1.72224			1.27245	0.937738	1.05896	0.908311			0.3827	0.770281	1.02915	1.08761
	glu 29	1.21325	1.0579	1.15917	0.850012	13	1.36599	1.06437	1.74963	1.29354	0.642703	1.00617	1.14909	1.19999		0.490489	0.7943	0.985041	1.66667			1.14946	1.23142	1.19574	1.18909			0.221548	0.984466	0.846009	0.808844
	ap 22	1.19228	0.844882	0.763628	0.488438	14	2.15439	1.50201	3.71177	3.15738	0.998562	1.34201	1.76275	1.80795		0.98768	1.35964	1.38908	1.75364			1.19265	1.12412	1.35874	1.36226			0.391784	1.4129	1.37823	1.4165
	ap 22	0.545296	0.566757	0.842923	0.487116	15	2.81977	1.63166	3.00114	2.45882	1.03712	1.46962	1.70081	0.946837		1.22317	1.47921	1.33792	0.224484			1.15019	1.18526	1.40921	1.17383			0.291643	1.63062	1.47889	1.24046
	ap 29	0.59894	0.421427	1.04386	1.33856	16	2.03482	1.91555	4.27599	3.8025	0.784353	1.39383	1.92106	1.60939		0.307236	1.10211	1.50192	1.06506			1.52539	1.44915	1.52155	1.45919			0.396888	1.23371	1.39378	1.13524
	ap 29	0.460846	0.468421	0.86257	0.516655	17	2.55909	1.48141	4.88179	3.68292	1.11086	1.3182	1.89798	1.41939		0.625327	1.04509	1.37986	0.922233			1.37192	1.4036	1.48674	1.30746			0.693614	1.38947	1.29574	0.914008
	epi 22	0.798603	0.19586	0.420607	0.302939	18	0.557123	0.491947	1.47159	0.582859	0.555095	0.844091	1.17922	0.788158		0.605429	1.40103	1.46132	1.00737			0.548371	0.58918	0.564105	0.659858			0.51331	1.2501	1.594	0.995975
	epi 22	0.257634	0.0460661	0.519706	0.882492	19	0.730691	0.437747	0.867976	1.00025	0.743536	0.668563	0.948914	0.8203		1.091	0.962689	1.24741	1.01783			0.855007	0.334066	0.469239	0.599193			0.448416	1.41915	1.59586	0.742237
	epi 29	0.308244	0.49124	0.253316	0.467499	20	0.683783	0.68182	2.12544	1.45152	0.7976	0.775951	1.23227	0.990083		1.06927	1.05067	1.15048	1.54461			0.883903	0.60791	0.831944	0.790327			0.626224	0.832459	1.13345	0.542297
	epi 29	0.0776334	0.382948	0.00346037	0.0219704	21	0.948698	1.0725	1.69357	1.07984	0.734127	0.997982	0.897586	0.708296		0.895887	1.41738	1.35767	1.06798			0.60862	0.825743	0.421743	0.502644			0.56151	0.790248	0.669358	0.434183
					0.421338	22				1.53285				0.908839					1.16921						1.76372						0.215837
					0.653985	23				2.04996				0.852461					1.24687						1.39352						0.148259
					0.936252	24				1.60396				1.15831					1.42712						1.33834						0.587584
					0.936252	25				1.60396				1.42579					1.69816						1.50951						1.00511
						26
		SCD1/Geomean
	dor 22	1.27019	1.29539	0.812323	1.02462		dorso 22	dorso 30	ing 22	ing 30	glute 22	glute 30	ant SW 22	ant SW 30	EpiWAT 22	EpiWAT 30			dorso 22	dorso 30	ing 22	ing 30	glute 22	glute 30	ant SW 22	ant SW 30	EpiWAT 22	EpiWAT 30
	dor 22	1.23592	1.39823	1.74825	1.2105		1.27019	0.548336	1.2981	0.528108	1.76886	1.64257	1.194	0.76361	1.43868	0.386464			1.01662	0.43887	1.03896	0.42268	1.41574	1.31466	0.955635	0.611168	1.15147	0.309313
	dor29	0.548336	0.810782	0.77938	1.17628		1.23592	1.17989	0.883592	0.712593	1.76069	1.88774	0.525777	0.414854	0.346499	0.105749			0.989188	0.944346	0.707198	0.570336	1.40919	1.51088	0.420814	0.332035	0.277326	0.0846382
	dor 29	1.17989	0.649667	0.732038	0.613538		1.29539	0.810782	0.932314	0.389194	1.60974	1.0825	0.629565	0.302351	0.232036	0.633082			1.03678	0.648923	0.746193	0.311498	1.28838	0.866393	0.503883	0.241992	0.185714	0.506697
	ing 22	1.2981	0.932314	1.36946	0.697353		1.39823	0.649667	0.841114	0.412984	1.51999	1.05141	0.385648	0.35535	0.0689031	0.383723			1.1191	0.519972	0.673199	0.330538	1.21655	0.841515	0.308659	0.28441	0.0551477	0.307119
	ing 22	0.883592	0.841114	1.48392	0.998512		0.812323	0.77938	1.36946	0.917207	1.78838	1.1828	0.433202	0.543379	0.356681	0.205568			0.650156	0.62379	1.09607	0.734102	1.43136	0.946675	0.34672	0.434902	0.285476	0.16453
	ing 29	0.528108	0.389194	0.917207	0.98283		1.74825	0.732038	1.48392	0.806217	1.31998	1.00878	0.4956	0.454467	0.547685	0.00385519			1.39924	0.585899	1.18768	0.645269	1.05647	0.807394	0.396662	0.36374	0.438349	0.00308556
	ing 29	0.712593	0.412984	0.806217	0.21134		1.02462	1.17628	0.697353	0.98283	1.23094	1.03875	0.270161	0.831722	0.384363	0.472182			0.820074	0.941453	0.558138	0.786624	0.985204	0.831379	0.216228	0.665682	0.307632	0.377918
	glu 22	1.76886	1.60974	1.78838	1.23094		1.2105	0.613538	0.998512	0.21134	2.1374	0.708349	0.514466	0.363997	1.07582	0.0310187			0.968841	0.491055	0.799175	0.169149	1.71071	0.566938	0.411761	0.291331	0.861047	0.0248264
	glu 22	1.76069	1.51999	1.31998	2.1374			0.4636		0.767173		0.808294		0.0669013						0.37105		0.61402		0.646931		0.0535456
	glu 29	1.64257	1.0825	1.1828	1.03875
	glu 29	1.88774	1.05141	1.00878	0.708349		1.24943	0.00198832		0.00574945		0.0101598		0.430153		0.148832
	ap 22	1.194	0.629565	0.433202	0.270161		FTEST	0.899571		0.880726		0.542686		0.681795		0.127475
	ap 22	0.525777	0.385648	0.4956	0.514466
	ap 29	0.76361	0.302351	0.543379	0.831722
	ap 29	0.414854	0.35535	0.454467	0.363997		Mean	1	0.618373	0.850826	0.509357	1.3142	0.925863	0.445045	0.364312	0.44527	0.222266
	epi 22	1.43868	0.232036	0.356681	0.384363		Standard Error	0.0768877	0.0678989	0.0802307	0.0702091	0.0818475	0.100973	0.0789243	0.0624762	0.131195	0.0639759
	epi 22	0.346499	0.0689031	0.547685	1.07582		Median	1.0029	0.585899	0.772684	0.570336	1.34879	0.841515	0.404212	0.332035	0.296554	0.235824
	epi 29	0.386464	0.633082	0.205568	0.472182		Mode	#N/A	#N/A	#N/A	#N/A	#N/A	#N/A	#N/A	#N/A	#N/A	#N/A
	epi 29	0.105749	0.383723	0.00385519	0.0310187		Standard Deviation	0.217471	0.203697	0.226927	0.210627	0.2315	0.30292	0.223232	0.187428	0.371077	0.180951
					0.4636		Sample Variance	0.0472937	0.0414924	0.0514957	0.0443638	0.0535921	0.0917603	0.0498323	0.0351294	0.137698	0.0327433
					0.767173		Kurtosis	1.48241	-0.320156	-1.45668	-1.17665	0.0316851	0.613045	4.92561	0.118648	0.671446	-1.24203
					0.808294		Skewness	0.309364	0.844775	0.402721	-0.291359	0.186862	1.08551	2.01506	0.243876	1.25173	0.225908
					0.656653		Range	0.749081	0.573296	0.62954	0.617475	0.725502	0.943941	0.739407	0.612137	1.09632	0.503612
							Minimum	0.650156	0.37105	0.558138	0.169149	0.985204	0.566938	0.216228	0.0535456	0.0551477	0.00308556
							Maximum	1.39924	0.944346	1.18768	0.786624	1.71071	1.51088	0.955635	0.665682	1.15147	0.506697
							Sum	8	5.56536	6.80661	4.58422	10.5136	8.33276	3.56036	3.27881	3.56216	1.77813
							Count	8	9	8	9	8	9	8	9	8	8
								-1.35511e-279

## Sheet: Figure 1E
TG-FA Prifile	1-22C	2-22C	3-22C	4-22C	5-22C	6-30C	7-30C	8-30C	9-30C	10-30C	TG-FA Prifile	22oC	22oC	22oC	22oC	22oC								TG-FA Prifile
Name	Amt (n mol)	Amt (n mol)	Amt (n mol)	Amt (n mol)	Amt (n mol)	Amt (n mol)	Amt (n mol)	Amt (n mol)	Amt (n mol)	Amt (n mol)	Name						average	stdev						Name	30oC	30oC	30oC	30oC	30oC	average	stdev
12:0	0.399892	0.500451	0.273934	0.419989	0.981895	1.31887	2.99883	1.33251	0.874245	0.67639	12:0	0.00913075	0.0100673	0.00670421	0.00786626	0.0136601	0.00948571	0.00265749				22oC		12:0	0.0254204	0.0580732	0.0228603	0.0215789	0.0142901	0.0284446	0.017071			30oC
13:0	0	0	0	0	0	0.781272	0.971154	1.03947	0.897309	0	13:0	0	0	0	0	0	0	0			18:2 (n-6)	22.7857	1.23311	13:0	0.0150585	0.0188067	0.017833	0.0221482	0	0.0147693	0.00863641		18:2 (n-6)	20.4777	1.02658				22oC	30oC
14:0	43.575	47.3721	33.2219	54.7081	64.3465	65.0097	80.7974	72.0514	41.0775	43.2272	14:0	0.99495	0.952956	0.813066	1.02466	0.895186	0.936164	0.0842649			18:1(n-7)	5.62324	0.482032	14:0	1.25302	1.56467	1.2361	1.01391	0.913261	1.19619	0.251928		18:1(n-7)	6.69696	0.492549			18:2 (n-6)	22.7857	20.4777
14:1 (n-5)	2.80734	2.46654	1.41751	3.76138	3.1223	1.45311	2.27658	1.14513	0.576243	0.95218	14:1 (n-5)	0.0641	0.0496178	0.0346918	0.0704494	0.0434373	0.0524593	0.0146996			18:1(n-9)	39.2018	1.10251	14:1 (n-5)	0.0280077	0.0440865	0.0196457	0.0142233	0.0201167	0.025216	0.0116379		18:1(n-9)	38.21	1.2647			18:1(n-7)	5.62324	6.69696
15:0	5.95355	4.84707	5.73754	5.83796	10.6962	7.79037	8.67687	7.47275	4.52081	6.0054	15:0	0.135938	0.0975055	0.140419	0.109343	0.148806	0.126402	0.0218824			16:1 (n-7)	5.70747	0.0328068	15:0	0.150154	0.16803	0.128201	0.111587	0.126876	0.13697	0.0221451		16:1 (n-7)	3.43505	0.0165807			18:1(n-9)	39.2018	38.21
16:0	748.496	1020.89	782.745	1019.96	1313.22	1018.16	1055.94	1262.39	828.329	1031.29	16:0	17.0904	20.5367	19.1568	19.1036	18.2694	18.8314	1.26832			UFA	3.20547	0.486337	16:0	19.6243	20.4485	21.6574	20.4455	21.7881	20.7928	0.91416		UFA	3.36962	0.551614			16:1 (n-7)	6.0377	3.75411
16:1 (n-7)c	257.583	304.037	188.441	376.532	350.461	215.785	184.561	193.668	111.112	159.842	16:1 (n-7)c	5.8814	6.11614	4.61188	7.05231	4.87561	5.70747	0.98719			18:0	3.25676	0.489613	16:1 (n-7)c	4.1591	3.57407	3.32254	2.74256	3.37698	3.43505	0.509693		18:0	5.26651	0.871508			UFA	2.87523	3.05056
16:1 (n-7)t	15.338	14.9274	13.2211	16.0683	27.0371	16.3251	16.52	19.4933	11.8902	15.7533	16:1 (n-7)t	0.350214	0.300285	0.32357	0.300953	0.376139	0.330232	0.0328068	Palmitelaidic acid		16:0	18.8314	1.26832	16:1 (n-7)t	0.314655	0.319914	0.334423	0.293483	0.33282	0.319059	0.0165807		16:0	20.7928	0.91416			18:0	3.25676	5.26651
18:0	119.661	174.186	155.251	146.368	252.053	207.482	254.537	321.729	257.46	261.746	18:0	2.73223	3.50399	3.79959	2.74143	3.50656	3.25676	0.489613			14:0	0.936164	0.0842649	18:0	3.99907	4.92918	5.51953	6.35486	5.52991	5.26651	0.871508		14:0	1.19619	0.251928			16:0	18.8314	20.7928
18:1(n-7)	259.588	306.604	236.341	275.999	364.269	359.454	344.759	341.121	285.409	330.539	18:1(n-7)	5.92719	6.16776	5.78417	5.16937	5.0677	5.62324	0.482032			SFAs	0.452003	0.0985101	18:1(n-7)	6.92822	6.67636	5.85222	7.04471	6.9833	6.69696	0.492549		SFAs	0.555217	0.1271			14:0	0.936164	1.19619
18:1(n-9)	1789.95	1881.89	1584.4	2106.67	2806.82	2010.63	1961.32	2250.38	1601.64	1712.25	18:1(n-9)	40.8701	37.8567	38.7764	39.4573	39.0484	39.2018	1.10251				100	5.27751	18:1(n-9)	38.7535	37.9815	38.6072	39.533	36.1748	38.21	1.2647			100	5.51672			SFAs	0.452003	0.555217
18:2 (n-6)	1015.49	1054.17	942.378	1175.84	1757.42	1115.28	1077.6	1162.13	768.058	1000.09	18:2 (n-6)	23.1868	21.206	23.0636	22.0231	24.4492	22.7857	1.23311						18:2 (n-6)	21.4962	20.868	19.9374	18.9579	21.129	20.4777	1.02658								100	100
18:3 (n-3)	26.0411	33.0269	31.0617	37.5429	59.8587	26.7365	25.6671	24.4962	19.0554	31.09	18:3 (n-3)	0.594597	0.664382	0.760199	0.703167	0.832752	0.711019	0.0908685						18:3 (n-3)	0.515328	0.49705	0.420253	0.470343	0.656839	0.511962	0.0885517								1.23311	1.02658
18:3 (n-6)	3.52276	4.48221	4.21971	5.40168	8.26064	1.21292	1.16237	1.35858	1.14462	3.42376	18:3 (n-6)	0.0804354	0.0901658	0.103273	0.101172	0.114922	0.0979934	0.0131728						18:3 (n-6)	0.0233782	0.0225097	0.0233076	0.0282525	0.0723338	0.0339564	0.0215736								0.482032	0.492549
19:0	7.75073	7.92929	7.13064	8.06213	12.5999	8.41038	9.18784	12.8377	6.88685	8.78978	19:0	0.176973	0.159509	0.174514	0.151001	0.17529	0.167457	0.0115724						19:0	0.162104	0.177925	0.220241	0.169987	0.185702	0.183192	0.0225041								1.10251	1.2647
20:0	2.26628	3.70838	2.28791	3.90719	5.14678	2.88926	3.729	5.78764	4.84083	3.56197	20:0	0.051746	0.0745992	0.055994	0.0731804	0.0716018	0.0654243	0.0107066						20:0	0.0556885	0.0722131	0.0992919	0.119486	0.0752538	0.0843866	0.0250465								1.02	0.526274
20:1	39.0705	43.5621	38.4994	43.0327	63.3644	58.9	65.4491	80.0229	61.2864	52.6777	20:1	0.892097	0.876312	0.942227	0.805988	0.881524	0.87963	0.0487638						20:1	1.13526	1.26744	1.37286	1.51273	1.11292	1.28024	0.167188								0.45353	0.535033
20:2	0.543601	0.729273	0.71099	0.822704	1.02809	0.935479	1.12134	1.2347	0.662397	1.37141	20:2	0.0124121	0.0146703	0.0174006	0.015409	0.0143028	0.014839	0.0018092						20:2	0.0180307	0.021715	0.0211824	0.0163499	0.0289738	0.0212504	0.00485421								0.489613	0.871508
20:3 (n-6)	4.87129	4.69788	6.09475	5.69092	8.99465	5.51644	5.22011	4.38103	2.72851	4.39804	20:3 (n-6)	0.111226	0.0945044	0.149162	0.106589	0.125133	0.117323	0.0209033						20:3 (n-6)	0.106326	0.101089	0.0751603	0.0673475	0.0929174	0.0885679	0.0167414								1.26832	0.91416
20:4 (n-6)	10.6544	13.7408	14.7591	15.6339	21.2759	10.7193	10.5754	9.66058	6.79069	11.143	20:4 (n-6)	0.243271	0.276416	0.361212	0.292817	0.295989	0.293941	0.0430273						20:4 (n-6)	0.206608	0.204796	0.165735	0.167614	0.235418	0.196034	0.0294339								0.0842649	0.251928
20:5 (n-3)	1.32387	2.22488	3.19225	3.84073	6.45559	9.84749	12.5883	11.2205	8.47593	9.82772	20:5 (n-3)	0.0302281	0.0447565	0.0781265	0.0719356	0.0898099	0.0629713	0.0246691						20:5 (n-3)	0.189803	0.243776	0.192497	0.20921	0.20763	0.208583	0.0215131								0.0985101	0.1271
21:0	1.9576	2.17043	2.04355	2.53753	2.90715	3.01737	3.43865	3.53534	2.39067	2.36457	21:0	0.0446979	0.0436612	0.0500135	0.047527	0.0404442	0.0452688	0.00366738						21:0	0.0581576	0.0665905	0.0606518	0.0590086	0.0499563	0.058873	0.00597415								6.23189	6.00983
22:0	0.438073	0.559764	0.420338	0.52084	0.608853	0.614818	0.819924	0.8443	0.735455	0.748792	22:0	0.0100025	0.0112604	0.0102873	0.00975516	0.00847034	0.00995515	0.0010076						22:0	0.0118502	0.0158781	0.0144847	0.0181531	0.0158197	0.0152372	0.00230711
22:1	1.19686	1.37658	1.26508	1.33274	2.08158	1.04515	1.72364	2.51212	2.1145	2.02655	22:1	0.027328	0.0276917	0.0309613	0.0249619	0.0289588	0.0279803	0.00220587						22:1	0.0201446	0.0333787	0.0430976	0.0521921	0.0428148	0.0383256	0.0121473
22:2 (n-6)	0.783684	1.26512	0.863587	0.984052	1.74074	14.6174	12.3438	11.5285	8.03478	9.2608	22:2 (n-6)	0.0178939	0.0254497	0.0211353	0.018431	0.0242171	0.0214254	0.00337309						22:2 (n-6)	0.281741	0.239042	0.19778	0.198322	0.195653	0.222508	0.0377476
22:4 (n-6)	2.66224	9.62757	3.60742	3.31401	4.56497	1.78944	2.85154	2.63592	1.13578	3.46886	22:4 (n-6)	0.0607869	0.193672	0.0882874	0.0620703	0.0635077	0.0936648	0.0570503						22:4 (n-6)	0.0344901	0.0552208	0.0452214	0.0280344	0.0732866	0.0472507	0.0178718
22:5 (n-3)	5.07374	5.29617	7.1618	6.03431	10.4319	6.00206	4.73075	7.10104	3.6883	8.11572	22:5 (n-3)	0.115849	0.10654	0.175277	0.113021	0.145128	0.131163	0.0287707						22:5 (n-3)	0.115685	0.0916122	0.121824	0.0910378	0.171461	0.118324	0.0327902
22:6 (n-3)	11.443	14.86	18.2289	17.3441	26.922	10.4979	8.8339	9.16862	6.16839	14.0951	22:6 (n-3)	0.261278	0.298929	0.44613	0.324849	0.374537	0.341145	0.0716997						22:6 (n-3)	0.202339	0.171071	0.157295	0.152254	0.297787	0.196149	0.0600706
24:0	0.366618	5.57208	0.320951	0.322536	0.409145	3.74011	0.651956	2.08206	0.736729	1.33039	24:0	0.00837101	0.11209	0.00785489	0.006041	0.00569202	0.0280098	0.0470163						24:0	0.0720879	0.0126253	0.0357195	0.0181846	0.0281072	0.0333449	0.023416
24:1	0.801503	4.3575	0.69707	0.626408	0.980756	2.30053	2.83363	4.54532	2.67451	3.20647	24:1	0.0183008	0.0876571	0.01706	0.0117324	0.0136442	0.0296789	0.0325168						24:1	0.0443411	0.0548741	0.0779789	0.0660145	0.0677431	0.0621903	0.0129118
Sum (nmol)	4379.62	4971.07	4086	5339.12	7188.06	5188.26	5163.88	5828.92	4051.39	4733.28	Sum (nmol)	100	100	100	100	100	100	6.23189						Sum (nmol)	100	100	100	100	100	100	6.00983
	MUFA	MUFA	MUFA	MUFA	MUFA	MUFA	MUFA	MUFA	MUFA	MUFA		53.0289	50.4409	49.4961	51.9799	49.3678									50.1555	48.5519	48.1164	49.6137	46.8679
	SFA	SFA	SFA	SFA	SFA	SFA	SFA	SFA	SFA	SFA		19.8227	24.0406	22.9563	21.845	21.776									23.6234	25.3777	27.177	26.8004	27.318
					Name	Pvalues	Qvalues(FDR_corrected)
				1	12:00:00	0.018258	0.0111823
	22oC	30oC		2	13:00:00	0.999963	0.312581
18:2 (n-6)	22.7857	20.4777		3	14:00:00	0.0526171	0.0246716
18:1(n-7)	5.62324	6.69696		4	14:1 (n-5)	0.00598326	0.00561097
18:1(n-9)	39.2018	38.21		5	15:00:00	0.41446	0.143952
16:1 (n-7)	5.70747	3.43505		6	16:00:00	0.0202712	0.0111823
UFAs	3.20547	3.36962		7	16:1 (n-7)c	0.00195644	0.00318675
18:0	3.25676	5.26651		8	16:1 (n-7)t	0.50058	0.161874
16:0	18.8314	20.7928		9	18:00:00	0.00243893	0.00318675
14:0	0.936164	1.19619		10	18:1(n-7)	0.00867843	0.00626034
SFAs	0.452003	0.555217		11	18:1(n-9)	0.189834	0.0712089
	100	100		12	18:2 (n-6)	0.0115423	0.0077315
	1.23311	1.02658		13	18:3 (n-3)	0.0073541	0.0057471
	0.482032	0.492549		14	18:3 (n-6)	0.000993968	0.00233031
	1.10251	1.2647		15	19:00:00	0.175618	0.0686211
	0.0328068	0.0165807		16	20:00:00	0.144035	0.0587274
	0.486337	0.551614		17	20:01:00	0.000917767	0.00233031
	0.489613	0.871508		18	20:02:00	0.0192316	0.0111823
	1.26832	0.91416		19	20:3 (n-6)	0.0355011	0.0175222
	0.0842649	0.251928		20	20:4 (n-6)	0.00305043	0.00318675
	0.0985101	0.1271		21	20:5 (n-3)	3.18176e-05	0.000149189
	6.23189	6.00983		22	21:00:00	0.00305837	0.00318675
				23	22:00:00	0.00218099	0.00318675
	22oC	30oC		24	22:01:00	0.1348	0.0574601
18:2 (n-6)	22.7857	20.4777		25	22:2 (n-6)	6.24423e-06	5.8557e-05
18:1(n-7)	5.62324	6.69696		26	22:4 (n-6)	0.0650566	0.0290517
18:1(n-9)	39.2018	38.21		27	22:5 (n-3)	0.43022	0.14409
16:1 (n-7)	5.70747	3.43505		28	22:6 (n-3)	0.00692402	0.0057471
UFA	3.20547	3.36962		29	1 day, 0:00:00	0.284088	0.102466
18:0	3.25676	5.26651		30	1 day, 0:01:00	0.0219726	0.0114475
16:0	18.8314	20.7928
14:0	0.936164	1.19619
SFAs	0.452003	0.555217
	100	100
	1.23311	1.02658
	0.482032	0.492549
	1.10251	1.2647
	0.0328068	0.0165807
	0.486337	0.551614
	0.489613	0.871508
	1.26832	0.91416
	0.0842649	0.251928
	0.0985101	0.1271
	6.23189	6.00983
MUFA/SFA	2.03319	1.59809

## Sheet: SuppFigure 1B, 1C
		GWAT, epi		GADPH													GWAT, epi		HPRT													GWAT, epi		PPIA													GWAT, epi		TBP
		61		22.6422													61		25.3252													61		25.8628													61		28.844
		62		19.8999													62		22.5894													62		23.362													62		26.659
		63		18.3206													63		21.4041													63		22.2437													63		25.6543
		64		18.8131													64		21.3827													64		21.5948													64		25.4595
		65		20.2046													65		22.9322													65		23.1505													65		26.8703
		66		19.3826													66		22.2737													66		22.4693													66		26.7823
		67		18.9648													67		21.9105													67		22.2783													67		26.1192
		68		18.5805													68		21.7286													68		22.2864													68		26.1446
		69		19.2556													69		22.2483													69		22.8883													69		26.166
		70		18.8593													70		21.8037													70		22.1462													70		25.8873
		71		18.9273													71		21.6761													71		22.2744													71		25.9727
		72		19.1494													72		21.8681													72		22.7409													72		26.0777
		73		18.7393													73		21.7538													73		22.1729													73		26.0109
		74		18.828													74		21.4079													74		22.5291													74		25.9454
		75		18.3408													75		21.6183													75		21.9397													75		26.2045
		76		18.803													76		21.5686													76		22.4823													76		26.2266
		77		19.4687													77		21.6736													77		22.9073													77		26.1264
		1;1		19.0237													1;1		21.7654													1;1		22.1193													1;1		25.8596
		1;2		19.1963													1;2		22.6787													1;2		22.9723													1;2		26.7734
		1;4		20.2289													1;4		23.6559													1;4		24.0318													1;4		27.8063
		1;8		21.0308													1;8		24.6991													1;8		25.015													1;8		29.1388
		1;16		22.0012													1;16		25.7587													1;16		26.1571													1;16		29.8418
		1;32		23.2621													1;32		26.458													1;32		27.3617													1;32		31.4535
		water		37.7559													water		42.2914													water		37.7928													water		38.4463
				GADPH															HPRT															PPIA															TBP
				A1	A2	A3	A4	A5	A6	A7	A8	A9	A10	A11	A12				A1	A2	A3	A4	A5	A6	A7	A8	A9	A10	A11	A12				A1	A2	A3	A4	A5	A6	A7	A8	A9	A10	A11	A12				A1
				19.4469	22.6081	22.6764	19.3383	19.1729	19.4905	17.6768	22.3584	22.2226	18.6265	18.6065	17.5156				13.5665	15.9593	15.881	13.8783	13.8535	13.6493	21.6219	25.4688	25.1815	22.2824	22.2141	21.7253				22.8437	25.7496	25.9761	22.8355	22.9411	22.9708	26.2939	28.9427	28.7452	26.1979	26.1342	25.9589				22.8437
				B1	B2	B3	B4	B5	B6	B7	B8	B9	B10	B11	B12				B1	B2	B3	B4	B5	B6	B7	B8	B9	B10	B11	B12				B1	B2	B3	B4	B5	B6	B7	B8	B9	B10	B11	B12				B1
				18.9337	19.804	19.9959	18.8908	18.8277	19.1137	17.845	18.6154	18.5655	18.2326	18.1168	17.8226				12.941	13.5428	13.533	12.9541	13.0043	12.9688	21.759	22.6142	22.5646	21.8746	21.7328	21.7717				21.9478	23.3455	23.3786	21.8019	22.4905	22.2909	25.9256	26.8502	26.4677	26.0287	25.7459	25.7935				21.9478
				C1	C2	C3	C4	C5	C6	C7	C8	C9	C10	C11	C12				C1	C2	C3	C4	C5	C6	C7	C8	C9	C10	C11	C12				C1	C2	C3	C4	C5	C6	C7	C8	C9	C10	C11	C12				C1
				19.1987	18.261	18.3802	18.8848	18.9698	19.1939	18.5799	17.9994	17.7517	17.6667	17.7247	18.4268				13.8428	13.1165	13.1225	13.3022	12.9554	14.0014	22.6867	21.4623	21.3458	21.6399	21.7123	22.6707				22.7868	22.0217	22.4658	22.1899	22.3588	23.1577	27.0086	25.4161	25.8925	25.9598	25.9855	26.5383				22.7868
				D1	D2	D3	D4	D5	D6	D7	D8	D9	D10	D11	D12				D1	D2	D3	D4	D5	D6	D7	D8	D9	D10	D11	D12				D1	D2	D3	D4	D5	D6	D7	D8	D9	D10	D11	D12				D1
				20.2157	18.7297	18.8966	19.2493	19.0495	20.2421	19.4904	17.1796	17.0485	18.1319	18.1727	19.4653				14.8718	12.4817	12.4789	13.3414	13.0215	13.7927	23.5826	21.3826	21.3828	21.8987	21.8375	23.7292				23.7909	21.1907	21.9989	22.7151	22.7667	24.2726	28.0174	25.0284	25.8907	26.0954	26.0601	27.5953				23.7909
				E1	E2	E3	E4	E5	E6	E7	E8	E9	E10	E11	E12				E1	E2	E3	E4	E5	E6	E7	E8	E9	E10	E11	E12				E1	E2	E3	E4	E5	E6	E7	E8	E9	E10	E11	E12				E1
				20.9954	20.2034	20.2057	18.7614	18.7172	21.0663	20.3341	19.1686	19.0204	17.4846	17.8488	20.3947				15.8264	14.1559	13.9328	12.6558	12.6937	Undetermined	24.7242	22.903	22.9615	21.7711	21.7366	24.674				24.9424	22.9721	23.3288	21.9892	22.3566	25.0875	29.278	26.6756	27.0649	25.8964	26.1255	28.9997				24.9424
				F1	F2	F3	F4	F5	F6	F7	F8	F9	F10	F11	F12				F1	F2	F3	F4	F5	F6	F7	F8	F9	F10	F11	F12				F1	F2	F3	F4	F5	F6	F7	F8	F9	F10	F11	F12				F1
				22.0322	19.3377	19.4275	18.8247	18.8313	21.9701	21.322	19.2025	19.0656	17.4128	17.4026	21.274				16.7715	13.2408	13.0948	12.9404	12.951	Undetermined	25.7587	22.338	22.2095	21.4297	21.3861					26.2622	21.9564	22.9823	22.4944	22.5637	26.052	29.96		26.7823	25.929	25.9618	29.7236				26.2622
				G1	G2	G3	G4	G5	G6	G7	G8	G9	G10	G11	G12				G1	G2	G3	G4	G5	G6	G7	G8	G9	G10	G11	G12				G1	G2	G3	G4	G5	G6	G7	G8	G9	G10	G11	G12				G1
				23.3728	19.0023	18.9274	18.3682	18.3134	23.1514	22.3547	18.3891	18.2621	17.7771	17.7565	22.3553				17.7606	13.1607	13.0058	12.0379	12.3627	17.546	26.458	21.9282	21.8929	21.4929	21.7436	Undetermined				27.4617	22.1414	22.4152	21.7432	22.1362	27.2617	31.3643	25.9654	26.2731	26.2064	26.2027	31.5428				27.4617
				H1	H2	H3	H4	H5	H6	H7	H8	H9	H10	H11	H12				H1	H2	H3	H4	H5	H6	H7	H8	H9	H10	H11	H12				H1	H2	H3	H4	H5	H6	H7	H8	H9	H10	H11	H12				H1
				Undetermined	18.5307	18.6303	18.7315	18.8746	37.7559	31.6896	18.0218	17.8374	17.414	17.3932	41.9888				Undetermined	12.6187	12.6219	13.1034	13.1171	29.5424	42.2914	21.7024	21.7547	21.5333	21.6039	Undetermined				35.523	22.1119	22.4609	22.3976	22.567	40.0625	Undetermined	25.8762	26.413	26.242	26.2111	38.4463				35.523
				GADPH															HPRT															PPIA															TBP
				A1	A2	A3	A4	A5	A6	A7	A8	A9	A10	A11	A12				A1	A2	A3	A4	A5	A6	A7	A8	A9	A10	A11	A12				A1	A2	A3	A4	A5	A6	A7	A8	A9	A10	A11	A12				A1
				19.4469	22.6081	22.6764	19.3383	19.1729	19.4905	17.6768	22.3584	22.2226	18.6265	18.6065	17.5156				13.5665	15.9593	15.881	13.8783	13.8535	13.6493	21.6219	25.4688	25.1815	22.2824	22.2141	21.7253				22.8437	25.7496	25.9761	22.8355	22.9411	22.9708	26.2939	28.9427	28.7452	26.1979	26.1342	25.9589				22.8437
				B1	B2	B3	B4	B5	B6	B7	B8	B9	B10	B11	B12				B1	B2	B3	B4	B5	B6	B7	B8	B9	B10	B11	B12				B1	B2	B3	B4	B5	B6	B7	B8	B9	B10	B11	B12				B1
				18.9337	19.804	19.9959	18.8908	18.8277	19.1137	17.845	18.6154	18.5655	18.2326	18.1168	17.8226				12.941	13.5428	13.533	12.9541	13.0043	12.9688	21.759	22.6142	22.5646	21.8746	21.7328	21.7717				21.9478	23.3455	23.3786	21.8019	22.4905	22.2909	25.9256	26.8502	26.4677	26.0287	25.7459	25.7935				21.9478
				C1	C2	C3	C4	C5	C6	C7	C8	C9	C10	C11	C12				C1	C2	C3	C4	C5	C6	C7	C8	C9	C10	C11	C12				C1	C2	C3	C4	C5	C6	C7	C8	C9	C10	C11	C12				C1
				19.1987	18.261	18.3802	18.8848	18.9698	19.1939	18.5799	17.9994	17.7517	17.6667	17.7247	18.4268				13.8428	13.1165	13.1225	13.3022	12.9554	14.0014	22.6867	21.4623	21.3458	21.6399	21.7123	22.6707				22.7868	22.0217	22.4658	22.1899	22.3588	23.1577	27.0086	25.4161	25.8925	25.9598	25.9855	26.5383				22.7868
				D1	D2	D3	D4	D5	D6	D7	D8	D9	D10	D11	D12				D1	D2	D3	D4	D5	D6	D7	D8	D9	D10	D11	D12				D1	D2	D3	D4	D5	D6	D7	D8	D9	D10	D11	D12				D1
				20.2157	18.7297	18.8966	19.2493	19.0495	20.2421	19.4904	17.1796	17.0485	18.1319	18.1727	19.4653				14.8718	12.4817	12.4789	13.3414	13.0215	13.7927	23.5826	21.3826	21.3828	21.8987	21.8375	23.7292				23.7909	21.1907	21.9989	22.7151	22.7667	24.2726	28.0174	25.0284	25.8907	26.0954	26.0601	27.5953				23.7909
				E1	E2	E3	E4	E5	E6	E7	E8	E9	E10	E11	E12				E1	E2	E3	E4	E5	E6	E7	E8	E9	E10	E11	E12				E1	E2	E3	E4	E5	E6	E7	E8	E9	E10	E11	E12				E1
				20.9954	20.2034	20.2057	18.7614	18.7172	21.0663	20.3341	19.1686	19.0204	17.4846	17.8488	20.3947				15.8264	14.1559	13.9328	12.6558	12.6937	Undetermined	24.7242	22.903	22.9615	21.7711	21.7366	24.674				24.9424	22.9721	23.3288	21.9892	22.3566	25.0875	29.278	26.6756	27.0649	25.8964	26.1255	28.9997				24.9424
				F1	F2	F3	F4	F5	F6	F7	F8	F9	F10	F11	F12				F1	F2	F3	F4	F5	F6	F7	F8	F9	F10	F11	F12				F1	F2	F3	F4	F5	F6	F7	F8	F9	F10	F11	F12				F1
				22.0322	19.3377	19.4275	18.8247	18.8313	21.9701	21.322	19.2025	19.0656	17.4128	17.4026	21.274				16.7715	13.2408	13.0948	12.9404	12.951	Undetermined	25.7587	22.338	22.2095	21.4297	21.3861	38.9362				26.2622	21.9564	22.9823	22.4944	22.5637	26.052	29.96		26.7823	25.929	25.9618	29.7236				26.2622
				G1	G2	G3	G4	G5	G6	G7	G8	G9	G10	G11	G12				G1	G2	G3	G4	G5	G6	G7	G8	G9	G10	G11	G12				G1	G2	G3	G4	G5	G6	G7	G8	G9	G10	G11	G12				G1
				23.3728	19.0023	18.9274	18.3682	18.3134	23.1514	22.3547	18.3891	18.2621	17.7771	17.7565	22.3553				17.7606	13.1607	13.0058	12.0379	12.3627	17.546	26.458	21.9282	21.8929	21.4929	21.7436	Undetermined				27.4617	22.1414	22.4152	21.7432	22.1362	27.2617	31.3643	25.9654	26.2731	26.2064	26.2027	31.5428				27.4617
				H1	H2	H3	H4	H5	H6	H7	H8	H9	H10	H11	H12				H1	H2	H3	H4	H5	H6	H7	H8	H9	H10	H11	H12				H1	H2	H3	H4	H5	H6	H7	H8	H9	H10	H11	H12				H1
				Undetermined	18.5307	18.6303	18.7315	18.8746	37.7559	31.6896	18.0218	17.8374	17.414	17.3932	41.9888				Undetermined	12.6187	12.6219	13.1034	13.1171	29.5424	42.2914	21.7024	21.7547	21.5333	21.6039	Undetermined				35.523	22.1119	22.4609	22.3976	22.567	40.0625	Undetermined	25.8762	26.413	26.242	26.2111	38.4463				35.523
				254 Left GWAT GAPDH rightGWAT ACRP30 2020-03-12															I:\Sydney\GWAT-SCDleft HPRTright 2-03-2020.eds															I:\Sydney\254 left-GWAT-PPIA--- right-TBP 02-25-2020.eds															I:\Sydney\254 left-GWAT-PPIA--- right-TBP 02-25-2020.eds
				Well	Cт	Cт Mean													Well	Cт	Cт Mean													Well	Cт	Cт Mean													Well
				A1	19.4469	19.7538													A1	13.5665	18.6876													A1	22.8437	25.4204													A1
				A2	22.6081	19.7538													A2	15.9593	18.6876													A2	25.7496	25.4204													A2
				A3	22.6764	19.7538													A3	15.881	18.6876													A3	25.9761	25.4204													A3
				A4	19.3383	19.7538													A4	13.8783	18.6876													A4	22.8355	25.4204													A4
				A5	19.1729	19.7538													A5	13.8535	18.6876													A5	22.9411	25.4204													A5
				A6	19.4905	19.7538													A6	13.6493	18.6876													A6	22.9708	25.4204													A6
				A7	17.6768	19.7538													A7	21.6219	18.6876													A7	26.2939	25.4204													A7
				A8	22.3584	19.7538													A8	25.4688	18.6876													A8	28.9427	25.4204													A8
				A9	22.2226	19.7538													A9	25.1815	18.6876													A9	28.7452	25.4204													A9
				A10	18.6265	19.7538													A10	22.2824	18.6876													A10	26.1979	25.4204													A10
				A11	18.6065	19.7538													A11	22.2141	18.6876													A11	26.1342	25.4204													A11
				A12	17.5156	19.7538													A12	21.7253	18.6876													A12	25.9589	25.4204													A12
				B1	18.9337	19.7538													B1	12.941	18.6876													B1	21.9478	25.4204													B1
				B2	19.804	19.7538													B2	13.5428	18.6876													B2	23.3455	25.4204													B2
				B3	19.9959	19.7538													B3	13.533	18.6876													B3	23.3786	25.4204													B3
				B4	18.8908	19.7538													B4	12.9541	18.6876													B4	21.8019	25.4204													B4
				B5	18.8277	19.7538													B5	13.0043	18.6876													B5	22.4905	25.4204													B5
				B6	19.1137	19.7538													B6	12.9688	18.6876													B6	22.2909	25.4204													B6
				B7	17.845	19.7538													B7	21.759	18.6876													B7	25.9256	25.4204													B7
				B8	18.6154	19.7538													B8	22.6142	18.6876													B8	26.8502	25.4204													B8
				B9	18.5655	19.7538													B9	22.5646	18.6876													B9	26.4677	25.4204													B9
				B10	18.2326	19.7538													B10	21.8746	18.6876													B10	26.0287	25.4204													B10
				B11	18.1168	19.7538													B11	21.7328	18.6876													B11	25.7459	25.4204													B11
				B12	17.8226	19.7538													B12	21.7717	18.6876													B12	25.7935	25.4204													B12
				C1	19.1987	19.7538													C1	13.8428	18.6876													C1	22.7868	25.4204													C1
				C2	18.261	19.7538													C2	13.1165	18.6876													C2	22.0217	25.4204													C2
				C3	18.3802	19.7538													C3	13.1225	18.6876													C3	22.4658	25.4204													C3
				C4	18.8848	19.7538													C4	13.3022	18.6876													C4	22.1899	25.4204													C4
				C5	18.9698	19.7538													C5	12.9554	18.6876													C5	22.3588	25.4204													C5
				C6	19.1939	19.7538													C6	14.0014	18.6876													C6	23.1577	25.4204													C6
				C7	18.5799	19.7538													C7	22.6867	18.6876													C7	27.0086	25.4204													C7
				C8	17.9994	19.7538													C8	21.4623	18.6876													C8	25.4161	25.4204													C8
				C9	17.7517	19.7538													C9	21.3458	18.6876													C9	25.8925	25.4204													C9
				C10	17.6667	19.7538													C10	21.6399	18.6876													C10	25.9598	25.4204													C10
				C11	17.7247	19.7538													C11	21.7123	18.6876													C11	25.9855	25.4204													C11
				C12	18.4268	19.7538													C12	22.6707	18.6876													C12	26.5383	25.4204													C12
				D1	20.2157	19.7538													D1	14.8718	18.6876													D1	23.7909	25.4204													D1
				D2	18.7297	19.7538													D2	12.4817	18.6876													D2	21.1907	25.4204													D2
				D3	18.8966	19.7538													D3	12.4789	18.6876													D3	21.9989	25.4204													D3
				D4	19.2493	19.7538													D4	13.3414	18.6876													D4	22.7151	25.4204													D4
				D5	19.0495	19.7538													D5	13.0215	18.6876													D5	22.7667	25.4204													D5
				D6	20.2421	19.7538													D6	13.7927	18.6876													D6	24.2726	25.4204													D6
				D7	19.4904	19.7538													D7	23.5826	18.6876													D7	28.0174	25.4204													D7
				D8	17.1796	19.7538													D8	21.3826	18.6876													D8	25.0284	25.4204													D8
				D9	17.0485	19.7538													D9	21.3828	18.6876													D9	25.8907	25.4204													D9
				D10	18.1319	19.7538													D10	21.8987	18.6876													D10	26.0954	25.4204													D10
				D11	18.1727	19.7538													D11	21.8375	18.6876													D11	26.0601	25.4204													D11
				D12	19.4653	19.7538													D12	23.7292	18.6876													D12	27.5953	25.4204													D12
				E1	20.9954	19.7538													E1	15.8264	18.6876													E1	24.9424	25.4204													E1
				E2	20.2034	19.7538													E2	14.1559	18.6876													E2	22.9721	25.4204													E2
				E3	20.2057	19.7538													E3	13.9328	18.6876													E3	23.3288	25.4204													E3
				E4	18.7614	19.7538													E4	12.6558	18.6876													E4	21.9892	25.4204													E4
				E5	18.7172	19.7538													E5	12.6937	18.6876													E5	22.3566	25.4204													E5
				E6	21.0663	19.7538													E6	Undetermined	18.6876													E6	25.0875	25.4204													E6
				E7	20.3341	19.7538													E7	24.7242	18.6876													E7	29.278	25.4204													E7
				E8	19.1686	19.7538													E8	22.903	18.6876													E8	26.6756	25.4204													E8
				E9	19.0204	19.7538													E9	22.9615	18.6876													E9	27.0649	25.4204													E9
				E10	17.4846	19.7538													E10	21.7711	18.6876													E10	25.8964	25.4204													E10
				E11	17.8488	19.7538													E11	21.7366	18.6876													E11	26.1255	25.4204													E11
				E12	20.3947	19.7538													E12	24.674	18.6876													E12	28.9997	25.4204													E12
				F1	22.0322	19.7538													F1	16.7715	18.6876													F1	26.2622	25.4204													F1
				F2	19.3377	19.7538													F2	13.2408	18.6876													F2	21.9564	25.4204													F2
				F3	19.4275	19.7538													F3	13.0948	18.6876													F3	22.9823	25.4204													F3
				F4	18.8247	19.7538													F4	12.9404	18.6876													F4	22.4944	25.4204													F4
				F5	18.8313	19.7538													F5	12.951	18.6876													F5	22.5637	25.4204													F5
				F6	21.9701	19.7538													F6	Undetermined	18.6876													F6	26.052	25.4204													F6
				F7	21.322	19.7538													F7	25.7587	18.6876													F7	29.96	25.4204													F7
				F8	19.2025	19.7538													F8	22.338	18.6876													F8	25.6649	25.4204													F8
				F9	19.0656	19.7538													F9	22.2095	18.6876													F9	26.7823	25.4204													F9
				F10	17.4128	19.7538													F10	21.4297	18.6876													F10	25.929	25.4204													F10
				F11	17.4026	19.7538													F11	21.3861	18.6876													F11	25.9618	25.4204													F11
				F12	21.274	19.7538													F12	38.9362	18.6876													F12	29.7236	25.4204													F12
				G1	23.3728	19.7538													G1	17.7606	18.6876													G1	27.4617	25.4204													G1
				G2	19.0023	19.7538													G2	13.1607	18.6876													G2	22.1414	25.4204													G2
				G3	18.9274	19.7538													G3	13.0058	18.6876													G3	22.4152	25.4204													G3
				G4	18.3682	19.7538													G4	12.0379	18.6876													G4	21.7432	25.4204													G4
				G5	18.3134	19.7538													G5	12.3627	18.6876													G5	22.1362	25.4204													G5
				G6	23.1514	19.7538													G6	17.546	18.6876													G6	27.2617	25.4204													G6
				G7	22.3547	19.7538													G7	26.458	18.6876													G7	31.3643	25.4204													G7
				G8	18.3891	19.7538													G8	21.9282	18.6876													G8	25.9654	25.4204													G8
				G9	18.2621	19.7538													G9	21.8929	18.6876													G9	26.2731	25.4204													G9
				G10	17.7771	19.7538													G10	21.4929	18.6876													G10	26.2064	25.4204													G10
				G11	17.7565	19.7538													G11	21.7436	18.6876													G11	26.2027	25.4204													G11
				G12	22.3553	19.7538													G12	Undetermined	18.6876													G12	31.5428	25.4204													G12
				H1	Undetermined	19.7538													H1	Undetermined	18.6876													H1	35.523	25.4204													H1
				H2	18.5307	19.7538													H2	12.6187	18.6876													H2	22.1119	25.4204													H2
				H3	18.6303	19.7538													H3	12.6219	18.6876													H3	22.4609	25.4204													H3
				H4	18.7315	19.7538													H4	13.1034	18.6876													H4	22.3976	25.4204													H4
				H5	18.8746	19.7538													H5	13.1171	18.6876													H5	22.567	25.4204													H5
				H6	37.7559	19.7538													H6	29.5424	18.6876													H6	40.0625	25.4204													H6
				H7	31.6896	19.7538													H7	42.2914	18.6876													H7	Undetermined	25.4204													H7
				H8	18.0218	19.7538													H8	21.7024	18.6876													H8	25.8762	25.4204													H8
				H9	17.8374	19.7538													H9	21.7547	18.6876													H9	26.413	25.4204													H9
				H10	17.414	19.7538													H10	21.5333	18.6876													H10	26.242	25.4204													H10
				H11	17.3932	19.7538													H11	21.6039	18.6876													H11	26.2111	25.4204													H11
				H12	41.9888	19.7538													H12	Undetermined	18.6876													H12	38.4463	25.4204													H12
				Analysis Type															Analysis Type															Analysis Type															Analysis Type
				Endogenous Control															Endogenous Control															Endogenous Control															Endogenous Control
				RQ Min/Max Confidence Level															RQ Min/Max Confidence Level															RQ Min/Max Confidence Level															RQ Min/Max Confidence Level
				Reference Sample															Reference Sample															Reference Sample															Reference Sample
		GLUTEAL		GADPH													GLUTEAL		HPRT													GLUTEAL		PPIA													GLUTEAL		TBP
		41		22.049													41		21.3313													41															41		22.2898
		42		21.0131													42		22.7957													42		19.3995													42		23.3058
		43		19.315													43		21.8048													43		19.0662													43		22.6846
		44		19.6083													44		21.9371													44		18.6227													44		22.5881
		45		21.1746													45		22.3616													45		19.3431													45		22.8241
		46		21.1324													46		22.8006													46		19.3346													46		23.6329
		47		22.3982													47		22.7984													47		20.3075													47		23.452
		48															48		23.5112													48		20.6921													48		24.0424
		49		22.862													49		23.6553													49		20.5707													49		24.6052
		50		22.7046													50		23.1415													50		19.6526													50		23.4549
		51		22.326													51		23.778													51		20.6703													51		23.8035
		52		23.0014													52		22.9458													52		19.9457													52		23.6
		53		20.5477													53		22.5199													53		19.4499													53		23.5438
		54		24.5349													54		24.3607													54		22.1809													54		24.4671
		55		19.5096													55		21.4053													55		18.336													55		22.5384
		56		19.7291													56		21.8998													56		18.9023													56		22.1482
		57		22.5359													57		22.8976													57		19.6452													57		23.4126
		1;1		20.869													1;1		22.6831													1;1		19.5249													1;1		23.031
		1;2		21.3611													1;2		23.4067													1;2		19.749													1;2		24.065
		1;4		22.4401													1;4		24.3206													1;4		21.2365													1;4		24.9578
		1;8		24.4341													1;8		25.3829													1;8		22.3267													1;8		26.3842
		1;16		25.5218													1;16		25.7623													1;16		22.9305													1;16		26.8017
		1;32		26.5909													1;32		28.0241													1;32		24.6076													1;32		27.7454
		water		29.9959													water		30.7672													water		31.8681													water		43.0402
				GADPH															HPRT															PPIA															TBP
				A1	A2	A3	A4	A5	A6	A7	A8	A9	A10	A11	A12				A1	A2	A3	A4	A5	A6	A7	A8	A9	A10	A11	A12				A1	A2	A3	A4	A5	A6	A7	A8	A9	A10	A11	A12				A1
					27.1857	16.9122	22.8524	22.8716	22.5359	21.2413	19.5556	19.5082	22.8038	22.7063							12.6571	16.2299	16.1669	15.2873	22.8976	21.3633	21.2993	23.6553									20.5941	20.5472	19.6452	23.4126	22.2596	22.3199	24.6052
				B1	B2	B3	B4	B5	B6	B7	B8	B9	B10	B11	B12				B1	B2	B3	B4	B5	B6	B7	B8	B9	B10	B11	B12				B1	B2	B3	B4	B5	B6	B7	B8	B9	B10	B11	B12				B1
				20.8476	20.9519	21.0743	22.707	22.7022	20.8904	21.3404	21.5049	21.4934	22.0344	21.9443	21.2085				14.3225	13.4778	13.4462	14.328	14.3553	13.7832	22.4391	22.8393	22.7521	22.9591	23.3239	22.9271				19.6399	18.9977	19.8013	19.7696	19.5357	19.4098	22.823	23.4029	23.2087	23.404	23.5058	23.2389				19.6399
				C1	C2	C3	C4	C5	C6	C7	C8	C9	C10	C11	C12				C1	C2	C3	C4	C5	C6	C7	C8	C9	C10	C11	C12				C1	C2	C3	C4	C5	C6	C7	C8	C9	C10	C11	C12				C1
				21.2896	19.2529	19.3772	22.3386	22.3134	21.4327	21.9191	19.7342	19.6311	22.0287	22.1609	21.8026				14.3874	12.3742	12.3887	14.8348	14.8423	14.4314	23.3201	21.761	21.8486	23.6623	23.8936	23.4933				19.6476	18.7636	19.3688	20.6703		19.8504	24.313	22.6032	22.7661	23.6926	23.9144	23.817				19.6476
				D1	D2	D3	D4	D5	D6	D7	D8	D9	D10	D11	D12				D1	D2	D3	D4	D5	D6	D7	D8	D9	D10	D11	D12				D1	D2	D3	D4	D5	D6	D7	D8	D9	D10	D11	D12				D1
				22.4648		19.6083	23.0667	22.9361	22.4155	22.9093	20.9207	20.8896	22.4784	22.4785	22.8975				15.7244	12.6616	12.8403	14.9068	14.8111	15.618	24.2668	22	21.8743	22.9935	22.8982	24.3745				21.3302	18.5446	18.7009	20.296	19.5953	21.1427	24.9483	22.5739	22.6023	23.5813	23.6187	24.9672				21.3302
				E1	E2	E3	E4	E5	E6	E7	E8	E9	E10	E11	E12				E1	E2	E3	E4	E5	E6	E7	E8	E9	E10	E11	E12				E1	E2	E3	E4	E5	E6	E7	E8	E9	E10	E11	E12				E1
				24.4278	21.1463	21.2029	20.5305	20.5649	24.4405	24.8584	21.2228	21.3379	21.3583	21.7107	24.9285				16.8332	13.5314	13.2417	14.4389	14.3577	16.5678	25.2712	22.5257	22.1975	22.6397	22.4001	25.4946				22.2582	19.2368	19.4494	19.4544	19.4454	22.3952	26.3547	22.965	22.6832		23.5438	26.4137				22.2582
				F1	F2	F3	F4	F5	F6	F7	F8	F9	F10	F11	F12				F1	F2	F3	F4	F5	F6	F7	F8	F9	F10	F11	F12				F1	F2	F3	F4	F5	F6	F7	F8	F9	F10	F11	F12				F1
				25.4381	21.0543	21.2104	24.554	24.5158	25.6055	26.2309	21.9987	21.8777	22.8199	23.1216	25.865				17.6915	13.4012	13.605	16.2556	16.3325	17.4666	25.714	22.8361	22.765	24.3726	24.3487	25.8106				22.9809	19.4772	19.1919	22.0187	22.3431	22.8801	26.7303	23.6665	23.5993		24.4671	26.8732				22.9809
				G1	G2	G3	G4	G5	G6	G7	G8	G9	G10	G11	G12				G1	G2	G3	G4	G5	G6	G7	G8	G9	G10	G11	G12				G1	G2	G3	G4	G5	G6	G7	G8	G9	G10	G11	G12				G1
						22.3982	19.5579	19.4613	26.5909	26.9264	22.4492	22.4161	20.2552	20.1415	26.6941				19.1549	15.0071	14.8792	12.6973	12.9492	18.7872	28.323	22.7808	22.8159	21.2464	21.5643	27.7251				24.6285	20.3279	20.2872	18.4766	18.1953	24.5867	27.6636	23.5044	23.3996	22.2491	22.8277	27.8271				24.6285
				H1	H2	H3	H4	H5	H6	H7	H8	H9	H10	H11	H12				H1	H2	H3	H4	H5	H6	H7	H8	H9	H10	H11	H12				H1	H2	H3	H4	H5	H6	H7	H8	H9	H10	H11	H12				H1
				Undetermined			19.6261	19.8322	29.9959	28.3791		23.8996			Undetermined				39.4214	14.8297	14.8479	13.7415	14.0057	Undetermined	30.7672	23.6711	23.3512	21.9053	21.8943					32.1815	20.7308	20.6534	18.9657	18.8388	31.5546	42.2157	24.3265	23.7583	22.1482		43.8647				32.1815
				GADPH															HPRT															PPIA															TBP
				A1	A2	A3	A4	A5	A6	A7	A8	A9	A10	A11	A12				A1	A2	A3	A4	A5	A6	A7	A8	A9	A10	A11	A12				A1	A2	A3	A4	A5	A6	A7	A8	A9	A10	A11	A12				A1
				Undetermined	27.1857	16.9122	22.8524	22.8716	22.5359	21.2413	19.5556	19.5082	22.8038	22.7063	Undetermined				Undetermined	42.0057	12.6571	16.2299	16.1669	15.2873	22.8976	21.3633	21.2993	23.6553	41.3441	Undetermined				Undetermined	42.9393	Undetermined	20.5941	20.5472	19.6452	23.4126	22.2596	22.3199	24.6052	Undetermined	Undetermined				Undetermined
				B1	B2	B3	B4	B5	B6	B7	B8	B9	B10	B11	B12				B1	B2	B3	B4	B5	B6	B7	B8	B9	B10	B11	B12				B1	B2	B3	B4	B5	B6	B7	B8	B9	B10	B11	B12				B1
				20.8476	20.9519	21.0743	22.707	22.7022	20.8904	21.3404	21.5049	21.4934	22.0344	21.9443	21.2085				14.3225	13.4778	13.4462	14.328	14.3553	13.7832	22.4391	22.8393	22.7521	22.9591	23.3239	22.9271				19.6399	18.9977	19.8013	19.7696	19.5357	19.4098	22.823	23.4029	23.2087	23.404	23.5058	23.2389				19.6399
				C1	C2	C3	C4	C5	C6	C7	C8	C9	C10	C11	C12				C1	C2	C3	C4	C5	C6	C7	C8	C9	C10	C11	C12				C1	C2	C3	C4	C5	C6	C7	C8	C9	C10	C11	C12				C1
				21.2896	19.2529	19.3772	22.3386	22.3134	21.4327	21.9191	19.7342	19.6311	22.0287	22.1609	21.8026				14.3874	12.3742	12.3887	14.8348	14.8423	14.4314	23.3201	21.761	21.8486	23.6623	23.8936	23.4933				19.6476	18.7636	19.3688	20.6703	17.8122	19.8504	24.313	22.6032	22.7661	23.6926	23.9144	23.817				19.6476
				D1	D2	D3	D4	D5	D6	D7	D8	D9	D10	D11	D12				D1	D2	D3	D4	D5	D6	D7	D8	D9	D10	D11	D12				D1	D2	D3	D4	D5	D6	D7	D8	D9	D10	D11	D12				D1
				22.4648	18.954	19.6083	23.0667	22.9361	22.4155	22.9093	20.9207	20.8896	22.4784	22.4785	22.8975				15.7244	12.6616	12.8403	14.9068	14.8111	15.618	24.2668	22	21.8743	22.9935	22.8982	24.3745				21.3302	18.5446	18.7009	20.296	19.5953	21.1427	24.9483	22.5739	22.6023	23.5813	23.6187	24.9672				21.3302
				E1	E2	E3	E4	E5	E6	E7	E8	E9	E10	E11	E12				E1	E2	E3	E4	E5	E6	E7	E8	E9	E10	E11	E12				E1	E2	E3	E4	E5	E6	E7	E8	E9	E10	E11	E12				E1
				24.4278	21.1463	21.2029	20.5305	20.5649	24.4405	24.8584	21.2228	21.3379	21.3583	21.7107	24.9285				16.8332	13.5314	13.2417	14.4389	14.3577	16.5678	25.2712	22.5257	22.1975	22.6397	22.4001	25.4946				22.2582	19.2368	19.4494	19.4544	19.4454	22.3952	26.3547	22.965	22.6832	20.7119	23.5438	26.4137				22.2582
				F1	F2	F3	F4	F5	F6	F7	F8	F9	F10	F11	F12				F1	F2	F3	F4	F5	F6	F7	F8	F9	F10	F11	F12				F1	F2	F3	F4	F5	F6	F7	F8	F9	F10	F11	F12				F1
				25.4381	21.0543	21.2104	24.554	24.5158	25.6055	26.2309	21.9987	21.8777	22.8199	23.1216	25.865				17.6915	13.4012	13.605	16.2556	16.3325	17.4666	25.714	22.8361	22.765	24.3726	24.3487	25.8106				22.9809	19.4772	19.1919	22.0187	22.3431	22.8801	26.7303	23.6665	23.5993	21.7591	24.4671	26.8732				22.9809
				G1	G2	G3	G4	G5	G6	G7	G8	G9	G10	G11	G12				G1	G2	G3	G4	G5	G6	G7	G8	G9	G10	G11	G12				G1	G2	G3	G4	G5	G6	G7	G8	G9	G10	G11	G12				G1
				28.8487	35.919	22.3982	19.5579	19.4613	26.5909	26.9264	22.4492	22.4161	20.2552	20.1415	26.6941				19.1549	15.0071	14.8792	12.6973	12.9492	18.7872	28.323	22.7808	22.8159	21.2464	21.5643	27.7251				24.6285	20.3279	20.2872	18.4766	18.1953	24.5867	27.6636	23.5044	23.3996	22.2491	22.8277	27.8271				24.6285
				H1	H2	H3	H4	H5	H6	H7	H8	H9	H10	H11	H12				H1	H2	H3	H4	H5	H6	H7	H8	H9	H10	H11	H12				H1	H2	H3	H4	H5	H6	H7	H8	H9	H10	H11	H12				H1
				Undetermined	Undetermined	Undetermined	19.6261	19.8322	29.9959	28.3791	23.2199	23.8996	Undetermined	Undetermined	Undetermined				39.4214	14.8297	14.8479	13.7415	14.0057	Undetermined	30.7672	23.6711	23.3512	21.9053	21.8943	28.2738				32.1815	20.7308	20.6534	18.9657	18.8388	31.5546	42.2157	24.3265	23.7583	22.1482	23.6962	43.8647				32.1815
				254 Glut-GAPDH---Glut-ACRP30															254 SCD left Hprt right glu															254-PPIA left Glut----TBP right															254-PPIA left Glut----TBP right
				Well	Cт	Cт Mean													Well	Cт	Cт Mean													Well	Cт	Cт Mean													Well
				A1	Undetermined	22.5092													A1	Undetermined	19.9441													A1	Undetermined	22.9347													A1
				A2	27.1857	22.5092													A2	42.0057	19.9441													A2	42.9393	22.9347													A2
				A3	16.9122	22.5092													A3	12.6571	19.9441													A3	Undetermined	22.9347													A3
				A4	22.8524	22.5092													A4	16.2299	19.9441													A4	20.5941	22.9347													A4
				A5	22.8716	22.5092													A5	16.1669	19.9441													A5	20.5472	22.9347													A5
				A6	22.5359	22.5092													A6	15.2873	19.9441													A6	19.6452	22.9347													A6
				A7	21.2413	22.5092													A7	22.8976	19.9441													A7	23.4126	22.9347													A7
				A8	19.5556	22.5092													A8	21.3633	19.9441													A8	22.2596	22.9347													A8
				A9	19.5082	22.5092													A9	21.2993	19.9441													A9	22.3199	22.9347													A9
				A10	22.8038	22.5092													A10	23.6553	19.9441													A10	24.6052	22.9347													A10
				A11	22.7063	22.5092													A11	41.3441	19.9441													A11	Undetermined	22.9347													A11
				A12	Undetermined	22.5092													A12	Undetermined	19.9441													A12	Undetermined	22.9347													A12
				B1	20.8476	22.5092													B1	14.3225	19.9441													B1	19.6399	22.9347													B1
				B2	20.9519	22.5092													B2	13.4778	19.9441													B2	18.9977	22.9347													B2
				B3	21.0743	22.5092													B3	13.4462	19.9441													B3	19.8013	22.9347													B3
				B4	22.707	22.5092													B4	14.328	19.9441													B4	19.7696	22.9347													B4
				B5	22.7022	22.5092													B5	14.3553	19.9441													B5	19.5357	22.9347													B5
				B6	20.8904	22.5092													B6	13.7832	19.9441													B6	19.4098	22.9347													B6
				B7	21.3404	22.5092													B7	22.4391	19.9441													B7	22.823	22.9347													B7
				B8	21.5049	22.5092													B8	22.8393	19.9441													B8	23.4029	22.9347													B8
				B9	21.4934	22.5092													B9	22.7521	19.9441													B9	23.2087	22.9347													B9
				B10	22.0344	22.5092													B10	22.9591	19.9441													B10	23.404	22.9347													B10
				B11	21.9443	22.5092													B11	23.3239	19.9441													B11	23.5058	22.9347													B11
				B12	21.2085	22.5092													B12	22.9271	19.9441													B12	23.2389	22.9347													B12
				C1	21.2896	22.5092													C1	14.3874	19.9441													C1	19.6476	22.9347													C1
				C2	19.2529	22.5092													C2	12.3742	19.9441													C2	18.7636	22.9347													C2
				C3	19.3772	22.5092													C3	12.3887	19.9441													C3	19.3688	22.9347													C3
				C4	22.3386	22.5092													C4	14.8348	19.9441													C4	20.6703	22.9347													C4
				C5	22.3134	22.5092													C5	14.8423	19.9441													C5	17.8122	22.9347													C5
				C6	21.4327	22.5092													C6	14.4314	19.9441													C6	19.8504	22.9347													C6
				C7	21.9191	22.5092													C7	23.3201	19.9441													C7	24.313	22.9347													C7
				C8	19.7342	22.5092													C8	21.761	19.9441													C8	22.6032	22.9347													C8
				C9	19.6311	22.5092													C9	21.8486	19.9441													C9	22.7661	22.9347													C9
				C10	22.0287	22.5092													C10	23.6623	19.9441													C10	23.6926	22.9347													C10
				C11	22.1609	22.5092													C11	23.8936	19.9441													C11	23.9144	22.9347													C11
				C12	21.8026	22.5092													C12	23.4933	19.9441													C12	23.817	22.9347													C12
				D1	22.4648	22.5092													D1	15.7244	19.9441													D1	21.3302	22.9347													D1
				D2	18.954	22.5092													D2	12.6616	19.9441													D2	18.5446	22.9347													D2
				D3	19.6083	22.5092													D3	12.8403	19.9441													D3	18.7009	22.9347													D3
				D4	23.0667	22.5092													D4	14.9068	19.9441													D4	20.296	22.9347													D4
				D5	22.9361	22.5092													D5	14.8111	19.9441													D5	19.5953	22.9347													D5
				D6	22.4155	22.5092													D6	15.618	19.9441													D6	21.1427	22.9347													D6
				D7	22.9093	22.5092													D7	24.2668	19.9441													D7	24.9483	22.9347													D7
				D8	20.9207	22.5092													D8	22	19.9441													D8	22.5739	22.9347													D8
				D9	20.8896	22.5092													D9	21.8743	19.9441													D9	22.6023	22.9347													D9
				D10	22.4784	22.5092													D10	22.9935	19.9441													D10	23.5813	22.9347													D10
				D11	22.4785	22.5092													D11	22.8982	19.9441													D11	23.6187	22.9347													D11
				D12	22.8975	22.5092													D12	24.3745	19.9441													D12	24.9672	22.9347													D12
				E1	24.4278	22.5092													E1	16.8332	19.9441													E1	22.2582	22.9347													E1
				E2	21.1463	22.5092													E2	13.5314	19.9441													E2	19.2368	22.9347													E2
				E3	21.2029	22.5092													E3	13.2417	19.9441													E3	19.4494	22.9347													E3
				E4	20.5305	22.5092													E4	14.4389	19.9441													E4	19.4544	22.9347													E4
				E5	20.5649	22.5092													E5	14.3577	19.9441													E5	19.4454	22.9347													E5
				E6	24.4405	22.5092													E6	16.5678	19.9441													E6	22.3952	22.9347													E6
				E7	24.8584	22.5092													E7	25.2712	19.9441													E7	26.3547	22.9347													E7
				E8	21.2228	22.5092													E8	22.5257	19.9441													E8	22.965	22.9347													E8
				E9	21.3379	22.5092													E9	22.1975	19.9441													E9	22.6832	22.9347													E9
				E10	21.3583	22.5092													E10	22.6397	19.9441													E10	20.7119	22.9347													E10
				E11	21.7107	22.5092													E11	22.4001	19.9441													E11	23.5438	22.9347													E11
				E12	24.9285	22.5092													E12	25.4946	19.9441													E12	26.4137	22.9347													E12
				F1	25.4381	22.5092													F1	17.6915	19.9441													F1	22.9809	22.9347													F1
				F2	21.0543	22.5092													F2	13.4012	19.9441													F2	19.4772	22.9347													F2
				F3	21.2104	22.5092													F3	13.605	19.9441													F3	19.1919	22.9347													F3
				F4	24.554	22.5092													F4	16.2556	19.9441													F4	22.0187	22.9347													F4
				F5	24.5158	22.5092													F5	16.3325	19.9441													F5	22.3431	22.9347													F5
				F6	25.6055	22.5092													F6	17.4666	19.9441													F6	22.8801	22.9347													F6
				F7	26.2309	22.5092													F7	25.714	19.9441													F7	26.7303	22.9347													F7
				F8	21.9987	22.5092													F8	22.8361	19.9441													F8	23.6665	22.9347													F8
				F9	21.8777	22.5092													F9	22.765	19.9441													F9	23.5993	22.9347													F9
				F10	22.8199	22.5092													F10	24.3726	19.9441													F10	21.7591	22.9347													F10
				F11	23.1216	22.5092													F11	24.3487	19.9441													F11	24.4671	22.9347													F11
				F12	25.865	22.5092													F12	25.8106	19.9441													F12	26.8732	22.9347													F12
				G1	28.8487	22.5092													G1	19.1549	19.9441													G1	24.6285	22.9347													G1
				G2	35.919	22.5092													G2	15.0071	19.9441													G2	20.3279	22.9347													G2
				G3	22.3982	22.5092													G3	14.8792	19.9441													G3	20.2872	22.9347													G3
				G4	19.5579	22.5092													G4	12.6973	19.9441													G4	18.4766	22.9347													G4
				G5	19.4613	22.5092													G5	12.9492	19.9441													G5	18.1953	22.9347													G5
				G6	26.5909	22.5092													G6	18.7872	19.9441													G6	24.5867	22.9347													G6
				G7	26.9264	22.5092													G7	28.323	19.9441													G7	27.6636	22.9347													G7
				G8	22.4492	22.5092													G8	22.7808	19.9441													G8	23.5044	22.9347													G8
				G9	22.4161	22.5092													G9	22.8159	19.9441													G9	23.3996	22.9347													G9
				G10	20.2552	22.5092													G10	21.2464	19.9441													G10	22.2491	22.9347													G10
				G11	20.1415	22.5092													G11	21.5643	19.9441													G11	22.8277	22.9347													G11
				G12	26.6941	22.5092													G12	27.7251	19.9441													G12	27.8271	22.9347													G12
				H1	Undetermined	22.5092													H1	39.4214	19.9441													H1	32.1815	22.9347													H1
				H2	Undetermined	22.5092													H2	14.8297	19.9441													H2	20.7308	22.9347													H2
				H3	Undetermined	22.5092													H3	14.8479	19.9441													H3	20.6534	22.9347													H3
				H4	19.6261	22.5092													H4	13.7415	19.9441													H4	18.9657	22.9347													H4
				H5	19.8322	22.5092													H5	14.0057	19.9441													H5	18.8388	22.9347													H5
				H6	29.9959	22.5092													H6	Undetermined	19.9441													H6	31.5546	22.9347													H6
				H7	28.3791	22.5092													H7	30.7672	19.9441													H7	42.2157	22.9347													H7
				H8	23.2199	22.5092													H8	23.6711	19.9441													H8	24.3265	22.9347													H8
				H9	23.8996	22.5092													H9	23.3512	19.9441													H9	23.7583	22.9347													H9
				H10	Undetermined	22.5092													H10	21.9053	19.9441													H10	22.1482	22.9347													H10
				H11	Undetermined	22.5092													H11	21.8943	19.9441													H11	23.6962	22.9347													H11
				H12	Undetermined	22.5092													H12	28.2738	19.9441													H12	43.8647	22.9347													H12
				Analysis Type															Analysis Type															Analysis Type															Analysis Type
				Endogenous Control															Endogenous Control															Endogenous Control															Endogenous Control
				RQ Min/Max Confidence Level															RQ Min/Max Confidence Level															RQ Min/Max Confidence Level															RQ Min/Max Confidence Level
				Reference Sample															Reference Sample															Reference Sample															Reference Sample
		DORSO		GADPH													DORSO		HPRT													DORSO		PPIA													DORSO		TBP
		1		15.4247													1		21.2963													1		21.6934													1		24.7511
		2		16.4288													2		20.733													2		21.9964													2		24.434
		3		17.4072													3		22.5203													3		22.8718													3		25.3949
		4		16.6147													4		20.9462													4		22.3202													4		24.3272
		5		16.6136													5		21.4364													5		21.885													5		24.5939
		6		14.9551													6		20.5489													6		21.6504													6		24.3472
		7		16.0701													7		20.8996													7		22.2685													7		24.6198
		8		15.9448													8		21.1753													8		21.9462													8		24.5452
		9		16.4347													9		21.599													9		21.9334													9		24.6402
		10		17.7068													10		22.02													10		22.43													10		25.0462
		11		18.1719													11		22.698													11		23.0323													11		25.3734
		12		17.7849													12		21.7367													12		22.2746													12		24.9949
		13		19.2734													13		22.9746													13		22.8399													13		25.4532
		14		20.3955													14		24.0138													14		24.3824													14		26.314
		15		15.6245													15		21.2617													15		21.9062													15		24.6285
		16		17.6581													16		22.319													16		22.9165													16		25.4497
		17		19.1858													17		22.8597													17		22.9692													17		25.7939
		1;1		17.5923													1;1		22.377													1;1		22.7436													1;1		25.4462
		1;2		18.285													1;2		23.2489													1;2		23.5674													1;2		26.3168
		1;4		19.3782													1;4		24.1289													1;4		24.7966													1;4		27.3952
		1;8		21.3968													1;8		25.353													1;8		25.7749													1;8		28.6233
		1;16		22.4225													1;16		26.4095													1;16		26.5146													1;16		29.4508
		1;32		23.3024													1;32		27.3409													1;32		28.2094													1;32		31.0253
		1;64		24.3536													1;64		30.5148													1;64		28.9508													1;64		31.8646
		water		31.3324													water		37.1765													water		33.8209													water		39.4299
				GADPH															HPRT													water		PPIA															TBP
				A1	A2	A3	A4	A5	A6	A7	A8	A9	A10	A11	A12				A1	A2	A3	A4	A5	A6	A7	A8	A9	A10	A11	A12				A1	A2	A3	A4	A5	A6	A7	A8	A9	A10	A11	A12				A1
				Undetermined	15.5812	15.2681	16.5039	16.3655		19.1858	16.2873	16.307	16.5101	16.4101	Undetermined				6.97175	21.4353	21.1574	21.5825	21.6155	22.8764	22.843	21.7086	21.5381	20.9438	20.9188	Undetermined				Undetermined	21.6371	21.7497	21.9659	21.901	22.9591	22.9792	22.0938	22.2088	22.0597	21.9635	Undetermined				8.04446
				B1	B2	B3	B4	B5	B6	B7	B8	B9	B10	B11	B12				B1	B2	B3	B4	B5	B6	B7	B8	B9	B10	B11	B12				B1	B2	B3	B4	B5	B6	B7	B8	B9	B10	B11	B12				B1
				24.9048	16.3227	16.535	17.6852	17.7283	15.5633	15.9146	19.5057	19.5923	17.7009	17.7384	Undetermined				12.2384	20.914	20.552	21.8974	22.1427	21.855	21.717	23.165	22.8878	21.7493	21.7528	6.34736				Undetermined	21.8241	22.1687	22.3968	22.4632	21.9746	22.1408	23.2664	23.2828	22.8852	22.9454	Undetermined				19.4885
				C1	C2	C3	C4	C5	C6	C7	C8	C9	C10	C11	C12				C1	C2	C3	C4	C5	C6	C7	C8	C9	C10	C11	C12				C1	C2	C3	C4	C5	C6	C7	C8	C9	C10	C11	C12				C1
				Undetermined	17.3191	17.4952	18.2039	18.1398	15.9302	16.2752	19.7001	19.7806	17.5689	17.6156	Undetermined				Undetermined	22.5976	22.4431	22.7622	22.6339	21.3023	21.4047	23.6117	23.3581	22.5955	22.1586	Undetermined				Undetermined	22.7873	22.9564	22.9863	23.0783	21.5131	21.932	23.7226	23.7701	22.7538	22.7334	41.4584				21.254
				D1	D2	D3	D4	D5	D6	D7	D8	D9	D10	D11	D12				D1	D2	D3	D4	D5	D6	D7	D8	D9	D10	D11	D12				D1	D2	D3	D4	D5	D6	D7	D8	D9	D10	D11	D12				D1
				Undetermined	16.4321	16.7972	17.8001	17.7697	16.5738	16.5834	20.9764	20.8841	18.2541	18.3159	14.5788				15.5816	20.8346	21.0577	21.8781	21.5954	21.9297	22.0071	24.6914	24.6712	23.2489	23.2489	6.35492				Undetermined	22.1401	22.5002	22.317	22.2322	22.2874	22.2845	25.3081	25.2807	23.5393	23.5955	Undetermined				22.409
				E1	E2	E3	E4	E5	E6	E7	E8	E9	E10	E11	E12				E1	E2	E3	E4	E5	E6	E7	E8	E9	E10	E11	E12				E1	E2	E3	E4	E5	E6	E7	E8	E9	E10	E11	E12				E1
				Undetermined	16.681	16.5462	19.3801	19.1668	17.1444	17.439	20.6439	20.6934	19.3782		Undetermined				Undetermined	21.4104	21.4624	23.2682	22.6809	21.6731	21.9687	24.3786	24.1978	24.2844	23.9733	Undetermined				5.83801	21.8484	21.9215	22.7307	22.9491	22.2515	22.2916	25.1414	25.1562	24.7362	24.857	Undetermined				23.2744
				F1	F2	F3	F4	F5	F6	F7	F8	F9	F10	F11	F12				F1	F2	F3	F4	F5	F6	F7	F8	F9	F10	F11	F12				F1	F2	F3	F4	F5	F6	F7	F8	F9	F10	F11	F12				F1
				Undetermined	14.9929	14.9173	20.4326	20.3583	16.5282	16.64	19.7825	19.9253	21.3376	21.456	Undetermined				Undetermined	20.6935	20.4043	24.2294	23.7983	21.6244	21.8217	22.9005	23.5056	25.044	25.6621	Undetermined				Undetermined	21.6215	21.6792	24.321	24.4438	22.1289	22.2461	23.4077	23.4421	25.8475	25.7023	16.0536				6.38146
				G1	G2	G3	G4	G5	G6	G7	G8	G9	G10	G11	G12				G1	G2	G3	G4	G5	G6	G7	G8	G9	G10	G11	G12				G1	G2	G3	G4	G5	G6	G7	G8	G9	G10	G11	G12				G1
					16.0066	16.1336	15.6236	15.6255	15.264	15.3773	20.2159	20.1731	22.4339	22.4111	24.3536				30.5418	20.8648	20.9344	21.2643	21.2591	20.8908	20.7279	23.4852	23.3363		26.4095	30.4877				28.908	22.1465	22.3906	21.9334	21.8791	21.6624	21.7274	24.3139	24.1019	26.5312	26.4981	28.9936				31.8646
				H1	H2	H3	H4	H5	H6	H7	H8	H9	H10	H11	H12				H1	H2	H3	H4	H5	H6	H7	H8	H9	H10	H11	H12				H1	H2	H3	H4	H5	H6	H7	H8	H9	H10	H11	H12				H1
				31.3324	15.7554	16.1343	17.7266	17.5897	16.302	16.2414	18.3426	18.3763		23.3024	Undetermined				36.3608	21.1882	21.1624	22.376	22.2621	21.3516	21.289	22.6058	22.3095	27.331	27.3509	37.9922				33.8209	22.0997	21.7927	22.8671	22.9659	21.8167	21.7917	22.4446	22.3455	28.2094		Undetermined				40.9469
				GADPH															HPRT															PPIA															TBP
				A1	A2	A3	A4	A5	A6	A7	A8	A9	A10	A11	A12				A1	A2	A3	A4	A5	A6	A7	A8	A9	A10	A11	A12				A1	A2	A3	A4	A5	A6	A7	A8	A9	A10	A11	A12				A1
				Undetermined	15.5812	15.2681	16.5039	16.3655	19.4285	19.1858	16.2873	16.307	16.5101	16.4101	Undetermined				6.97175	21.4353	21.1574	21.5825	21.6155	22.8764	22.843	21.7086	21.5381	20.9438	20.9188	Undetermined				Undetermined	21.6371	21.7497	21.9659	21.901	22.9591	22.9792	22.0938	22.2088	22.0597	21.9635	Undetermined				8.04446
				B1	B2	B3	B4	B5	B6	B7	B8	B9	B10	B11	B12				B1	B2	B3	B4	B5	B6	B7	B8	B9	B10	B11	B12				B1	B2	B3	B4	B5	B6	B7	B8	B9	B10	B11	B12				B1
				24.9048	16.3227	16.535	17.6852	17.7283	15.5633	15.9146	19.5057	19.5923	17.7009	17.7384	Undetermined				12.2384	20.914	20.552	21.8974	22.1427	21.855	21.717	23.165	22.8878	21.7493	21.7528	6.34736				Undetermined	21.8241	22.1687	22.3968	22.4632	21.9746	22.1408	23.2664	23.2828	22.8852	22.9454	Undetermined				19.4885
				C1	C2	C3	C4	C5	C6	C7	C8	C9	C10	C11	C12				C1	C2	C3	C4	C5	C6	C7	C8	C9	C10	C11	C12				C1	C2	C3	C4	C5	C6	C7	C8	C9	C10	C11	C12				C1
				Undetermined	17.3191	17.4952	18.2039	18.1398	15.9302	16.2752	19.7001	19.7806	17.5689	17.6156	Undetermined				Undetermined	22.5976	22.4431	22.7622	22.6339	21.3023	21.4047	23.6117	23.3581	22.5955	22.1586	Undetermined				Undetermined	22.7873	22.9564	22.9863	23.0783	21.5131	21.932	23.7226	23.7701	22.7538	22.7334	41.4584				21.254
				D1	D2	D3	D4	D5	D6	D7	D8	D9	D10	D11	D12				D1	D2	D3	D4	D5	D6	D7	D8	D9	D10	D11	D12				D1	D2	D3	D4	D5	D6	D7	D8	D9	D10	D11	D12				D1
				Undetermined	16.4321	16.7972	17.8001	17.7697	16.5738	16.5834	20.9764	20.8841	18.2541	18.3159	14.5788				15.5816	20.8346	21.0577	21.8781	21.5954	21.9297	22.0071	24.6914	24.6712	23.2489	23.2489	6.35492				Undetermined	22.1401	22.5002	22.317	22.2322	22.2874	22.2845	25.3081	25.2807	23.5393	23.5955	Undetermined				22.409
				E1	E2	E3	E4	E5	E6	E7	E8	E9	E10	E11	E12				E1	E2	E3	E4	E5	E6	E7	E8	E9	E10	E11	E12				E1	E2	E3	E4	E5	E6	E7	E8	E9	E10	E11	E12				E1
				Undetermined	16.681	16.5462	19.3801	19.1668	17.1444	17.439	20.6439	20.6934	19.3782	20.2878	Undetermined				Undetermined	21.4104	21.4624	23.2682	22.6809	21.6731	21.9687	24.3786	24.1978	24.2844	23.9733	Undetermined				5.83801	21.8484	21.9215	22.7307	22.9491	22.2515	22.2916	25.1414	25.1562	24.7362	24.857	Undetermined				23.2744
				F1	F2	F3	F4	F5	F6	F7	F8	F9	F10	F11	F12				F1	F2	F3	F4	F5	F6	F7	F8	F9	F10	F11	F12				F1	F2	F3	F4	F5	F6	F7	F8	F9	F10	F11	F12				F1
				Undetermined	14.9929	14.9173	20.4326	20.3583	16.5282	16.64	19.7825	19.9253	21.3376	21.456	Undetermined				Undetermined	20.6935	20.4043	24.2294	23.7983	21.6244	21.8217	22.9005	23.5056	25.044	25.6621	Undetermined				Undetermined	21.6215	21.6792	24.321	24.4438	22.1289	22.2461	23.4077	23.4421	25.8475	25.7023	16.0536				6.38146
				G1	G2	G3	G4	G5	G6	G7	G8	G9	G10	G11	G12				G1	G2	G3	G4	G5	G6	G7	G8	G9	G10	G11	G12				G1	G2	G3	G4	G5	G6	G7	G8	G9	G10	G11	G12				G1
				20.5455	16.0066	16.1336	15.6236	15.6255	15.264	15.3773	20.2159	20.1731	22.4339	22.4111	24.3536				30.5418	20.8648	20.9344	21.2643	21.2591	20.8908	20.7279	23.4852	23.3363	24.6679	26.4095	30.4877				28.908	22.1465	22.3906	21.9334	21.8791	21.6624	21.7274	24.3139	24.1019	26.5312	26.4981	28.9936				31.8646
				H1	H2	H3	H4	H5	H6	H7	H8	H9	H10	H11	H12				H1	H2	H3	H4	H5	H6	H7	H8	H9	H10	H11	H12				H1	H2	H3	H4	H5	H6	H7	H8	H9	H10	H11	H12				H1
				31.3324	15.7554	16.1343	17.7266	17.5897	16.302	16.2414	18.3426	18.3763	24.1555	23.3024	Undetermined				36.3608	21.1882	21.1624	22.376	22.2621	21.3516	21.289	22.6058	22.3095	27.331	27.3509	37.9922				33.8209	22.0997	21.7927	22.8671	22.9659	21.8167	21.7917	22.4446	22.3455	28.2094	39.6927	Undetermined				40.9469
				254 GAPDH doeso-ing 2020 3-16															254-HPRT-dorso-ing 2-21-2020															254-PPIA-2-23-2020															254-TBP-2-23-2020
				Well	Cт	Cт Mean													Well	Cт	Cт Mean													Well	Cт	Cт Mean													Well
				A1	Undetermined	18.2728													A1	6.97175	22.2495													A1	Undetermined	23.3673													A1
				A2	15.5812	18.2728													A2	21.4353	22.2495													A2	21.6371	23.3673													A2
				A3	15.2681	18.2728													A3	21.1574	22.2495													A3	21.7497	23.3673													A3
				A4	16.5039	18.2728													A4	21.5825	22.2495													A4	21.9659	23.3673													A4
				A5	16.3655	18.2728													A5	21.6155	22.2495													A5	21.901	23.3673													A5
				A6	19.4285	18.2728													A6	22.8764	22.2495													A6	22.9591	23.3673													A6
				A7	19.1858	18.2728													A7	22.843	22.2495													A7	22.9792	23.3673													A7
				A8	16.2873	18.2728													A8	21.7086	22.2495													A8	22.0938	23.3673													A8
				A9	16.307	18.2728													A9	21.5381	22.2495													A9	22.2088	23.3673													A9
				A10	16.5101	18.2728													A10	20.9438	22.2495													A10	22.0597	23.3673													A10
				A11	16.4101	18.2728													A11	20.9188	22.2495													A11	21.9635	23.3673													A11
				A12	Undetermined	18.2728													A12	Undetermined	22.2495													A12	Undetermined	23.3673													A12
				B1	24.9048	18.2728													B1	12.2384	22.2495													B1	Undetermined	23.3673													B1
				B2	16.3227	18.2728													B2	20.914	22.2495													B2	21.8241	23.3673													B2
				B3	16.535	18.2728													B3	20.552	22.2495													B3	22.1687	23.3673													B3
				B4	17.6852	18.2728													B4	21.8974	22.2495													B4	22.3968	23.3673													B4
				B5	17.7283	18.2728													B5	22.1427	22.2495													B5	22.4632	23.3673													B5
				B6	15.5633	18.2728													B6	21.855	22.2495													B6	21.9746	23.3673													B6
				B7	15.9146	18.2728													B7	21.717	22.2495													B7	22.1408	23.3673													B7
				B8	19.5057	18.2728													B8	23.165	22.2495													B8	23.2664	23.3673													B8
				B9	19.5923	18.2728													B9	22.8878	22.2495													B9	23.2828	23.3673													B9
				B10	17.7009	18.2728													B10	21.7493	22.2495													B10	22.8852	23.3673													B10
				B11	17.7384	18.2728													B11	21.7528	22.2495													B11	22.9454	23.3673													B11
				B12	Undetermined	18.2728													B12	6.34736	22.2495													B12	Undetermined	23.3673													B12
				C1	Undetermined	18.2728													C1	Undetermined	22.2495													C1	Undetermined	23.3673													C1
				C2	17.3191	18.2728													C2	22.5976	22.2495													C2	22.7873	23.3673													C2
				C3	17.4952	18.2728													C3	22.4431	22.2495													C3	22.9564	23.3673													C3
				C4	18.2039	18.2728													C4	22.7622	22.2495													C4	22.9863	23.3673													C4
				C5	18.1398	18.2728													C5	22.6339	22.2495													C5	23.0783	23.3673													C5
				C6	15.9302	18.2728													C6	21.3023	22.2495													C6	21.5131	23.3673													C6
				C7	16.2752	18.2728													C7	21.4047	22.2495													C7	21.932	23.3673													C7
				C8	19.7001	18.2728													C8	23.6117	22.2495													C8	23.7226	23.3673													C8
				C9	19.7806	18.2728													C9	23.3581	22.2495													C9	23.7701	23.3673													C9
				C10	17.5689	18.2728													C10	22.5955	22.2495													C10	22.7538	23.3673													C10
				C11	17.6156	18.2728													C11	22.1586	22.2495													C11	22.7334	23.3673													C11
				C12	Undetermined	18.2728													C12	Undetermined	22.2495													C12	41.4584	23.3673													C12
				D1	Undetermined	18.2728													D1	15.5816	22.2495													D1	Undetermined	23.3673													D1
				D2	16.4321	18.2728													D2	20.8346	22.2495													D2	22.1401	23.3673													D2
				D3	16.7972	18.2728													D3	21.0577	22.2495													D3	22.5002	23.3673													D3
				D4	17.8001	18.2728													D4	21.8781	22.2495													D4	22.317	23.3673													D4
				D5	17.7697	18.2728													D5	21.5954	22.2495													D5	22.2322	23.3673													D5
				D6	16.5738	18.2728													D6	21.9297	22.2495													D6	22.2874	23.3673													D6
				D7	16.5834	18.2728													D7	22.0071	22.2495													D7	22.2845	23.3673													D7
				D8	20.9764	18.2728													D8	24.6914	22.2495													D8	25.3081	23.3673													D8
				D9	20.8841	18.2728													D9	24.6712	22.2495													D9	25.2807	23.3673													D9
				D10	18.2541	18.2728													D10	23.2489	22.2495													D10	23.5393	23.3673													D10
				D11	18.3159	18.2728													D11	23.2489	22.2495													D11	23.5955	23.3673													D11
				D12	14.5788	18.2728													D12	6.35492	22.2495													D12	Undetermined	23.3673													D12
				E1	Undetermined	18.2728													E1	Undetermined	22.2495													E1	5.83801	23.3673													E1
				E2	16.681	18.2728													E2	21.4104	22.2495													E2	21.8484	23.3673													E2
				E3	16.5462	18.2728													E3	21.4624	22.2495													E3	21.9215	23.3673													E3
				E4	19.3801	18.2728													E4	23.2682	22.2495													E4	22.7307	23.3673													E4
				E5	19.1668	18.2728													E5	22.6809	22.2495													E5	22.9491	23.3673													E5
				E6	17.1444	18.2728													E6	21.6731	22.2495													E6	22.2515	23.3673													E6
				E7	17.439	18.2728													E7	21.9687	22.2495													E7	22.2916	23.3673													E7
				E8	20.6439	18.2728													E8	24.3786	22.2495													E8	25.1414	23.3673													E8
				E9	20.6934	18.2728													E9	24.1978	22.2495													E9	25.1562	23.3673													E9
				E10	19.3782	18.2728													E10	24.2844	22.2495													E10	24.7362	23.3673													E10
				E11	20.2878	18.2728													E11	23.9733	22.2495													E11	24.857	23.3673													E11
				E12	Undetermined	18.2728													E12	Undetermined	22.2495													E12	Undetermined	23.3673													E12
				F1	Undetermined	18.2728													F1	Undetermined	22.2495													F1	Undetermined	23.3673													F1
				F2	14.9929	18.2728													F2	20.6935	22.2495													F2	21.6215	23.3673													F2
				F3	14.9173	18.2728													F3	20.4043	22.2495													F3	21.6792	23.3673													F3
				F4	20.4326	18.2728													F4	24.2294	22.2495													F4	24.321	23.3673													F4
				F5	20.3583	18.2728													F5	23.7983	22.2495													F5	24.4438	23.3673													F5
				F6	16.5282	18.2728													F6	21.6244	22.2495													F6	22.1289	23.3673													F6
				F7	16.64	18.2728													F7	21.8217	22.2495													F7	22.2461	23.3673													F7
				F8	19.7825	18.2728													F8	22.9005	22.2495													F8	23.4077	23.3673													F8
				F9	19.9253	18.2728													F9	23.5056	22.2495													F9	23.4421	23.3673													F9
				F10	21.3376	18.2728													F10	25.044	22.2495													F10	25.8475	23.3673													F10
				F11	21.456	18.2728													F11	25.6621	22.2495													F11	25.7023	23.3673													F11
				F12	Undetermined	18.2728													F12	Undetermined	22.2495													F12	16.0536	23.3673													F12
				G1	20.5455	18.2728													G1	30.5418	22.2495													G1	28.908	23.3673													G1
				G2	16.0066	18.2728													G2	20.8648	22.2495													G2	22.1465	23.3673													G2
				G3	16.1336	18.2728													G3	20.9344	22.2495													G3	22.3906	23.3673													G3
				G4	15.6236	18.2728													G4	21.2643	22.2495													G4	21.9334	23.3673													G4
				G5	15.6255	18.2728													G5	21.2591	22.2495													G5	21.8791	23.3673													G5
				G6	15.264	18.2728													G6	20.8908	22.2495													G6	21.6624	23.3673													G6
				G7	15.3773	18.2728													G7	20.7279	22.2495													G7	21.7274	23.3673													G7
				G8	20.2159	18.2728													G8	23.4852	22.2495													G8	24.3139	23.3673													G8
				G9	20.1731	18.2728													G9	23.3363	22.2495													G9	24.1019	23.3673													G9
				G10	22.4339	18.2728													G10	24.6679	22.2495													G10	26.5312	23.3673													G10
				G11	22.4111	18.2728													G11	26.4095	22.2495													G11	26.4981	23.3673													G11
				G12	24.3536	18.2728													G12	30.4877	22.2495													G12	28.9936	23.3673													G12
				H1	31.3324	18.2728													H1	36.3608	22.2495													H1	33.8209	23.3673													H1
				H2	15.7554	18.2728													H2	21.1882	22.2495													H2	22.0997	23.3673													H2
				H3	16.1343	18.2728													H3	21.1624	22.2495													H3	21.7927	23.3673													H3
				H4	17.7266	18.2728													H4	22.376	22.2495													H4	22.8671	23.3673													H4
				H5	17.5897	18.2728													H5	22.2621	22.2495													H5	22.9659	23.3673													H5
				H6	16.302	18.2728													H6	21.3516	22.2495													H6	21.8167	23.3673													H6
				H7	16.2414	18.2728													H7	21.289	22.2495													H7	21.7917	23.3673													H7
				H8	18.3426	18.2728													H8	22.6058	22.2495													H8	22.4446	23.3673													H8
				H9	18.3763	18.2728													H9	22.3095	22.2495													H9	22.3455	23.3673													H9
				H10	24.1555	18.2728													H10	27.331	22.2495													H10	28.2094	23.3673													H10
				H11	23.3024	18.2728													H11	27.3509	22.2495													H11	39.6927	23.3673													H11
				H12	Undetermined	18.2728													H12	37.9922	22.2495													H12	Undetermined	23.3673													H12
				Analysis Type															Analysis Type															Analysis Type															Analysis Type
				Endogenous Control															Endogenous Control															Endogenous Control															Endogenous Control
				RQ Min/Max Confidence Level															RQ Min/Max Confidence Level															RQ Min/Max Confidence Level															RQ Min/Max Confidence Level
				Reference Sample															Reference Sample															Reference Sample															Reference Sample
		ing		GADPH													ing		HPRT													ing		PPIA													ing		TBP
		21		15.7389													21		21.786													21		22.0577													21		25.1636
		22		16.1027													22		21.3535													22		21.7226													22		23.9448
		23		16.5786													23		21.9684													23		22.2859													23		24.8592
		24		17.2917													24		21.8209													24		22.2715													24		24.6337
		25		16.5841													25		21.723													25		22.1875													25		24.5971
		26		15.3206													26		20.8093													26		21.6949													26		24.2727
		27		16.2717													27		21.3203													27		21.8042													27		24.6964
		28		16.2971													28		21.6234													28		22.1513													28		24.8739
		29		19.549													29		23.0264													29		23.2746													29		25.7296
		30		19.7404													30		23.4849													30		23.7464													30		25.7883
		31		20.9302													31		24.6813													31		25.2944													31		26.8284
		32		20.6686													32		24.2882													32		25.1488													32		26.7662
		33		19.8539													33		23.203													33		23.4249													33		25.7975
		34		20.1945													34		23.4108													34		24.2079													34		26.1934
		35		18.3595													35		22.4576													35		22.395													35		25.5055
		36		16.4601													36		20.9313													36		22.0116													36		24.2597
		37		17.7196													37		21.751													37		22.9153													37		25.1536
		1;1		17.5923													1;1		22.377													1;1		22.7436													1;1		25.4462
		1;2		18.285													1;2		23.2489													1;2		23.5674													1;2		26.3168
		1;4		19.3782													1;4		24.1289													1;4		24.7966													1;4		27.3952
		1;8		21.3968													1;8		25.353													1;8		25.7749													1;8		28.6233
		1;16		22.4225													1;16		26.4095													1;16		26.5146													1;16		29.4508
		1;32		23.3024													1;32		27.3409													1;32		28.2094													1;32		31.0253
		1;64		24.3536													1;64		30.5148													1;64		28.9508													1;64		31.8646
		water		31.3324													water		37.1765													water		33.8209													water		39.4299
		water		GADPH													water		HPRT													water		PPIA													water		TBP
				A1	A2	A3	A4	A5	A6	A7	A8	A9	A10	A11	A12				A1	A2	A3	A4	A5	A6	A7	A8	A9	A10	A11	A12				A1	A2	A3	A4	A5	A6	A7	A8	A9	A10	A11	A12				A1
				Undetermined	15.5812	15.2681	16.5039	16.3655		19.1858	16.2873	16.307	16.5101	16.4101	Undetermined				6.97175	21.4353	21.1574	21.5825	21.6155	22.8764	22.843	21.7086	21.5381	20.9438	20.9188	Undetermined				Undetermined	21.6371	21.7497	21.9659	21.901	22.9591	22.9792	22.0938	22.2088	22.0597	21.9635	Undetermined				8.04446
				B1	B2	B3	B4	B5	B6	B7	B8	B9	B10	B11	B12				B1	B2	B3	B4	B5	B6	B7	B8	B9	B10	B11	B12				B1	B2	B3	B4	B5	B6	B7	B8	B9	B10	B11	B12				B1
				24.9048	16.3227	16.535	17.6852	17.7283	15.5633	15.9146	19.5057	19.5923	17.7009	17.7384	Undetermined				12.2384	20.914	20.552	21.8974	22.1427	21.855	21.717	23.165	22.8878	21.7493	21.7528	6.34736				Undetermined	21.8241	22.1687	22.3968	22.4632	21.9746	22.1408	23.2664	23.2828	22.8852	22.9454	Undetermined				19.4885
				C1	C2	C3	C4	C5	C6	C7	C8	C9	C10	C11	C12				C1	C2	C3	C4	C5	C6	C7	C8	C9	C10	C11	C12				C1	C2	C3	C4	C5	C6	C7	C8	C9	C10	C11	C12				C1
				Undetermined	17.3191	17.4952	18.2039	18.1398	15.9302	16.2752	19.7001	19.7806	17.5689	17.6156	Undetermined				Undetermined	22.5976	22.4431	22.7622	22.6339	21.3023	21.4047	23.6117	23.3581	22.5955	22.1586	Undetermined				Undetermined	22.7873	22.9564	22.9863	23.0783	21.5131	21.932	23.7226	23.7701	22.7538	22.7334	41.4584				21.254
				D1	D2	D3	D4	D5	D6	D7	D8	D9	D10	D11	D12				D1	D2	D3	D4	D5	D6	D7	D8	D9	D10	D11	D12				D1	D2	D3	D4	D5	D6	D7	D8	D9	D10	D11	D12				D1
				Undetermined	16.4321	16.7972	17.8001	17.7697	16.5738	16.5834	20.9764	20.8841	18.2541	18.3159	14.5788				15.5816	20.8346	21.0577	21.8781	21.5954	21.9297	22.0071	24.6914	24.6712	23.2489	23.2489	6.35492				Undetermined	22.1401	22.5002	22.317	22.2322	22.2874	22.2845	25.3081	25.2807	23.5393	23.5955	Undetermined				22.409
				E1	E2	E3	E4	E5	E6	E7	E8	E9	E10	E11	E12				E1	E2	E3	E4	E5	E6	E7	E8	E9	E10	E11	E12				E1	E2	E3	E4	E5	E6	E7	E8	E9	E10	E11	E12				E1
				Undetermined	16.681	16.5462	19.3801	19.1668	17.1444	17.439	20.6439	20.6934	19.3782		Undetermined				Undetermined	21.4104	21.4624	23.2682	22.6809	21.6731	21.9687	24.3786	24.1978	24.2844	23.9733	Undetermined				5.83801	21.8484	21.9215	22.7307	22.9491	22.2515	22.2916	25.1414	25.1562	24.7362	24.857	Undetermined				23.2744
				F1	F2	F3	F4	F5	F6	F7	F8	F9	F10	F11	F12				F1	F2	F3	F4	F5	F6	F7	F8	F9	F10	F11	F12				F1	F2	F3	F4	F5	F6	F7	F8	F9	F10	F11	F12				F1
				Undetermined	14.9929	14.9173	20.4326	20.3583	16.5282	16.64	19.7825	19.9253	21.3376	21.456	Undetermined				Undetermined	20.6935	20.4043	24.2294	23.7983	21.6244	21.8217	22.9005	23.5056	25.044	25.6621	Undetermined				Undetermined	21.6215	21.6792	24.321	24.4438	22.1289	22.2461	23.4077	23.4421	25.8475	25.7023	16.0536				6.38146
				G1	G2	G3	G4	G5	G6	G7	G8	G9	G10	G11	G12				G1	G2	G3	G4	G5	G6	G7	G8	G9	G10	G11	G12				G1	G2	G3	G4	G5	G6	G7	G8	G9	G10	G11	G12				G1
					16.0066	16.1336	15.6236	15.6255	15.264	15.3773	20.2159	20.1731	22.4339	22.4111	24.3536				30.5418	20.8648	20.9344	21.2643	21.2591	20.8908	20.7279	23.4852	23.3363		26.4095	30.4877				28.908	22.1465	22.3906	21.9334	21.8791	21.6624	21.7274	24.3139	24.1019	26.5312	26.4981	28.9936				31.8646
				H1	H2	H3	H4	H5	H6	H7	H8	H9	H10	H11	H12				H1	H2	H3	H4	H5	H6	H7	H8	H9	H10	H11	H12				H1	H2	H3	H4	H5	H6	H7	H8	H9	H10	H11	H12				H1
				31.3324	15.7554	16.1343	17.7266	17.5897	16.302	16.2414	18.3426	18.3763		23.3024	Undetermined				36.3608	21.1882	21.1624	22.376	22.2621	21.3516	21.289	22.6058	22.3095	27.331	27.3509	37.9922				33.8209	22.0997	21.7927	22.8671	22.9659	21.8167	21.7917	22.4446	22.3455	28.2094		Undetermined				40.9469
				GADPH															HPRT															PPIA															TBP
				A1	A2	A3	A4	A5	A6	A7	A8	A9	A10	A11	A12				A1	A2	A3	A4	A5	A6	A7	A8	A9	A10	A11	A12				A1	A2	A3	A4	A5	A6	A7	A8	A9	A10	A11	A12				A1
				Undetermined	15.5812	15.2681	16.5039	16.3655	19.4285	19.1858	16.2873	16.307	16.5101	16.4101	Undetermined				6.97175	21.4353	21.1574	21.5825	21.6155	22.8764	22.843	21.7086	21.5381	20.9438	20.9188	Undetermined				Undetermined	21.6371	21.7497	21.9659	21.901	22.9591	22.9792	22.0938	22.2088	22.0597	21.9635	Undetermined				8.04446
				B1	B2	B3	B4	B5	B6	B7	B8	B9	B10	B11	B12				B1	B2	B3	B4	B5	B6	B7	B8	B9	B10	B11	B12				B1	B2	B3	B4	B5	B6	B7	B8	B9	B10	B11	B12				B1
				24.9048	16.3227	16.535	17.6852	17.7283	15.5633	15.9146	19.5057	19.5923	17.7009	17.7384	Undetermined				12.2384	20.914	20.552	21.8974	22.1427	21.855	21.717	23.165	22.8878	21.7493	21.7528	6.34736				Undetermined	21.8241	22.1687	22.3968	22.4632	21.9746	22.1408	23.2664	23.2828	22.8852	22.9454	Undetermined				19.4885
				C1	C2	C3	C4	C5	C6	C7	C8	C9	C10	C11	C12				C1	C2	C3	C4	C5	C6	C7	C8	C9	C10	C11	C12				C1	C2	C3	C4	C5	C6	C7	C8	C9	C10	C11	C12				C1
				Undetermined	17.3191	17.4952	18.2039	18.1398	15.9302	16.2752	19.7001	19.7806	17.5689	17.6156	Undetermined				Undetermined	22.5976	22.4431	22.7622	22.6339	21.3023	21.4047	23.6117	23.3581	22.5955	22.1586	Undetermined				Undetermined	22.7873	22.9564	22.9863	23.0783	21.5131	21.932	23.7226	23.7701	22.7538	22.7334	41.4584				21.254
				D1	D2	D3	D4	D5	D6	D7	D8	D9	D10	D11	D12				D1	D2	D3	D4	D5	D6	D7	D8	D9	D10	D11	D12				D1	D2	D3	D4	D5	D6	D7	D8	D9	D10	D11	D12				D1
				Undetermined	16.4321	16.7972	17.8001	17.7697	16.5738	16.5834	20.9764	20.8841	18.2541	18.3159	14.5788				15.5816	20.8346	21.0577	21.8781	21.5954	21.9297	22.0071	24.6914	24.6712	23.2489	23.2489	6.35492				Undetermined	22.1401	22.5002	22.317	22.2322	22.2874	22.2845	25.3081	25.2807	23.5393	23.5955	Undetermined				22.409
				E1	E2	E3	E4	E5	E6	E7	E8	E9	E10	E11	E12				E1	E2	E3	E4	E5	E6	E7	E8	E9	E10	E11	E12				E1	E2	E3	E4	E5	E6	E7	E8	E9	E10	E11	E12				E1
				Undetermined	16.681	16.5462	19.3801	19.1668	17.1444	17.439	20.6439	20.6934	19.3782	20.2878	Undetermined				Undetermined	21.4104	21.4624	23.2682	22.6809	21.6731	21.9687	24.3786	24.1978	24.2844	23.9733	Undetermined				5.83801	21.8484	21.9215	22.7307	22.9491	22.2515	22.2916	25.1414	25.1562	24.7362	24.857	Undetermined				23.2744
				F1	F2	F3	F4	F5	F6	F7	F8	F9	F10	F11	F12				F1	F2	F3	F4	F5	F6	F7	F8	F9	F10	F11	F12				F1	F2	F3	F4	F5	F6	F7	F8	F9	F10	F11	F12				F1
				Undetermined	14.9929	14.9173	20.4326	20.3583	16.5282	16.64	19.7825	19.9253	21.3376	21.456	Undetermined				Undetermined	20.6935	20.4043	24.2294	23.7983	21.6244	21.8217	22.9005	23.5056	25.044	25.6621	Undetermined				Undetermined	21.6215	21.6792	24.321	24.4438	22.1289	22.2461	23.4077	23.4421	25.8475	25.7023	16.0536				6.38146
				G1	G2	G3	G4	G5	G6	G7	G8	G9	G10	G11	G12				G1	G2	G3	G4	G5	G6	G7	G8	G9	G10	G11	G12				G1	G2	G3	G4	G5	G6	G7	G8	G9	G10	G11	G12				G1
				20.5455	16.0066	16.1336	15.6236	15.6255	15.264	15.3773	20.2159	20.1731	22.4339	22.4111	24.3536				30.5418	20.8648	20.9344	21.2643	21.2591	20.8908	20.7279	23.4852	23.3363	24.6679	26.4095	30.4877				28.908	22.1465	22.3906	21.9334	21.8791	21.6624	21.7274	24.3139	24.1019	26.5312	26.4981	28.9936				31.8646
				H1	H2	H3	H4	H5	H6	H7	H8	H9	H10	H11	H12				H1	H2	H3	H4	H5	H6	H7	H8	H9	H10	H11	H12				H1	H2	H3	H4	H5	H6	H7	H8	H9	H10	H11	H12				H1
				31.3324	15.7554	16.1343	17.7266	17.5897	16.302	16.2414	18.3426	18.3763	24.1555	23.3024	Undetermined				36.3608	21.1882	21.1624	22.376	22.2621	21.3516	21.289	22.6058	22.3095	27.331	27.3509	37.9922				33.8209	22.0997	21.7927	22.8671	22.9659	21.8167	21.7917	22.4446	22.3455	28.2094	39.6927	Undetermined				40.9469
				254 GAPDH doeso-ing 2020 3-16															254-HPRT-dorso-ing 2-21-2020															254-PPIA-2-23-2020															254-TBP-2-23-2020
				Well	Cт	Cт Mean													Well	Cт	Cт Mean													Well	Cт	Cт Mean													Well
				A1	Undetermined	18.2728													A1	6.97175	22.2495													A1	Undetermined	23.3673													A1
				A2	15.5812	18.2728													A2	21.4353	22.2495													A2	21.6371	23.3673													A2
				A3	15.2681	18.2728													A3	21.1574	22.2495													A3	21.7497	23.3673													A3
				A4	16.5039	18.2728													A4	21.5825	22.2495													A4	21.9659	23.3673													A4
				A5	16.3655	18.2728													A5	21.6155	22.2495													A5	21.901	23.3673													A5
				A6	19.4285	18.2728													A6	22.8764	22.2495													A6	22.9591	23.3673													A6
				A7	19.1858	18.2728													A7	22.843	22.2495													A7	22.9792	23.3673													A7
				A8	16.2873	18.2728													A8	21.7086	22.2495													A8	22.0938	23.3673													A8
				A9	16.307	18.2728													A9	21.5381	22.2495													A9	22.2088	23.3673													A9
				A10	16.5101	18.2728													A10	20.9438	22.2495													A10	22.0597	23.3673													A10
				A11	16.4101	18.2728													A11	20.9188	22.2495													A11	21.9635	23.3673													A11
				A12	Undetermined	18.2728													A12	Undetermined	22.2495													A12	Undetermined	23.3673													A12
				B1	24.9048	18.2728													B1	12.2384	22.2495													B1	Undetermined	23.3673													B1
				B2	16.3227	18.2728													B2	20.914	22.2495													B2	21.8241	23.3673													B2
				B3	16.535	18.2728													B3	20.552	22.2495													B3	22.1687	23.3673													B3
				B4	17.6852	18.2728													B4	21.8974	22.2495													B4	22.3968	23.3673													B4
				B5	17.7283	18.2728													B5	22.1427	22.2495													B5	22.4632	23.3673													B5
				B6	15.5633	18.2728													B6	21.855	22.2495													B6	21.9746	23.3673													B6
				B7	15.9146	18.2728													B7	21.717	22.2495													B7	22.1408	23.3673													B7
				B8	19.5057	18.2728													B8	23.165	22.2495													B8	23.2664	23.3673													B8
				B9	19.5923	18.2728													B9	22.8878	22.2495													B9	23.2828	23.3673													B9
				B10	17.7009	18.2728													B10	21.7493	22.2495													B10	22.8852	23.3673													B10
				B11	17.7384	18.2728													B11	21.7528	22.2495													B11	22.9454	23.3673													B11
				B12	Undetermined	18.2728													B12	6.34736	22.2495													B12	Undetermined	23.3673													B12
				C1	Undetermined	18.2728													C1	Undetermined	22.2495													C1	Undetermined	23.3673													C1
				C2	17.3191	18.2728													C2	22.5976	22.2495													C2	22.7873	23.3673													C2
				C3	17.4952	18.2728													C3	22.4431	22.2495													C3	22.9564	23.3673													C3
				C4	18.2039	18.2728													C4	22.7622	22.2495													C4	22.9863	23.3673													C4
				C5	18.1398	18.2728													C5	22.6339	22.2495													C5	23.0783	23.3673													C5
				C6	15.9302	18.2728													C6	21.3023	22.2495													C6	21.5131	23.3673													C6
				C7	16.2752	18.2728													C7	21.4047	22.2495													C7	21.932	23.3673													C7
				C8	19.7001	18.2728													C8	23.6117	22.2495													C8	23.7226	23.3673													C8
				C9	19.7806	18.2728													C9	23.3581	22.2495													C9	23.7701	23.3673													C9
				C10	17.5689	18.2728													C10	22.5955	22.2495													C10	22.7538	23.3673													C10
				C11	17.6156	18.2728													C11	22.1586	22.2495													C11	22.7334	23.3673													C11
				C12	Undetermined	18.2728													C12	Undetermined	22.2495													C12	41.4584	23.3673													C12
				D1	Undetermined	18.2728													D1	15.5816	22.2495													D1	Undetermined	23.3673													D1
				D2	16.4321	18.2728													D2	20.8346	22.2495													D2	22.1401	23.3673													D2
				D3	16.7972	18.2728													D3	21.0577	22.2495													D3	22.5002	23.3673													D3
				D4	17.8001	18.2728													D4	21.8781	22.2495													D4	22.317	23.3673													D4
				D5	17.7697	18.2728													D5	21.5954	22.2495													D5	22.2322	23.3673													D5
				D6	16.5738	18.2728													D6	21.9297	22.2495													D6	22.2874	23.3673													D6
				D7	16.5834	18.2728													D7	22.0071	22.2495													D7	22.2845	23.3673													D7
				D8	20.9764	18.2728													D8	24.6914	22.2495													D8	25.3081	23.3673													D8
				D9	20.8841	18.2728													D9	24.6712	22.2495													D9	25.2807	23.3673													D9
				D10	18.2541	18.2728													D10	23.2489	22.2495													D10	23.5393	23.3673													D10
				D11	18.3159	18.2728													D11	23.2489	22.2495													D11	23.5955	23.3673													D11
				D12	14.5788	18.2728													D12	6.35492	22.2495													D12	Undetermined	23.3673													D12
				E1	Undetermined	18.2728													E1	Undetermined	22.2495													E1	5.83801	23.3673													E1
				E2	16.681	18.2728													E2	21.4104	22.2495													E2	21.8484	23.3673													E2
				E3	16.5462	18.2728													E3	21.4624	22.2495													E3	21.9215	23.3673													E3
				E4	19.3801	18.2728													E4	23.2682	22.2495													E4	22.7307	23.3673													E4
				E5	19.1668	18.2728													E5	22.6809	22.2495													E5	22.9491	23.3673													E5
				E6	17.1444	18.2728													E6	21.6731	22.2495													E6	22.2515	23.3673													E6
				E7	17.439	18.2728													E7	21.9687	22.2495													E7	22.2916	23.3673													E7
				E8	20.6439	18.2728													E8	24.3786	22.2495													E8	25.1414	23.3673													E8
				E9	20.6934	18.2728													E9	24.1978	22.2495													E9	25.1562	23.3673													E9
				E10	19.3782	18.2728													E10	24.2844	22.2495													E10	24.7362	23.3673													E10
				E11	20.2878	18.2728													E11	23.9733	22.2495													E11	24.857	23.3673													E11
				E12	Undetermined	18.2728													E12	Undetermined	22.2495													E12	Undetermined	23.3673													E12
				F1	Undetermined	18.2728													F1	Undetermined	22.2495													F1	Undetermined	23.3673													F1
				F2	14.9929	18.2728													F2	20.6935	22.2495													F2	21.6215	23.3673													F2
				F3	14.9173	18.2728													F3	20.4043	22.2495													F3	21.6792	23.3673													F3
				F4	20.4326	18.2728													F4	24.2294	22.2495													F4	24.321	23.3673													F4
				F5	20.3583	18.2728													F5	23.7983	22.2495													F5	24.4438	23.3673													F5
				F6	16.5282	18.2728													F6	21.6244	22.2495													F6	22.1289	23.3673													F6
				F7	16.64	18.2728													F7	21.8217	22.2495													F7	22.2461	23.3673													F7
				F8	19.7825	18.2728													F8	22.9005	22.2495													F8	23.4077	23.3673													F8
				F9	19.9253	18.2728													F9	23.5056	22.2495													F9	23.4421	23.3673													F9
				F10	21.3376	18.2728													F10	25.044	22.2495													F10	25.8475	23.3673													F10
				F11	21.456	18.2728													F11	25.6621	22.2495													F11	25.7023	23.3673													F11
				F12	Undetermined	18.2728													F12	Undetermined	22.2495													F12	16.0536	23.3673													F12
				G1	20.5455	18.2728													G1	30.5418	22.2495													G1	28.908	23.3673													G1
				G2	16.0066	18.2728													G2	20.8648	22.2495													G2	22.1465	23.3673													G2
				G3	16.1336	18.2728													G3	20.9344	22.2495													G3	22.3906	23.3673													G3
				G4	15.6236	18.2728													G4	21.2643	22.2495													G4	21.9334	23.3673													G4
				G5	15.6255	18.2728													G5	21.2591	22.2495													G5	21.8791	23.3673													G5
				G6	15.264	18.2728													G6	20.8908	22.2495													G6	21.6624	23.3673													G6
				G7	15.3773	18.2728													G7	20.7279	22.2495													G7	21.7274	23.3673													G7
				G8	20.2159	18.2728													G8	23.4852	22.2495													G8	24.3139	23.3673													G8
				G9	20.1731	18.2728													G9	23.3363	22.2495													G9	24.1019	23.3673													G9
				G10	22.4339	18.2728													G10	24.6679	22.2495													G10	26.5312	23.3673													G10
				G11	22.4111	18.2728													G11	26.4095	22.2495													G11	26.4981	23.3673													G11
				G12	24.3536	18.2728													G12	30.4877	22.2495													G12	28.9936	23.3673													G12
				H1	31.3324	18.2728													H1	36.3608	22.2495													H1	33.8209	23.3673													H1
				H2	15.7554	18.2728													H2	21.1882	22.2495													H2	22.0997	23.3673													H2
				H3	16.1343	18.2728													H3	21.1624	22.2495													H3	21.7927	23.3673													H3
				H4	17.7266	18.2728													H4	22.376	22.2495													H4	22.8671	23.3673													H4
				H5	17.5897	18.2728													H5	22.2621	22.2495													H5	22.9659	23.3673													H5
				H6	16.302	18.2728													H6	21.3516	22.2495													H6	21.8167	23.3673													H6
				H7	16.2414	18.2728													H7	21.289	22.2495													H7	21.7917	23.3673													H7
				H8	18.3426	18.2728													H8	22.6058	22.2495													H8	22.4446	23.3673													H8
				H9	18.3763	18.2728													H9	22.3095	22.2495													H9	22.3455	23.3673													H9
				H10	24.1555	18.2728													H10	27.331	22.2495													H10	28.2094	23.3673													H10
				H11	23.3024	18.2728													H11	27.3509	22.2495													H11	39.6927	23.3673													H11
				H12	Undetermined	18.2728													H12	37.9922	22.2495													H12	Undetermined	23.3673													H12
				Analysis Type															Analysis Type															Analysis Type															Analysis Type
				Endogenous Control															Endogenous Control															Endogenous Control															Endogenous Control
				RQ Min/Max Confidence Level															RQ Min/Max Confidence Level															RQ Min/Max Confidence Level															RQ Min/Max Confidence Level
				Reference Sample															Reference Sample															Reference Sample															Reference Sample
[truncated: 35 more columns]
