# Supplementary material for: The molecular and metabolic program by which white adipocytes adapt to cool physiologic temperatures
Source: PLoS Biol. 2021 May 12;19(5):e3000988. doi: 10.1371/journal.pbio.3000988 (PMC8143427; doi:10.1371/journal.pbio.3000988)
Supplement: S2 Data — All numerical raw data associated with Fig 2 and S2 Fig. The file contains multiple tabs with labels corresponding to the relevant figure. (XLSX) [file pbio.3000988.s010.xlsx]

## Sheet: Figure 2A
RNA		Temp 31-41		RPL13a	21.8293								RNA		Temp 31-41		beta2MG	19.5752								RNA		Temp 31-41		RPL32	25.825								RNA		Temp 31-41		GAPDH	20.5153
1743-121		31	24hr	21.9392	100.503								1743-121		31	24hr	19.9545	101.938								1743-121		31	24hr	25.6419	99.2908								1743-121		31	24hr	20.5885	100.357
1743-122		31	24hr	21.367	97.8821								1743-122		31	24hr	19.3986	99.0979								1743-122		31	24hr	25.3035	97.9806								1743-122		31	24hr	20.1352	98.1474
1743-123		31	24hr	21.5084	98.53								1743-123		31	24hr	19.5603	99.9239								1743-123		31	24hr	25.4467	98.5349								1743-123		31	24hr	20.2549	98.731
1743-124		31	24hr	21.7825	99.7856								1743-124		31	24hr	19.8704	101.508								1743-124		31	24hr	25.7744	99.804								1743-124		31	24hr	20.4303	99.586
1743-125		33	24hr	21.5727	98.8243								1743-125		33	24hr	19.387	99.0386								1743-125		33	24hr	25.618	99.1984								1743-125		33	24hr	20.3401	99.1459
1743-126		33	24hr	21.6263	99.07								1743-126		33	24hr	19.3543	98.8715								1743-126		33	24hr	25.5517	98.9417								1743-126		33	24hr	20.4363	99.6153
1743-127		33	24hr	21.9935	100.752								1743-127		33	24hr	19.5319	99.7788								1743-127		33	24hr	25.468	98.6177								1743-127		33	24hr	20.2467	98.6908
1743-128		33	24hr	21.8287	99.9969								1743-128		33	24hr	19.5354	99.7969								1743-128		33	24hr	25.5448	98.9151								1743-128		33	24hr	20.465	99.7548
1743-129		35	24hr	21.5539	98.7383								1743-129		35	24hr	19.4725	99.4753								1743-129		35	24hr	25.4187	98.4267								1743-129		35	24hr	20.5234	100.04
1743-130		35	24hr	22.1881	101.643								1743-130		35	24hr	19.6785	100.528								1743-130		35	24hr	25.7514	99.7149								1743-130		35	24hr	20.6971	100.886
1743-131		35	24hr	21.8917	100.286								1743-131		35	24hr	19.7116	100.697								1743-131		35	24hr	25.9967	100.665								1743-131		35	24hr	20.6787	100.796
1743-132		35	24hr	22.0766	101.133								1743-132		35	24hr	19.579	100.019								1743-132		35	24hr	25.7125	99.5642								1743-132		35	24hr	20.4924	99.8884
1743-133		37	24hr	21.9441	100.526								1743-133		37	24hr	19.6026	100.14								1743-133		37	24hr	26.0732	100.961								1743-133		37	24hr	20.7169	100.983
1743-134		37	24hr	21.6372	99.1196								1743-134		37	24hr	19.3688	98.9457								1743-134		37	24hr	25.7044	99.5331								1743-134		37	24hr	20.4099	99.4864
1743-135		37	24hr	21.7596	99.6804								1743-135		37	24hr	19.2467	98.322								1743-135		37	24hr	25.7376	99.6614								1743-135		37	24hr	20.4169	99.5207
1743-136		37	24hr	22.105	101.263								1743-136		37	24hr	19.6498	100.381								1743-136		37	24hr	25.8721	100.182								1743-136		37	24hr	20.5979	100.403
1743-137		39	24hr	22.0856	101.174								1743-137		39	24hr	19.7041	100.659								1743-137		39	24hr	26.622	103.086								1743-137		39	24hr	21.0507	102.61
1743-138		39	24hr	21.8548	100.117								1743-138		39	24hr	19.6305	100.283								1743-138		39	24hr	25.911	100.333								1743-138		39	24hr	20.8327	101.547
1743-139		39	24hr	21.6624	99.2352								1743-139		39	24hr	19.2423	98.2995								1743-139		39	24hr	25.8283	100.013								1743-139		39	24hr	20.4991	99.9212
1743-140		39	24hr	21.6361	99.1148								1743-140		39	24hr	19.442	99.3195								1743-140		39	24hr	25.9118	100.336								1743-140		39	24hr	20.6944	100.873
1743-141		41	24hr	21.6224	99.0522								1743-141		41	24hr	19.0849	97.4954								1743-141		41	24hr	26.0616	100.916								1743-141		41	24hr	20.5429	100.135
1743-142		41	24hr	21.7552	99.6603								1743-142		41	24hr	18.9919	97.0204								1743-142		41	24hr	26.0771	100.976								1743-142		41	24hr	20.6758	100.782
1743-143		41	24hr	21.6617	99.2321								1743-143		41	24hr	19.1132	97.6399								1743-143		41	24hr	25.952	100.492								1743-143		41	24hr	20.6437	100.626
1743-144		41	24hr	21.9975	100.77								1743-144		41	24hr	19.1416	97.7848								1743-144		41	24hr	26.1953	101.434								1743-144		41	24hr	20.6689	100.749
RNA		Temp 31-41 for 24&48hr			0								RNA		Temp 31-41 for 24&48hr			0								RNA		Temp 31-41 for 24&48hr			0								RNA		Temp 31-41 for 24&48hr			0
1743-221		31	48hr	21.9617	100.606								1743-221		31	48hr	20.2256	103.323								1743-221		31	48hr	25.3578	98.1909								1743-221		31	48hr	20.517	100.008
1743-222		31	48hr	21.7814	99.7801								1743-222		31	48hr	19.9932	102.136								1743-222		31	48hr	25.2495	97.7713								1743-222		31	48hr	20.0997	97.9742
1743-223		31	48hr	21.6071	98.9821								1743-223		31	48hr	19.9193	101.758								1743-223		31	48hr	25.4909	98.7064								1743-223		31	48hr	20.2452	98.6836
1743-224		31	48hr	21.5813	98.8637								1743-224		31	48hr	19.5303	99.7706								1743-224		31	48hr	25.303	97.9787								1743-224		31	48hr	20.1347	98.1448
1743-225		33	48hr	25.7036									1743-225		33	48hr	25.5292									1743-225		33	48hr	31.0259									1743-225		33	48hr	26.9176
1743-226		33	48hr	21.9482	100.545								1743-226		33	48hr	20.069	102.523								1743-226		33	48hr	25.7461	99.6945								1743-226		33	48hr	20.6241	100.531
1743-227		33	48hr	22.0015	100.789								1743-227		33	48hr	19.9833	102.085								1743-227		33	48hr	25.8271	100.008								1743-227		33	48hr	20.5878	100.354
1743-228		33	48hr	21.8122	99.9215								1743-228		33	48hr	19.8955	101.636								1743-228		33	48hr	25.7208	99.5964								1743-228		33	48hr	20.3418	99.1546
1743-229		35	48hr	21.9776	100.679								1743-229		35	48hr	20.1655	103.016								1743-229		35	48hr	25.829	100.015								1743-229		35	48hr	19.9243	97.1196
1743-230		35	48hr	21.9259	100.442								1743-230		35	48hr	19.7534	100.91								1743-230		35	48hr	25.7873	99.8541								1743-230		35	48hr	20.2738	98.8231
1743-231		35	48hr	21.4925	98.457								1743-231		35	48hr	19.5585	99.9146								1743-231		35	48hr	25.2708	97.8539								1743-231		35	48hr	20.1497	98.218
1743-232		35	48hr	21.7406	99.5935								1743-232		35	48hr	19.7859	101.076								1743-232		35	48hr	25.8854	100.234								1743-232		35	48hr	20.4323	99.5955
1743-233		37	48hr	21.9245	100.436								1743-233		37	48hr	19.8179	101.24								1743-233		37	48hr	26.1359	101.204								1743-233		37	48hr	20.4776	99.8164
1743-234		37	48hr	22.0408	100.968								1743-234		37	48hr	20.0582	102.467								1743-234		37	48hr	26.2371	101.596								1743-234		37	48hr	20.6948	100.875
1743-235		37	48hr	21.9285	100.454								1743-235		37	48hr	19.4715	99.4701								1743-235		37	48hr	26.2798	101.761								1743-235		37	48hr	20.1206	98.0764
1743-236		37	48hr	22.0457	100.991								1743-236		37	48hr	19.7722	101.007								1743-236		37	48hr	26.1318	101.188								1743-236		37	48hr	20.6787	100.797
1743-237		39	48hr	21.7097	99.4521								1743-237		39	48hr	19.1487	97.8214								1743-237		39	48hr	26.0588	100.905								1743-237		39	48hr	20.4761	99.809
1743-238		39	48hr	21.7865	99.8035								1743-238		39	48hr	19.6899	100.586								1743-238		39	48hr	25.9567	100.51								1743-238		39	48hr	20.7484	101.137
1743-239		39	48hr	21.6046	98.9706								1743-239		39	48hr	19.2691	98.4361								1743-239		39	48hr	25.8877	100.243								1743-239		39	48hr	20.3467	99.1782
1743-240		39	48hr	21.8934	100.294								1743-240		39	48hr	19.4149	99.1811								1743-240		39	48hr	26.0228	100.766								1743-240		39	48hr	20.7502	101.145
1743-241		41	48hr	21.7479	99.6269								1743-241		41	48hr	19.1449	97.8019								1743-241		41	48hr	26.0897	101.025								1743-241		41	48hr	20.5079	99.9639
1743-242		41	48hr	21.8902	100.279								1743-242		41	48hr	19.142	97.787								1743-242		41	48hr	25.9346	100.424								1743-242		41	48hr	20.6672	100.741
1743-243		41	48hr	21.9793	100.687								1743-243		41	48hr	19.1682	97.9207								1743-243		41	48hr	26.3357	101.978								1743-243		41	48hr	20.8861	101.808
1743-244		41	48hr	22.5477	103.291								1743-244		41	48hr	19.8047	101.173								1743-244		41	48hr	26.0626	100.92								1743-244		41	48hr	21.4944	104.773
		RPL13a													beta2MG													RPL32													GAPDH
		A1	A2	A3	A4	A5	A6	A7	A8	A9	A10	A11	A12		A1	A2	A3	A4	A5	A6	A7	A8	A9	A10	A11	A12		A1	A2	A3	A4	A5	A6	A7	A8	A9	A10	A11	A12		A1	A2	A3	A4	A5	A6	A7	A8	A9
		21.7097	22.0237	21.8547	21.5618	21.546	22.0172	22.1541	22.0371	21.8864	22.0268	21.9284			19.0697	19.9564	19.9526	19.4941	19.4509	19.56	19.8483	20.2495	20.2017	20.1687	20.1624	19.2278		26.043	25.773	25.5107	25.4318	25.4056	26.5473	26.6968	25.2864	25.4292	25.8905	25.7674	26.0746		20.2714	20.6091	20.5679	20.5379	20.509	20.9401	21.1613	20.5598	20.4742
		B1	B2	B3	B4	B5	B6	B7	B8	B9	B10	B11	B12		B1	B2	B3	B4	B5	B6	B7	B8	B9	B10	B11	B12		B1	B2	B3	B4	B5	B6	B7	B8	B9	B10	B11	B12		B1	B2	B3	B4	B5	B6	B7	B8	B9
		21.7345	21.2935	21.4405	22.3211	22.0551	21.8574	21.8523	21.7814		21.815	22.0368	21.8384		19.6728	19.4307	19.3666	19.7417	19.6154	19.6303	19.6307	20.0138	19.9727	19.6873	19.8194	19.7069		25.9681	25.3838	25.2231	25.8517	25.6511	25.7737	26.0483	25.2882	25.2107	25.7481	25.8265	25.9453		20.7005	20.1554	20.115	20.7174	20.6768	20.8426	20.8227	20.1012	20.0981
		C1	C2	C3	C4	C5	C6	C7	C8	C9	C10	C11	C12		C1	C2	C3	C4	C5	C6	C7	C8	C9	C10	C11	C12		C1	C2	C3	C4	C5	C6	C7	C8	C9	C10	C11	C12		C1	C2	C3	C4	C5	C6	C7	C8	C9
		21.5398	21.387	21.6299	22.0034	21.7799	21.6748	21.6499	21.6493	21.565	21.4528	21.5322	21.6695		19.1571	19.5177	19.6029	19.7116		19.2849	19.1997	19.996	19.8426	19.511	19.6059	19.381		25.9723	25.3629	25.5304	25.9226	26.0709	25.6732	25.9834	25.635	25.3469	25.4963	25.0453	25.803		20.265	20.2586	20.2513	20.7405	20.6168	20.5668	20.4314	20.3372	20.1532
		D1	D2	D3	D4	D5	D6	D7	D8	D9	D10	D11	D12		D1	D2	D3	D4	D5	D6	D7	D8	D9	D10	D11	D12		D1	D2	D3	D4	D5	D6	D7	D8	D9	D10	D11	D12		D1	D2	D3	D4	D5	D6	D7	D8	D9
		21.8448	21.7038	21.8613	22.0302	22.123	21.6471	21.6251	21.6227	21.5399	21.7047	21.7765	21.9421		19.4149	19.847	19.8937	19.5962	19.5617	19.3932	19.4907	19.6307	19.4299	19.7461	19.8257	Undetermined		25.9749	25.7806	25.7681	25.7419	25.6831	25.9938	25.8298	25.3527	25.2533	26.0181	25.7527	26.0707		20.7899	20.5453	20.3154	20.4783	20.5064	20.6301	20.7588	20.1569	20.1125
		E1	E2	E3	E4	E5	E6	E7	E8	E9	E10	E11	E12		E1	E2	E3	E4	E5	E6	E7	E8	E9	E10	E11	E12		E1	E2	E3	E4	E5	E6	E7	E8	E9	E10	E11	E12		E1	E2	E3	E4	E5	E6	E7	E8	E9
		21.7326	21.5296	21.6158	22.0504	21.8377	21.6743	21.5706	25.6907	25.7166	21.9655	21.8835	21.7632		19.157	19.3815	19.3925	19.5643	19.6408	19.1347	19.0351	25.773	25.2854	19.7739	19.8619	19.1328		25.9909	25.5705	25.6655	26.0814	26.0649	26.1969	25.9264	30.8855	31.1662	26.1782	26.0936	26.1886		20.6166	20.3717	20.3084	20.726	20.7078	20.6029	20.4829	26.9863	26.8489
		F1	F2	F3	F4	F5	F6	F7	F8	F9	F10	F11	F12		F1	F2	F3	F4	F5	F6	F7	F8	F9	F10	F11	F12		F1	F2	F3	F4	F5	F6	F7	F8	F9	F10	F11	F12		F1	F2	F3	F4	F5	F6	F7	F8	F9
		21.8493	21.5993	21.6533	21.6399	21.6344	21.75	21.7604	21.9982	21.8982	22.0024	22.0791	21.931		19.0174	19.3761	19.3325	19.362	19.3757	18.9794	19.0044	20.097	20.041	20.051	20.0654	19.2667		25.8708	25.529	25.5744	25.8053	25.6036	26.0273	26.127	25.7811	25.7111	26.3232	26.151	25.9983		20.6512	20.3947	20.478	20.4424	20.3774	20.6804	20.6711	20.6065	20.6418
		G1	G2	G3	G4	G5	G6	G7	G8	G9	G10	G11	G12		G1	G2	G3	G4	G5	G6	G7	G8	G9	G10	G11	G12		G1	G2	G3	G4	G5	G6	G7	G8	G9	G10	G11	G12		G1	G2	G3	G4	G5	G6	G7	G8	G9
		21.9296	21.9935		21.7774	21.7418	21.7411	21.5823	22.0133	21.9898	21.7304	22.1266	22.029		19.1253	19.532	19.5318	19.2395	19.254	19.1936	19.0329	19.977	19.9895	19.4237	19.5192	19.211		26.3689	25.5108	25.4252	25.7325	25.7426	25.9691	25.9349	25.7573	25.8968	26.3225	26.2372	26.3025		20.923	20.2214	20.272	20.4278	20.4061	20.683	20.6044	20.5479	20.6278
		H1	H2	H3	H4	H5	H6	H7	H8	H9	H10	H11	H12		H1	H2	H3	H4	H5	H6	H7	H8	H9	H10	H11	H12		H1	H2	H3	H4	H5	H6	H7	H8	H9	H10	H11	H12		H1	H2	H3	H4	H5	H6	H7	H8	H9
		22.4954	21.6227	22.0346	22.1156	22.0944	21.9975		21.855	21.7694	22.0508	22.0406	22.6001			19.3838	19.6871	19.6742	19.6255	19.1977	19.0855	19.8557	19.9354	19.8668	19.6777	19.8047		26.0426	25.6056	25.4841	25.8633	25.8808	26.2837	26.1068	25.7515	25.69	26.2709	25.9926	26.0825		21.5792	20.3557	20.5742	20.5723	20.6235	20.7137	20.624	20.3096	20.3741
		RPL13a													beta2MG													RPL32													GAPDH
		A1	A2	A3	A4	A5	A6	A7	A8	A9	A10	A11	A12		A1	A2	A3	A4	A5	A6	A7	A8	A9	A10	A11	A12		A1	A2	A3	A4	A5	A6	A7	A8	A9	A10	A11	A12		A1	A2	A3	A4	A5	A6	A7	A8	A9
		21.7097	22.0237	21.8547	21.5618	21.546	22.0172	22.1541	22.0371	21.8864	22.0268	21.9284	22.6506		19.0697	19.9564	19.9526	19.4941	19.4509	19.56	19.8483	20.2495	20.2017	20.1687	20.1624	19.2278		26.043	25.773	25.5107	25.4318	25.4056	26.5473	26.6968	25.2864	25.4292	25.8905	25.7674	26.0746		20.2714	20.6091	20.5679	20.5379	20.509	20.9401	21.1613	20.5598	20.4742
		B1	B2	B3	B4	B5	B6	B7	B8	B9	B10	B11	B12		B1	B2	B3	B4	B5	B6	B7	B8	B9	B10	B11	B12		B1	B2	B3	B4	B5	B6	B7	B8	B9	B10	B11	B12		B1	B2	B3	B4	B5	B6	B7	B8	B9
		21.7345	21.2935	21.4405	22.3211	22.0551	21.8574	21.8523	21.7814	22.5756	21.815	22.0368	21.8384		19.6728	19.4307	19.3666	19.7417	19.6154	19.6303	19.6307	20.0138	19.9727	19.6873	19.8194	19.7069		25.9681	25.3838	25.2231	25.8517	25.6511	25.7737	26.0483	25.2882	25.2107	25.7481	25.8265	25.9453		20.7005	20.1554	20.115	20.7174	20.6768	20.8426	20.8227	20.1012	20.0981
		C1	C2	C3	C4	C5	C6	C7	C8	C9	C10	C11	C12		C1	C2	C3	C4	C5	C6	C7	C8	C9	C10	C11	C12		C1	C2	C3	C4	C5	C6	C7	C8	C9	C10	C11	C12		C1	C2	C3	C4	C5	C6	C7	C8	C9
		21.5398	21.387	21.6299	22.0034	21.7799	21.6748	21.6499	21.6493	21.565	21.4528	21.5322	21.6695		19.1571	19.5177	19.6029	19.7116	20.199	19.2849	19.1997	19.996	19.8426	19.511	19.6059	19.381		25.9723	25.3629	25.5304	25.9226	26.0709	25.6732	25.9834	25.635	25.3469	25.4963	25.0453	25.803		20.265	20.2586	20.2513	20.7405	20.6168	20.5668	20.4314	20.3372	20.1532
		D1	D2	D3	D4	D5	D6	D7	D8	D9	D10	D11	D12		D1	D2	D3	D4	D5	D6	D7	D8	D9	D10	D11	D12		D1	D2	D3	D4	D5	D6	D7	D8	D9	D10	D11	D12		D1	D2	D3	D4	D5	D6	D7	D8	D9
		21.8448	21.7038	21.8613	22.0302	22.123	21.6471	21.6251	21.6227	21.5399	21.7047	21.7765	21.9421		19.4149	19.847	19.8937	19.5962	19.5617	19.3932	19.4907	19.6307	19.4299	19.7461	19.8257	Undetermined		25.9749	25.7806	25.7681	25.7419	25.6831	25.9938	25.8298	25.3527	25.2533	26.0181	25.7527	26.0707		20.7899	20.5453	20.3154	20.4783	20.5064	20.6301	20.7588	20.1569	20.1125
		E1	E2	E3	E4	E5	E6	E7	E8	E9	E10	E11	E12		E1	E2	E3	E4	E5	E6	E7	E8	E9	E10	E11	E12		E1	E2	E3	E4	E5	E6	E7	E8	E9	E10	E11	E12		E1	E2	E3	E4	E5	E6	E7	E8	E9
		21.7326	21.5296	21.6158	22.0504	21.8377	21.6743	21.5706	25.6907	25.7166	21.9655	21.8835	21.7632		19.157	19.3815	19.3925	19.5643	19.6408	19.1347	19.0351	25.773	25.2854	19.7739	19.8619	19.1328		25.9909	25.5705	25.6655	26.0814	26.0649	26.1969	25.9264	30.8855	31.1662	26.1782	26.0936	26.1886		20.6166	20.3717	20.3084	20.726	20.7078	20.6029	20.4829	26.9863	26.8489
		F1	F2	F3	F4	F5	F6	F7	F8	F9	F10	F11	F12		F1	F2	F3	F4	F5	F6	F7	F8	F9	F10	F11	F12		F1	F2	F3	F4	F5	F6	F7	F8	F9	F10	F11	F12		F1	F2	F3	F4	F5	F6	F7	F8	F9
		21.8493	21.5993	21.6533	21.6399	21.6344	21.75	21.7604	21.9982	21.8982	22.0024	22.0791	21.931		19.0174	19.3761	19.3325	19.362	19.3757	18.9794	19.0044	20.097	20.041	20.051	20.0654	19.2667		25.8708	25.529	25.5744	25.8053	25.6036	26.0273	26.127	25.7811	25.7111	26.3232	26.151	25.9983		20.6512	20.3947	20.478	20.4424	20.3774	20.6804	20.6711	20.6065	20.6418
		G1	G2	G3	G4	G5	G6	G7	G8	G9	G10	G11	G12		G1	G2	G3	G4	G5	G6	G7	G8	G9	G10	G11	G12		G1	G2	G3	G4	G5	G6	G7	G8	G9	G10	G11	G12		G1	G2	G3	G4	G5	G6	G7	G8	G9
		21.9296	21.9935	24.2148	21.7774	21.7418	21.7411	21.5823	22.0133	21.9898	21.7304	22.1266	22.029		19.1253	19.532	19.5318	19.2395	19.254	19.1936	19.0329	19.977	19.9895	19.4237	19.5192	19.211		26.3689	25.5108	25.4252	25.7325	25.7426	25.9691	25.9349	25.7573	25.8968	26.3225	26.2372	26.3025		20.923	20.2214	20.272	20.4278	20.4061	20.683	20.6044	20.5479	20.6278
		H1	H2	H3	H4	H5	H6	H7	H8	H9	H10	H11	H12		H1	H2	H3	H4	H5	H6	H7	H8	H9	H10	H11	H12		H1	H2	H3	H4	H5	H6	H7	H8	H9	H10	H11	H12		H1	H2	H3	H4	H5	H6	H7	H8	H9
		22.4954	21.6227	22.0346	22.1156	22.0944	21.9975	23.1035	21.855	21.7694	22.0508	22.0406	22.6001		27.0544	19.3838	19.6871	19.6742	19.6255	19.1977	19.0855	19.8557	19.9354	19.8668	19.6777	19.8047		26.0426	25.6056	25.4841	25.8633	25.8808	26.2837	26.1068	25.7515	25.69	26.2709	25.9926	26.0825		21.5792	20.3557	20.5742	20.5723	20.6235	20.7137	20.624	20.3096	20.3741
		Block Type	96well												Block Type	96well												Block Type	96well												Block Type	96well
		Chemistry	SYBR_GREEN												Chemistry	SYBR_GREEN												Chemistry	SYBR_GREEN												Chemistry	SYBR_GREEN
		Experiment File Name	C:\Applied Biosystems\StepOne Software v2.3\experiments\HIRO\Temp-24h-48h-RPL13a.eds												Experiment File Name	C:\Applied Biosystems\StepOne Software v2.3\experiments\HIRO\Temp-24h-48h-beta2MG.eds												Experiment File Name	C:\Applied Biosystems\StepOne Software v2.3\experiments\HIRO\Temp-24h-48h-mRPL32.eds												Experiment File Name	C:\Applied Biosystems\StepOne Software v2.3\experiments\HIRO\Temp-24h-48h-GAPDH.eds
		Experiment Run End Time	2018-03-03 12:29:00 PM EST												Experiment Run End Time	2018-03-02 15:30:32 PM EST												Experiment Run End Time	2018-02-22 20:02:16 PM EST												Experiment Run End Time	2018-02-23 22:11:02 PM EST
		Instrument Type	steponeplus												Instrument Type	steponeplus												Instrument Type	steponeplus												Instrument Type	steponeplus
		Passive Reference	ROX												Passive Reference	ROX												Passive Reference	ROX												Passive Reference	ROX
		Well	Sample Name	Target Name	Task	Reporter	Quencher	Cт	Cт Mean	Cт SD					Well	Sample Name	Target Name	Task	Reporter	Quencher	Cт	Cт Mean	Cт SD					Well	Sample Name	Target Name	Task	Reporter	Quencher	Cт	Cт Mean	Cт SD					Well	Sample Name	Target Name	Task	Reporter	Quencher	Cт	Cт Mean	Cт SD
		A1	Sample 1	Target	UNKNOWN	SYBR	None	21.7097	21.9628	0.661387					A1	Sample 1	Target	UNKNOWN	SYBR	None	19.0697	19.7837	1.18761					A1	Sample 1	Target	UNKNOWN	SYBR	None	26.043	25.9334	0.809973					A1	Sample 1	Target	UNKNOWN	SYBR	None	20.2714	20.6486	0.959562
		A2	Sample 1	Target	UNKNOWN	SYBR	None	22.0237	21.9628	0.661387					A2	Sample 1	Target	UNKNOWN	SYBR	None	19.9564	19.7837	1.18761					A2	Sample 1	Target	UNKNOWN	SYBR	None	25.773	25.9334	0.809973					A2	Sample 1	Target	UNKNOWN	SYBR	None	20.6091	20.6486	0.959562
		A3	Sample 1	Target	UNKNOWN	SYBR	None	21.8547	21.9628	0.661387					A3	Sample 1	Target	UNKNOWN	SYBR	None	19.9526	19.7837	1.18761					A3	Sample 1	Target	UNKNOWN	SYBR	None	25.5107	25.9334	0.809973					A3	Sample 1	Target	UNKNOWN	SYBR	None	20.5679	20.6486	0.959562
		A4	Sample 1	Target	UNKNOWN	SYBR	None	21.5618	21.9628	0.661387					A4	Sample 1	Target	UNKNOWN	SYBR	None	19.4941	19.7837	1.18761					A4	Sample 1	Target	UNKNOWN	SYBR	None	25.4318	25.9334	0.809973					A4	Sample 1	Target	UNKNOWN	SYBR	None	20.5379	20.6486	0.959562
		A5	Sample 1	Target	UNKNOWN	SYBR	None	21.546	21.9628	0.661387					A5	Sample 1	Target	UNKNOWN	SYBR	None	19.4509	19.7837	1.18761					A5	Sample 1	Target	UNKNOWN	SYBR	None	25.4056	25.9334	0.809973					A5	Sample 1	Target	UNKNOWN	SYBR	None	20.509	20.6486	0.959562
		A6	Sample 1	Target	UNKNOWN	SYBR	None	22.0172	21.9628	0.661387					A6	Sample 1	Target	UNKNOWN	SYBR	None	19.56	19.7837	1.18761					A6	Sample 1	Target	UNKNOWN	SYBR	None	26.5473	25.9334	0.809973					A6	Sample 1	Target	UNKNOWN	SYBR	None	20.9401	20.6486	0.959562
		A7	Sample 1	Target	UNKNOWN	SYBR	None	22.1541	21.9628	0.661387					A7	Sample 1	Target	UNKNOWN	SYBR	None	19.8483	19.7837	1.18761					A7	Sample 1	Target	UNKNOWN	SYBR	None	26.6968	25.9334	0.809973					A7	Sample 1	Target	UNKNOWN	SYBR	None	21.1613	20.6486	0.959562
		A8	Sample 1	Target	UNKNOWN	SYBR	None	22.0371	21.9628	0.661387					A8	Sample 1	Target	UNKNOWN	SYBR	None	20.2495	19.7837	1.18761					A8	Sample 1	Target	UNKNOWN	SYBR	None	25.2864	25.9334	0.809973					A8	Sample 1	Target	UNKNOWN	SYBR	None	20.5598	20.6486	0.959562
		A9	Sample 1	Target	UNKNOWN	SYBR	None	21.8864	21.9628	0.661387					A9	Sample 1	Target	UNKNOWN	SYBR	None	20.2017	19.7837	1.18761					A9	Sample 1	Target	UNKNOWN	SYBR	None	25.4292	25.9334	0.809973					A9	Sample 1	Target	UNKNOWN	SYBR	None	20.4742	20.6486	0.959562
		A10	Sample 1	Target	UNKNOWN	SYBR	None	22.0268	21.9628	0.661387					A10	Sample 1	Target	UNKNOWN	SYBR	None	20.1687	19.7837	1.18761					A10	Sample 1	Target	UNKNOWN	SYBR	None	25.8905	25.9334	0.809973					A10	Sample 1	Target	UNKNOWN	SYBR	None	19.9578	20.6486	0.959562
		A11	Sample 1	Target	UNKNOWN	SYBR	None	21.9284	21.9628	0.661387					A11	Sample 1	Target	UNKNOWN	SYBR	None	20.1624	19.7837	1.18761					A11	Sample 1	Target	UNKNOWN	SYBR	None	25.7674	25.9334	0.809973					A11	Sample 1	Target	UNKNOWN	SYBR	None	19.8909	20.6486	0.959562
		A12	Sample 1	Target	UNKNOWN	SYBR	None	22.6506	21.9628	0.661387					A12	Sample 1	Target	UNKNOWN	SYBR	None	19.2278	19.7837	1.18761					A12	Sample 1	Target	UNKNOWN	SYBR	None	26.0746	25.9334	0.809973					A12	Sample 1	Target	UNKNOWN	SYBR	None	20.6807	20.6486	0.959562
		B1	Sample 1	Target	UNKNOWN	SYBR	None	21.7345	21.9628	0.661387					B1	Sample 1	Target	UNKNOWN	SYBR	None	19.6728	19.7837	1.18761					B1	Sample 1	Target	UNKNOWN	SYBR	None	25.9681	25.9334	0.809973					B1	Sample 1	Target	UNKNOWN	SYBR	None	20.7005	20.6486	0.959562
		B2	Sample 1	Target	UNKNOWN	SYBR	None	21.2935	21.9628	0.661387					B2	Sample 1	Target	UNKNOWN	SYBR	None	19.4307	19.7837	1.18761					B2	Sample 1	Target	UNKNOWN	SYBR	None	25.3838	25.9334	0.809973					B2	Sample 1	Target	UNKNOWN	SYBR	None	20.1554	20.6486	0.959562
		B3	Sample 1	Target	UNKNOWN	SYBR	None	21.4405	21.9628	0.661387					B3	Sample 1	Target	UNKNOWN	SYBR	None	19.3666	19.7837	1.18761					B3	Sample 1	Target	UNKNOWN	SYBR	None	25.2231	25.9334	0.809973					B3	Sample 1	Target	UNKNOWN	SYBR	None	20.115	20.6486	0.959562
		B4	Sample 1	Target	UNKNOWN	SYBR	None	22.3211	21.9628	0.661387					B4	Sample 1	Target	UNKNOWN	SYBR	None	19.7417	19.7837	1.18761					B4	Sample 1	Target	UNKNOWN	SYBR	None	25.8517	25.9334	0.809973					B4	Sample 1	Target	UNKNOWN	SYBR	None	20.7174	20.6486	0.959562
		B5	Sample 1	Target	UNKNOWN	SYBR	None	22.0551	21.9628	0.661387					B5	Sample 1	Target	UNKNOWN	SYBR	None	19.6154	19.7837	1.18761					B5	Sample 1	Target	UNKNOWN	SYBR	None	25.6511	25.9334	0.809973					B5	Sample 1	Target	UNKNOWN	SYBR	None	20.6768	20.6486	0.959562
		B6	Sample 1	Target	UNKNOWN	SYBR	None	21.8574	21.9628	0.661387					B6	Sample 1	Target	UNKNOWN	SYBR	None	19.6303	19.7837	1.18761					B6	Sample 1	Target	UNKNOWN	SYBR	None	25.7737	25.9334	0.809973					B6	Sample 1	Target	UNKNOWN	SYBR	None	20.8426	20.6486	0.959562
		B7	Sample 1	Target	UNKNOWN	SYBR	None	21.8523	21.9628	0.661387					B7	Sample 1	Target	UNKNOWN	SYBR	None	19.6307	19.7837	1.18761					B7	Sample 1	Target	UNKNOWN	SYBR	None	26.0483	25.9334	0.809973					B7	Sample 1	Target	UNKNOWN	SYBR	None	20.8227	20.6486	0.959562
		B8	Sample 1	Target	UNKNOWN	SYBR	None	21.7814	21.9628	0.661387					B8	Sample 1	Target	UNKNOWN	SYBR	None	20.0138	19.7837	1.18761					B8	Sample 1	Target	UNKNOWN	SYBR	None	25.2882	25.9334	0.809973					B8	Sample 1	Target	UNKNOWN	SYBR	None	20.1012	20.6486	0.959562
		B9	Sample 1	Target	UNKNOWN	SYBR	None	22.5756	21.9628	0.661387					B9	Sample 1	Target	UNKNOWN	SYBR	None	19.9727	19.7837	1.18761					B9	Sample 1	Target	UNKNOWN	SYBR	None	25.2107	25.9334	0.809973					B9	Sample 1	Target	UNKNOWN	SYBR	None	20.0981	20.6486	0.959562
		B10	Sample 1	Target	UNKNOWN	SYBR	None	21.815	21.9628	0.661387					B10	Sample 1	Target	UNKNOWN	SYBR	None	19.6873	19.7837	1.18761					B10	Sample 1	Target	UNKNOWN	SYBR	None	25.7481	25.9334	0.809973					B10	Sample 1	Target	UNKNOWN	SYBR	None	20.2484	20.6486	0.959562
		B11	Sample 1	Target	UNKNOWN	SYBR	None	22.0368	21.9628	0.661387					B11	Sample 1	Target	UNKNOWN	SYBR	None	19.8194	19.7837	1.18761					B11	Sample 1	Target	UNKNOWN	SYBR	None	25.8265	25.9334	0.809973					B11	Sample 1	Target	UNKNOWN	SYBR	None	20.2993	20.6486	0.959562
		B12	Sample 1	Target	UNKNOWN	SYBR	None	21.8384	21.9628	0.661387					B12	Sample 1	Target	UNKNOWN	SYBR	None	19.7069	19.7837	1.18761					B12	Sample 1	Target	UNKNOWN	SYBR	None	25.9453	25.9334	0.809973					B12	Sample 1	Target	UNKNOWN	SYBR	None	20.7964	20.6486	0.959562
		C1	Sample 1	Target	UNKNOWN	SYBR	None	21.5398	21.9628	0.661387					C1	Sample 1	Target	UNKNOWN	SYBR	None	19.1571	19.7837	1.18761					C1	Sample 1	Target	UNKNOWN	SYBR	None	25.9723	25.9334	0.809973					C1	Sample 1	Target	UNKNOWN	SYBR	None	20.265	20.6486	0.959562
		C2	Sample 1	Target	UNKNOWN	SYBR	None	21.387	21.9628	0.661387					C2	Sample 1	Target	UNKNOWN	SYBR	None	19.5177	19.7837	1.18761					C2	Sample 1	Target	UNKNOWN	SYBR	None	25.3629	25.9334	0.809973					C2	Sample 1	Target	UNKNOWN	SYBR	None	20.2586	20.6486	0.959562
		C3	Sample 1	Target	UNKNOWN	SYBR	None	21.6299	21.9628	0.661387					C3	Sample 1	Target	UNKNOWN	SYBR	None	19.6029	19.7837	1.18761					C3	Sample 1	Target	UNKNOWN	SYBR	None	25.5304	25.9334	0.809973					C3	Sample 1	Target	UNKNOWN	SYBR	None	20.2513	20.6486	0.959562
		C4	Sample 1	Target	UNKNOWN	SYBR	None	22.0034	21.9628	0.661387					C4	Sample 1	Target	UNKNOWN	SYBR	None	19.7116	19.7837	1.18761					C4	Sample 1	Target	UNKNOWN	SYBR	None	25.9226	25.9334	0.809973					C4	Sample 1	Target	UNKNOWN	SYBR	None	20.7405	20.6486	0.959562
		C5	Sample 1	Target	UNKNOWN	SYBR	None	21.7799	21.9628	0.661387					C5	Sample 1	Target	UNKNOWN	SYBR	None	20.199	19.7837	1.18761					C5	Sample 1	Target	UNKNOWN	SYBR	None	26.0709	25.9334	0.809973					C5	Sample 1	Target	UNKNOWN	SYBR	None	20.6168	20.6486	0.959562
		C6	Sample 1	Target	UNKNOWN	SYBR	None	21.6748	21.9628	0.661387					C6	Sample 1	Target	UNKNOWN	SYBR	None	19.2849	19.7837	1.18761					C6	Sample 1	Target	UNKNOWN	SYBR	None	25.6732	25.9334	0.809973					C6	Sample 1	Target	UNKNOWN	SYBR	None	20.5668	20.6486	0.959562
		C7	Sample 1	Target	UNKNOWN	SYBR	None	21.6499	21.9628	0.661387					C7	Sample 1	Target	UNKNOWN	SYBR	None	19.1997	19.7837	1.18761					C7	Sample 1	Target	UNKNOWN	SYBR	None	25.9834	25.9334	0.809973					C7	Sample 1	Target	UNKNOWN	SYBR	None	20.4314	20.6486	0.959562
		C8	Sample 1	Target	UNKNOWN	SYBR	None	21.6493	21.9628	0.661387					C8	Sample 1	Target	UNKNOWN	SYBR	None	19.996	19.7837	1.18761					C8	Sample 1	Target	UNKNOWN	SYBR	None	25.635	25.9334	0.809973					C8	Sample 1	Target	UNKNOWN	SYBR	None	20.3372	20.6486	0.959562
		C9	Sample 1	Target	UNKNOWN	SYBR	None	21.565	21.9628	0.661387					C9	Sample 1	Target	UNKNOWN	SYBR	None	19.8426	19.7837	1.18761					C9	Sample 1	Target	UNKNOWN	SYBR	None	25.3469	25.9334	0.809973					C9	Sample 1	Target	UNKNOWN	SYBR	None	20.1532	20.6486	0.959562
		C10	Sample 1	Target	UNKNOWN	SYBR	None	21.4528	21.9628	0.661387					C10	Sample 1	Target	UNKNOWN	SYBR	None	19.511	19.7837	1.18761					C10	Sample 1	Target	UNKNOWN	SYBR	None	25.4963	25.9334	0.809973					C10	Sample 1	Target	UNKNOWN	SYBR	None	20.2134	20.6486	0.959562
		C11	Sample 1	Target	UNKNOWN	SYBR	None	21.5322	21.9628	0.661387					C11	Sample 1	Target	UNKNOWN	SYBR	None	19.6059	19.7837	1.18761					C11	Sample 1	Target	UNKNOWN	SYBR	None	25.0453	25.9334	0.809973					C11	Sample 1	Target	UNKNOWN	SYBR	None	20.086	20.6486	0.959562
		C12	Sample 1	Target	UNKNOWN	SYBR	None	21.6695	21.9628	0.661387					C12	Sample 1	Target	UNKNOWN	SYBR	None	19.381	19.7837	1.18761					C12	Sample 1	Target	UNKNOWN	SYBR	None	25.803	25.9334	0.809973					C12	Sample 1	Target	UNKNOWN	SYBR	None	20.4284	20.6486	0.959562
		D1	Sample 1	Target	UNKNOWN	SYBR	None	21.8448	21.9628	0.661387					D1	Sample 1	Target	UNKNOWN	SYBR	None	19.4149	19.7837	1.18761					D1	Sample 1	Target	UNKNOWN	SYBR	None	25.9749	25.9334	0.809973					D1	Sample 1	Target	UNKNOWN	SYBR	None	20.7899	20.6486	0.959562
		D2	Sample 1	Target	UNKNOWN	SYBR	None	21.7038	21.9628	0.661387					D2	Sample 1	Target	UNKNOWN	SYBR	None	19.847	19.7837	1.18761					D2	Sample 1	Target	UNKNOWN	SYBR	None	25.7806	25.9334	0.809973					D2	Sample 1	Target	UNKNOWN	SYBR	None	20.5453	20.6486	0.959562
		D3	Sample 1	Target	UNKNOWN	SYBR	None	21.8613	21.9628	0.661387					D3	Sample 1	Target	UNKNOWN	SYBR	None	19.8937	19.7837	1.18761					D3	Sample 1	Target	UNKNOWN	SYBR	None	25.7681	25.9334	0.809973					D3	Sample 1	Target	UNKNOWN	SYBR	None	20.3154	20.6486	0.959562
		D4	Sample 1	Target	UNKNOWN	SYBR	None	22.0302	21.9628	0.661387					D4	Sample 1	Target	UNKNOWN	SYBR	None	19.5962	19.7837	1.18761					D4	Sample 1	Target	UNKNOWN	SYBR	None	25.7419	25.9334	0.809973					D4	Sample 1	Target	UNKNOWN	SYBR	None	20.4783	20.6486	0.959562
		D5	Sample 1	Target	UNKNOWN	SYBR	None	22.123	21.9628	0.661387					D5	Sample 1	Target	UNKNOWN	SYBR	None	19.5617	19.7837	1.18761					D5	Sample 1	Target	UNKNOWN	SYBR	None	25.6831	25.9334	0.809973					D5	Sample 1	Target	UNKNOWN	SYBR	None	20.5064	20.6486	0.959562
		D6	Sample 1	Target	UNKNOWN	SYBR	None	21.6471	21.9628	0.661387					D6	Sample 1	Target	UNKNOWN	SYBR	None	19.3932	19.7837	1.18761					D6	Sample 1	Target	UNKNOWN	SYBR	None	25.9938	25.9334	0.809973					D6	Sample 1	Target	UNKNOWN	SYBR	None	20.6301	20.6486	0.959562
		D7	Sample 1	Target	UNKNOWN	SYBR	None	21.6251	21.9628	0.661387					D7	Sample 1	Target	UNKNOWN	SYBR	None	19.4907	19.7837	1.18761					D7	Sample 1	Target	UNKNOWN	SYBR	None	25.8298	25.9334	0.809973					D7	Sample 1	Target	UNKNOWN	SYBR	None	20.7588	20.6486	0.959562
		D8	Sample 1	Target	UNKNOWN	SYBR	None	21.6227	21.9628	0.661387					D8	Sample 1	Target	UNKNOWN	SYBR	None	19.6307	19.7837	1.18761					D8	Sample 1	Target	UNKNOWN	SYBR	None	25.3527	25.9334	0.809973					D8	Sample 1	Target	UNKNOWN	SYBR	None	20.1569	20.6486	0.959562
		D9	Sample 1	Target	UNKNOWN	SYBR	None	21.5399	21.9628	0.661387					D9	Sample 1	Target	UNKNOWN	SYBR	None	19.4299	19.7837	1.18761					D9	Sample 1	Target	UNKNOWN	SYBR	None	25.2533	25.9334	0.809973					D9	Sample 1	Target	UNKNOWN	SYBR	None	20.1125	20.6486	0.959562
		D10	Sample 1	Target	UNKNOWN	SYBR	None	21.7047	21.9628	0.661387					D10	Sample 1	Target	UNKNOWN	SYBR	None	19.7461	19.7837	1.18761					D10	Sample 1	Target	UNKNOWN	SYBR	None	26.0181	25.9334	0.809973					D10	Sample 1	Target	UNKNOWN	SYBR	None	20.4366	20.6486	0.959562
		D11	Sample 1	Target	UNKNOWN	SYBR	None	21.7765	21.9628	0.661387					D11	Sample 1	Target	UNKNOWN	SYBR	None	19.8257	19.7837	1.18761					D11	Sample 1	Target	UNKNOWN	SYBR	None	25.7527	25.9334	0.809973					D11	Sample 1	Target	UNKNOWN	SYBR	None	20.428	20.6486	0.959562
		D12	Sample 1	Target	UNKNOWN	SYBR	None	21.9421	21.9628	0.661387					D12	Sample 1	Target	UNKNOWN	SYBR	None	Undetermined	19.7837	1.18761					D12	Sample 1	Target	UNKNOWN	SYBR	None	26.0707	25.9334	0.809973					D12	Sample 1	Target	UNKNOWN	SYBR	None	20.7105	20.6486	0.959562
		E1	Sample 1	Target	UNKNOWN	SYBR	None	21.7326	21.9628	0.661387					E1	Sample 1	Target	UNKNOWN	SYBR	None	19.157	19.7837	1.18761					E1	Sample 1	Target	UNKNOWN	SYBR	None	25.9909	25.9334	0.809973					E1	Sample 1	Target	UNKNOWN	SYBR	None	20.6166	20.6486	0.959562
		E2	Sample 1	Target	UNKNOWN	SYBR	None	21.5296	21.9628	0.661387					E2	Sample 1	Target	UNKNOWN	SYBR	None	19.3815	19.7837	1.18761					E2	Sample 1	Target	UNKNOWN	SYBR	None	25.5705	25.9334	0.809973					E2	Sample 1	Target	UNKNOWN	SYBR	None	20.3717	20.6486	0.959562
		E3	Sample 1	Target	UNKNOWN	SYBR	None	21.6158	21.9628	0.661387					E3	Sample 1	Target	UNKNOWN	SYBR	None	19.3925	19.7837	1.18761					E3	Sample 1	Target	UNKNOWN	SYBR	None	25.6655	25.9334	0.809973					E3	Sample 1	Target	UNKNOWN	SYBR	None	20.3084	20.6486	0.959562
		E4	Sample 1	Target	UNKNOWN	SYBR	None	22.0504	21.9628	0.661387					E4	Sample 1	Target	UNKNOWN	SYBR	None	19.5643	19.7837	1.18761					E4	Sample 1	Target	UNKNOWN	SYBR	None	26.0814	25.9334	0.809973					E4	Sample 1	Target	UNKNOWN	SYBR	None	20.726	20.6486	0.959562
		E5	Sample 1	Target	UNKNOWN	SYBR	None	21.8377	21.9628	0.661387					E5	Sample 1	Target	UNKNOWN	SYBR	None	19.6408	19.7837	1.18761					E5	Sample 1	Target	UNKNOWN	SYBR	None	26.0649	25.9334	0.809973					E5	Sample 1	Target	UNKNOWN	SYBR	None	20.7078	20.6486	0.959562
		E6	Sample 1	Target	UNKNOWN	SYBR	None	21.6743	21.9628	0.661387					E6	Sample 1	Target	UNKNOWN	SYBR	None	19.1347	19.7837	1.18761					E6	Sample 1	Target	UNKNOWN	SYBR	None	26.1969	25.9334	0.809973					E6	Sample 1	Target	UNKNOWN	SYBR	None	20.6029	20.6486	0.959562
		E7	Sample 1	Target	UNKNOWN	SYBR	None	21.5706	21.9628	0.661387					E7	Sample 1	Target	UNKNOWN	SYBR	None	19.0351	19.7837	1.18761					E7	Sample 1	Target	UNKNOWN	SYBR	None	25.9264	25.9334	0.809973					E7	Sample 1	Target	UNKNOWN	SYBR	None	20.4829	20.6486	0.959562
		E8	Sample 1	Target	UNKNOWN	SYBR	None	25.6907	21.9628	0.661387					E8	Sample 1	Target	UNKNOWN	SYBR	None	25.773	19.7837	1.18761					E8	Sample 1	Target	UNKNOWN	SYBR	None	30.8855	25.9334	0.809973					E8	Sample 1	Target	UNKNOWN	SYBR	None	26.9863	20.6486	0.959562
		E9	Sample 1	Target	UNKNOWN	SYBR	None	25.7166	21.9628	0.661387					E9	Sample 1	Target	UNKNOWN	SYBR	None	25.2854	19.7837	1.18761					E9	Sample 1	Target	UNKNOWN	SYBR	None	31.1662	25.9334	0.809973					E9	Sample 1	Target	UNKNOWN	SYBR	None	26.8489	20.6486	0.959562
		E10	Sample 1	Target	UNKNOWN	SYBR	None	21.9655	21.9628	0.661387					E10	Sample 1	Target	UNKNOWN	SYBR	None	19.7739	19.7837	1.18761					E10	Sample 1	Target	UNKNOWN	SYBR	None	26.1782	25.9334	0.809973					E10	Sample 1	Target	UNKNOWN	SYBR	None	20.4982	20.6486	0.959562
		E11	Sample 1	Target	UNKNOWN	SYBR	None	21.8835	21.9628	0.661387					E11	Sample 1	Target	UNKNOWN	SYBR	None	19.8619	19.7837	1.18761					E11	Sample 1	Target	UNKNOWN	SYBR	None	26.0936	25.9334	0.809973					E11	Sample 1	Target	UNKNOWN	SYBR	None	20.4569	20.6486	0.959562
		E12	Sample 1	Target	UNKNOWN	SYBR	None	21.7632	21.9628	0.661387					E12	Sample 1	Target	UNKNOWN	SYBR	None	19.1328	19.7837	1.18761					E12	Sample 1	Target	UNKNOWN	SYBR	None	26.1886	25.9334	0.809973					E12	Sample 1	Target	UNKNOWN	SYBR	None	20.3991	20.6486	0.959562
		F1	Sample 1	Target	UNKNOWN	SYBR	None	21.8493	21.9628	0.661387					F1	Sample 1	Target	UNKNOWN	SYBR	None	19.0174	19.7837	1.18761					F1	Sample 1	Target	UNKNOWN	SYBR	None	25.8708	25.9334	0.809973					F1	Sample 1	Target	UNKNOWN	SYBR	None	20.6512	20.6486	0.959562
		F2	Sample 1	Target	UNKNOWN	SYBR	None	21.5993	21.9628	0.661387					F2	Sample 1	Target	UNKNOWN	SYBR	None	19.3761	19.7837	1.18761					F2	Sample 1	Target	UNKNOWN	SYBR	None	25.529	25.9334	0.809973					F2	Sample 1	Target	UNKNOWN	SYBR	None	20.3947	20.6486	0.959562
		F3	Sample 1	Target	UNKNOWN	SYBR	None	21.6533	21.9628	0.661387					F3	Sample 1	Target	UNKNOWN	SYBR	None	19.3325	19.7837	1.18761					F3	Sample 1	Target	UNKNOWN	SYBR	None	25.5744	25.9334	0.809973					F3	Sample 1	Target	UNKNOWN	SYBR	None	20.478	20.6486	0.959562
		F4	Sample 1	Target	UNKNOWN	SYBR	None	21.6399	21.9628	0.661387					F4	Sample 1	Target	UNKNOWN	SYBR	None	19.362	19.7837	1.18761					F4	Sample 1	Target	UNKNOWN	SYBR	None	25.8053	25.9334	0.809973					F4	Sample 1	Target	UNKNOWN	SYBR	None	20.4424	20.6486	0.959562
		F5	Sample 1	Target	UNKNOWN	SYBR	None	21.6344	21.9628	0.661387					F5	Sample 1	Target	UNKNOWN	SYBR	None	19.3757	19.7837	1.18761					F5	Sample 1	Target	UNKNOWN	SYBR	None	25.6036	25.9334	0.809973					F5	Sample 1	Target	UNKNOWN	SYBR	None	20.3774	20.6486	0.959562
		F6	Sample 1	Target	UNKNOWN	SYBR	None	21.75	21.9628	0.661387					F6	Sample 1	Target	UNKNOWN	SYBR	None	18.9794	19.7837	1.18761					F6	Sample 1	Target	UNKNOWN	SYBR	None	26.0273	25.9334	0.809973					F6	Sample 1	Target	UNKNOWN	SYBR	None	20.6804	20.6486	0.959562
		F7	Sample 1	Target	UNKNOWN	SYBR	None	21.7604	21.9628	0.661387					F7	Sample 1	Target	UNKNOWN	SYBR	None	19.0044	19.7837	1.18761					F7	Sample 1	Target	UNKNOWN	SYBR	None	26.127	25.9334	0.809973					F7	Sample 1	Target	UNKNOWN	SYBR	None	20.6711	20.6486	0.959562
		F8	Sample 1	Target	UNKNOWN	SYBR	None	21.9982	21.9628	0.661387					F8	Sample 1	Target	UNKNOWN	SYBR	None	20.097	19.7837	1.18761					F8	Sample 1	Target	UNKNOWN	SYBR	None	25.7811	25.9334	0.809973					F8	Sample 1	Target	UNKNOWN	SYBR	None	20.6065	20.6486	0.959562
		F9	Sample 1	Target	UNKNOWN	SYBR	None	21.8982	21.9628	0.661387					F9	Sample 1	Target	UNKNOWN	SYBR	None	20.041	19.7837	1.18761					F9	Sample 1	Target	UNKNOWN	SYBR	None	25.7111	25.9334	0.809973					F9	Sample 1	Target	UNKNOWN	SYBR	None	20.6418	20.6486	0.959562
		F10	Sample 1	Target	UNKNOWN	SYBR	None	22.0024	21.9628	0.661387					F10	Sample 1	Target	UNKNOWN	SYBR	None	20.051	19.7837	1.18761					F10	Sample 1	Target	UNKNOWN	SYBR	None	26.3232	25.9334	0.809973					F10	Sample 1	Target	UNKNOWN	SYBR	None	20.762	20.6486	0.959562
		F11	Sample 1	Target	UNKNOWN	SYBR	None	22.0791	21.9628	0.661387					F11	Sample 1	Target	UNKNOWN	SYBR	None	20.0654	19.7837	1.18761					F11	Sample 1	Target	UNKNOWN	SYBR	None	26.151	25.9334	0.809973					F11	Sample 1	Target	UNKNOWN	SYBR	None	20.6277	20.6486	0.959562
		F12	Sample 1	Target	UNKNOWN	SYBR	None	21.931	21.9628	0.661387					F12	Sample 1	Target	UNKNOWN	SYBR	None	19.2667	19.7837	1.18761					F12	Sample 1	Target	UNKNOWN	SYBR	None	25.9983	25.9334	0.809973					F12	Sample 1	Target	UNKNOWN	SYBR	None	20.6832	20.6486	0.959562
		G1	Sample 1	Target	UNKNOWN	SYBR	None	21.9296	21.9628	0.661387					G1	Sample 1	Target	UNKNOWN	SYBR	None	19.1253	19.7837	1.18761					G1	Sample 1	Target	UNKNOWN	SYBR	None	26.3689	25.9334	0.809973					G1	Sample 1	Target	UNKNOWN	SYBR	None	20.923	20.6486	0.959562
		G2	Sample 1	Target	UNKNOWN	SYBR	None	21.9935	21.9628	0.661387					G2	Sample 1	Target	UNKNOWN	SYBR	None	19.532	19.7837	1.18761					G2	Sample 1	Target	UNKNOWN	SYBR	None	25.5108	25.9334	0.809973					G2	Sample 1	Target	UNKNOWN	SYBR	None	20.2214	20.6486	0.959562
		G3	Sample 1	Target	UNKNOWN	SYBR	None	24.2148	21.9628	0.661387					G3	Sample 1	Target	UNKNOWN	SYBR	None	19.5318	19.7837	1.18761					G3	Sample 1	Target	UNKNOWN	SYBR	None	25.4252	25.9334	0.809973					G3	Sample 1	Target	UNKNOWN	SYBR	None	20.272	20.6486	0.959562
		G4	Sample 1	Target	UNKNOWN	SYBR	None	21.7774	21.9628	0.661387					G4	Sample 1	Target	UNKNOWN	SYBR	None	19.2395	19.7837	1.18761					G4	Sample 1	Target	UNKNOWN	SYBR	None	25.7325	25.9334	0.809973					G4	Sample 1	Target	UNKNOWN	SYBR	None	20.4278	20.6486	0.959562
		G5	Sample 1	Target	UNKNOWN	SYBR	None	21.7418	21.9628	0.661387					G5	Sample 1	Target	UNKNOWN	SYBR	None	19.254	19.7837	1.18761					G5	Sample 1	Target	UNKNOWN	SYBR	None	25.7426	25.9334	0.809973					G5	Sample 1	Target	UNKNOWN	SYBR	None	20.4061	20.6486	0.959562
		G6	Sample 1	Target	UNKNOWN	SYBR	None	21.7411	21.9628	0.661387					G6	Sample 1	Target	UNKNOWN	SYBR	None	19.1936	19.7837	1.18761					G6	Sample 1	Target	UNKNOWN	SYBR	None	25.9691	25.9334	0.809973					G6	Sample 1	Target	UNKNOWN	SYBR	None	20.683	20.6486	0.959562
		G7	Sample 1	Target	UNKNOWN	SYBR	None	21.5823	21.9628	0.661387					G7	Sample 1	Target	UNKNOWN	SYBR	None	19.0329	19.7837	1.18761					G7	Sample 1	Target	UNKNOWN	SYBR	None	25.9349	25.9334	0.809973					G7	Sample 1	Target	UNKNOWN	SYBR	None	20.6044	20.6486	0.959562
		G8	Sample 1	Target	UNKNOWN	SYBR	None	22.0133	21.9628	0.661387					G8	Sample 1	Target	UNKNOWN	SYBR	None	19.977	19.7837	1.18761					G8	Sample 1	Target	UNKNOWN	SYBR	None	25.7573	25.9334	0.809973					G8	Sample 1	Target	UNKNOWN	SYBR	None	20.5479	20.6486	0.959562
		G9	Sample 1	Target	UNKNOWN	SYBR	None	21.9898	21.9628	0.661387					G9	Sample 1	Target	UNKNOWN	SYBR	None	19.9895	19.7837	1.18761					G9	Sample 1	Target	UNKNOWN	SYBR	None	25.8968	25.9334	0.809973					G9	Sample 1	Target	UNKNOWN	SYBR	None	20.6278	20.6486	0.959562
		G10	Sample 1	Target	UNKNOWN	SYBR	None	21.7304	21.9628	0.661387					G10	Sample 1	Target	UNKNOWN	SYBR	None	19.4237	19.7837	1.18761					G10	Sample 1	Target	UNKNOWN	SYBR	None	26.3225	25.9334	0.809973					G10	Sample 1	Target	UNKNOWN	SYBR	None	20.1327	20.6486	0.959562
		G11	Sample 1	Target	UNKNOWN	SYBR	None	22.1266	21.9628	0.661387					G11	Sample 1	Target	UNKNOWN	SYBR	None	19.5192	19.7837	1.18761					G11	Sample 1	Target	UNKNOWN	SYBR	None	26.2372	25.9334	0.809973					G11	Sample 1	Target	UNKNOWN	SYBR	None	20.1086	20.6486	0.959562
		G12	Sample 1	Target	UNKNOWN	SYBR	None	22.029	21.9628	0.661387					G12	Sample 1	Target	UNKNOWN	SYBR	None	19.211	19.7837	1.18761					G12	Sample 1	Target	UNKNOWN	SYBR	None	26.3025	25.9334	0.809973					G12	Sample 1	Target	UNKNOWN	SYBR	None	20.8493	20.6486	0.959562
		H1	Sample 1	Target	UNKNOWN	SYBR	None	22.4954	21.9628	0.661387					H1	Sample 1	Target	UNKNOWN	SYBR	None	27.0544	19.7837	1.18761					H1	Sample 1	Target	UNKNOWN	SYBR	None	26.0426	25.9334	0.809973					H1	Sample 1	Target	UNKNOWN	SYBR	None	21.5792	20.6486	0.959562
		H2	Sample 1	Target	UNKNOWN	SYBR	None	21.6227	21.9628	0.661387					H2	Sample 1	Target	UNKNOWN	SYBR	None	19.3838	19.7837	1.18761					H2	Sample 1	Target	UNKNOWN	SYBR	None	25.6056	25.9334	0.809973					H2	Sample 1	Target	UNKNOWN	SYBR	None	20.3557	20.6486	0.959562
		H3	Sample 1	Target	UNKNOWN	SYBR	None	22.0346	21.9628	0.661387					H3	Sample 1	Target	UNKNOWN	SYBR	None	19.6871	19.7837	1.18761					H3	Sample 1	Target	UNKNOWN	SYBR	None	25.4841	25.9334	0.809973					H3	Sample 1	Target	UNKNOWN	SYBR	None	20.5742	20.6486	0.959562
		H4	Sample 1	Target	UNKNOWN	SYBR	None	22.1156	21.9628	0.661387					H4	Sample 1	Target	UNKNOWN	SYBR	None	19.6742	19.7837	1.18761					H4	Sample 1	Target	UNKNOWN	SYBR	None	25.8633	25.9334	0.809973					H4	Sample 1	Target	UNKNOWN	SYBR	None	20.5723	20.6486	0.959562
		H5	Sample 1	Target	UNKNOWN	SYBR	None	22.0944	21.9628	0.661387					H5	Sample 1	Target	UNKNOWN	SYBR	None	19.6255	19.7837	1.18761					H5	Sample 1	Target	UNKNOWN	SYBR	None	25.8808	25.9334	0.809973					H5	Sample 1	Target	UNKNOWN	SYBR	None	20.6235	20.6486	0.959562
		H6	Sample 1	Target	UNKNOWN	SYBR	None	21.9975	21.9628	0.661387					H6	Sample 1	Target	UNKNOWN	SYBR	None	19.1977	19.7837	1.18761					H6	Sample 1	Target	UNKNOWN	SYBR	None	26.2837	25.9334	0.809973					H6	Sample 1	Target	UNKNOWN	SYBR	None	20.7137	20.6486	0.959562
		H7	Sample 1	Target	UNKNOWN	SYBR	None	23.1035	21.9628	0.661387					H7	Sample 1	Target	UNKNOWN	SYBR	None	19.0855	19.7837	1.18761					H7	Sample 1	Target	UNKNOWN	SYBR	None	26.1068	25.9334	0.809973					H7	Sample 1	Target	UNKNOWN	SYBR	None	20.624	20.6486	0.959562
		H8	Sample 1	Target	UNKNOWN	SYBR	None	21.855	21.9628	0.661387					H8	Sample 1	Target	UNKNOWN	SYBR	None	19.8557	19.7837	1.18761					H8	Sample 1	Target	UNKNOWN	SYBR	None	25.7515	25.9334	0.809973					H8	Sample 1	Target	UNKNOWN	SYBR	None	20.3096	20.6486	0.959562
		H9	Sample 1	Target	UNKNOWN	SYBR	None	21.7694	21.9628	0.661387					H9	Sample 1	Target	UNKNOWN	SYBR	None	19.9354	19.7837	1.18761					H9	Sample 1	Target	UNKNOWN	SYBR	None	25.69	25.9334	0.809973					H9	Sample 1	Target	UNKNOWN	SYBR	None	20.3741	20.6486	0.959562
		H10	Sample 1	Target	UNKNOWN	SYBR	None	22.0508	21.9628	0.661387					H10	Sample 1	Target	UNKNOWN	SYBR	None	19.8668	19.7837	1.18761					H10	Sample 1	Target	UNKNOWN	SYBR	None	26.2709	25.9334	0.809973					H10	Sample 1	Target	UNKNOWN	SYBR	None	20.823	20.6486	0.959562
		H11	Sample 1	Target	UNKNOWN	SYBR	None	22.0406	21.9628	0.661387					H11	Sample 1	Target	UNKNOWN	SYBR	None	19.6777	19.7837	1.18761					H11	Sample 1	Target	UNKNOWN	SYBR	None	25.9926	25.9334	0.809973					H11	Sample 1	Target	UNKNOWN	SYBR	None	20.5344	20.6486	0.959562
		H12	Sample 1	Target	UNKNOWN	SYBR	None	22.6001	21.9628	0.661387					H12	Sample 1	Target	UNKNOWN	SYBR	None	19.8047	19.7837	1.18761					H12	Sample 1	Target	UNKNOWN	SYBR	None	26.0825	25.9334	0.809973					H12	Sample 1	Target	UNKNOWN	SYBR	None	21.4097	20.6486	0.959562
		Analysis Type	Singleplex												Analysis Type	Singleplex												Analysis Type	Singleplex												Analysis Type	Singleplex
		Endogenous Control	Target												Endogenous Control	Target												Endogenous Control	Target												Endogenous Control	Target
		RQ Min/Max Confidence Level	95.0												RQ Min/Max Confidence Level	95.0												RQ Min/Max Confidence Level	95.0												RQ Min/Max Confidence Level	95.0
		Reference Sample	Sample 1												Reference Sample	Sample 1												Reference Sample	Sample 1												Reference Sample	Sample 1
[truncated: 63 more columns]

## Sheet: Figure 2C
			HPRT															SCD1	/HPRT		0.704956
	1709-421	0	21.6629													1652-201	0	22.5244	0.861526	1.81696	0.55037	0.780716
	1709-422	0	21.3569													1652-202	0	22.0937	0.736759	1.66643	0.600086	0.851239
	1709-423	0	21.7873													1652-203	0	21.9715	0.184197	1.13618	0.880139	1.2485
	1709-424	0	21.7087													1652-204	0	22.0502	0.341484	1.26706	0.789229	1.11954
	1709-425	6	21.9865													1652-205	6	23.984	1.99751	3.99311	0.250431	0.355244
	1709-426	6	21.854													1652-206	6	22.914	1.06002	2.08495	0.479627	0.680364
	1709-427	6	21.3299													1652-207	6	21.9572	0.627317	1.54469	0.647379	0.918326
	1709-428	6	21.1338													1652-208	6	21.7579	0.624039	1.54118	0.648852	0.920415
	1709-429	12	21.3023													1652-209	12	23.3509	2.04863	4.13713	0.241713	0.342877
	1709-430	12	21.8697													1652-210	12	22.4739	0.604218	1.52015	0.657828	0.933148
	1709-431	12	22.517													1652-211	12	22.4212	-0.0958815	0.9357	1.06872	1.51601
	1709-432	12	21.8618													1652-212	12	22.1662	0.30439	1.2349	0.809785	1.1487
	1709-433	24	21.5966													1652-213	24	21.3349	-0.261672	0.834121	1.19887	1.70063
	1709-434	24	21.5562													1652-214	24	21.7459	0.189747	1.14056	0.87676	1.24371
	1709-435	24	21.6154													1652-215	24	22.3619	0.74649	1.67771	0.596052	0.845517
	1709-436	24	22.0928													1652-216	24	21.5276	-0.56525	0.675838	1.47964	2.09892
	1709-437	48	21.1689													1652-217	48	22.2034	1.03446	2.04835	0.488198	0.692523
	1709-438	48	21.122													1652-218	48	20.615	-0.506948	0.703709	1.42104	2.01579
	1709-439	48	21.0822													1652-219	48	20.881	-0.201163	0.869849	1.14962	1.63078
	1709-440	48	21.0727													1652-220	48	20.7338	-0.338939	0.790623	1.26483	1.79419
	1709-441	96	20.9954													1652-221	96	19.4527	-1.54271	0.34324	2.91341	4.13276
	1709-442	96	21.3277													1652-222	96	19.7171	-1.61061	0.327461	3.0538	4.33191
	1709-443	96	21.3242													1652-223	96	19.2752	-2.04897	0.241657	4.1381	5.87002
	1709-444	96	21.4861													1652-224	96	19.3547	-2.13137	0.22824	4.38134	6.21506
																			0	1	1	1.41853
		1;1	22.2656														1;1	22.0761	-0.189526	0.876894	1.14039	1.61767
		1;2	23.2259														1;2	22.7871	-0.438851	0.737722	1.35552	1.92285
		1;4	24.1519														1;4	23.6392	-0.512681	0.700919	1.4267	2.02381
		1;8	24.6518														1;8	24.4447	-0.207148	0.866248	1.1544	1.63755
		1;16	25.7426														1;16	26.0715	0.328908	1.25606	0.796139	1.12935
		1;32	26.1272														1;32	26.9495	0.822245	1.76815	0.565561	0.802265
		non	25.6219														non	28.0995	2.47763	5.56983	0.179539	0.254681
		water	27.2761														water	40.2658	12.9897	8133.71	0.000122945	0.000174401
			22.388															22.2452
			23.3843															22.7716
			22.0358															23.562
			24.5191															24.4268
			25.9148															25.6169
			25.7885															27.0539
			13.2473															27.983
			16.7834															37.6171
			#DIV/0!															#DIV/0!
			#DIV/0!															#DIV/0!
			#DIV/0!															#DIV/0!
			#DIV/0!														water	#DIV/0!
			A1	A2	A3	A4	A5	A6	A7	A8	A9	A10	A11	A12				A1	A2	A3	A4	A5	A6	A7	A8	A9	A10	A11	A12
			Undetermined	Undetermined	22.1432	21.852	21.4738	20.7348	21.8698	21.2064	21.1315	22.388	Undetermined	Undetermined				Undetermined	Undetermined	21.907	23.1523	21.8965	24.0302	22.6716	21.2639	23.1429	22.2452	Undetermined	Undetermined
			B1	B2	B3	B4	B5	B6	B7	B8	B9	B10	B11	B12				B1	B2	B3	B4	B5	B6	B7	B8	B9	B10	B11	B12
			Undetermined	Undetermined	23.0676	22.1417	20.5722	21.8363	21.9031	21.2169	21.0271	23.3843	Undetermined	Undetermined				Undetermined	Undetermined	22.8025	22.1467	22.0406	22.4545	22.4934	20.6238	20.6062	22.7716	Undetermined	Undetermined
			C1	C2	C3	C4	C5	C6	C7	C8	C9	C10	C11	C12				C1	C2	C3	C4	C5	C6	C7	C8	C9	C10	C11	C12
			Undetermined	Undetermined	24.135	21.808	21.7666	22.4781	22.556	20.9455	21.2188	24.1688	19.9027	Undetermined				Undetermined	Undetermined	23.7165	22.0465	21.8965	22.3586	22.4838	20.8625	20.8995	23.562	Undetermined	Undetermined
			D1	D2	D3	D4	D5	D6	D7	D8	D9	D10	D11	D12				D1	D2	D3	D4	D5	D6	D7	D8	D9	D10	D11	D12
			Undetermined	Undetermined	24.7845	21.7745	21.643	21.8021	21.9216	21.176	20.9695	24.5191	Undetermined	Undetermined				Undetermined	Undetermined	24.4626	22.0994	22.001	22.1317	22.2007	20.7497	20.7179	24.4268	Undetermined	Undetermined
			E1	E2	E3	E4	E5	E6	E7	E8	E9	E10	E11	E12				E1	E2	E3	E4	E5	E6	E7	E8	E9	E10	E11	E12
			Undetermined	Undetermined	25.5704	22.0963	21.8768	21.6629	21.5303	20.8604	21.1304	25.9148	Undetermined	Undetermined				Undetermined	Undetermined	26.5261	23.9876	23.9804	21.0337	21.6362	19.4609	19.4445	25.6169	Undetermined	Undetermined
			F1	F2	F3	F4	F5	F6	F7	F8	F9	F10	F11	F12				F1	F2	F3	F4	F5	F6	F7	F8	F9	F10	F11	F12
			Undetermined	Undetermined	26.466	21.9518	21.7562	21.5515	21.5608	21.2266	21.4287	25.7885	Undetermined	14.8585				Undetermined	Undetermined	26.845	23.0653	22.7627	21.7729	21.719	19.7009	19.7332	27.0539	Undetermined	Undetermined
			G1	G2	G3	G4	G5	G6	G7	G8	G9	G10	G11	G12				G1	G2	G3	G4	G5	G6	G7	G8	G9	G10	G11	G12
			Undetermined	Undetermined	25.972	21.3175	21.3422	21.6556	21.5751	21.2962	21.3522	25.2718	1.22286	Undetermined				Undetermined	Undetermined	28.2161	22.1169	21.7975	22.3192	22.4045	19.2243	19.3261	27.983	Undetermined	Undetermined
			H1	H2	H3	H4	H5	H6	H7	H8	H9	H10	H11	H12				H1	H2	H3	H4	H5	H6	H7	H8	H9	H10	H11	H12
			Undetermined	Undetermined	27.2052	20.5781	21.6895	21.8304	22.3552	21.4911	21.481	27.3469	6.21979	Undetermined				Undetermined	Undetermined	42.9144	21.8219	21.6938	21.5373	21.5179	19.307	19.4024	37.6171	Undetermined	Undetermined
			HPRT															SCD1
			A1	A2	A3	A4	A5	A6	A7	A8	A9	A10	A11	A12				A1	A2	A3	A4	A5	A6	A7	A8	A9	A10	A11	A12
			Undetermined	Undetermined	22.1432	21.852	21.4738	20.7348	21.8698	21.2064	21.1315	22.388	Undetermined	Undetermined				Undetermined	Undetermined	21.907	23.1523	21.8965	24.0302	22.6716	21.2639	23.1429	22.2452	Undetermined	Undetermined
			B1	B2	B3	B4	B5	B6	B7	B8	B9	B10	B11	B12				B1	B2	B3	B4	B5	B6	B7	B8	B9	B10	B11	B12
			Undetermined	Undetermined	23.0676	22.1417	20.5722	21.8363	21.9031	21.2169	21.0271	23.3843	Undetermined	Undetermined				Undetermined	Undetermined	22.8025	22.1467	22.0406	22.4545	22.4934	20.6238	20.6062	22.7716	Undetermined	Undetermined
			C1	C2	C3	C4	C5	C6	C7	C8	C9	C10	C11	C12				C1	C2	C3	C4	C5	C6	C7	C8	C9	C10	C11	C12
			Undetermined	Undetermined	24.135	21.808	21.7666	22.4781	22.556	20.9455	21.2188	24.1688	19.9027	Undetermined				Undetermined	Undetermined	23.7165	22.0465	21.8965	22.3586	22.4838	20.8625	20.8995	23.562	Undetermined	Undetermined
			D1	D2	D3	D4	D5	D6	D7	D8	D9	D10	D11	D12				D1	D2	D3	D4	D5	D6	D7	D8	D9	D10	D11	D12
			Undetermined	Undetermined	24.7845	21.7745	21.643	21.8021	21.9216	21.176	20.9695	24.5191	Undetermined	Undetermined				Undetermined	Undetermined	24.4626	22.0994	22.001	22.1317	22.2007	20.7497	20.7179	24.4268	Undetermined	Undetermined
			E1	E2	E3	E4	E5	E6	E7	E8	E9	E10	E11	E12				E1	E2	E3	E4	E5	E6	E7	E8	E9	E10	E11	E12
			Undetermined	Undetermined	25.5704	22.0963	21.8768	21.6629	21.5303	20.8604	21.1304	25.9148	Undetermined	Undetermined				Undetermined	Undetermined	26.5261	23.9876	23.9804	21.0337	21.6362	19.4609	19.4445	25.6169	Undetermined	Undetermined
			F1	F2	F3	F4	F5	F6	F7	F8	F9	F10	F11	F12				F1	F2	F3	F4	F5	F6	F7	F8	F9	F10	F11	F12
			Undetermined	Undetermined	26.466	21.9518	21.7562	21.5515	21.5608	21.2266	21.4287	25.7885	Undetermined	14.8585				Undetermined	Undetermined	26.845	23.0653	22.7627	21.7729	21.719	19.7009	19.7332	27.0539	Undetermined	Undetermined
			G1	G2	G3	G4	G5	G6	G7	G8	G9	G10	G11	G12				G1	G2	G3	G4	G5	G6	G7	G8	G9	G10	G11	G12
			Undetermined	Undetermined	25.972	21.3175	21.3422	21.6556	21.5751	21.2962	21.3522	25.2718	1.22286	Undetermined				Undetermined	Undetermined	28.2161	22.1169	21.7975	22.3192	22.4045	19.2243	19.3261	27.983	Undetermined	Undetermined
			H1	H2	H3	H4	H5	H6	H7	H8	H9	H10	H11	H12				H1	H2	H3	H4	H5	H6	H7	H8	H9	H10	H11	H12
			Undetermined	Undetermined	27.2052	20.5781	21.6895	21.8304	22.3552	21.4911	21.481	27.3469	6.21979	Undetermined				Undetermined	Undetermined	42.9144	21.8219	21.6938	21.5373	21.5179	19.307	19.4024	37.6171	Undetermined	Undetermined
			C:\Applied Biosystems\StepOne Software v2.3\experiments\HIRO\Temp-2nd-HPRT.eds															C:\Applied Biosystems\StepOne Software v2.3\experiments\HIRO\Temp-2nd-SCD1.eds
			Well	Cт														Well	Cт
			A1	Undetermined														A1	Undetermined
			A2	Undetermined														A2	Undetermined
			A3	22.1432														A3	21.907
			A4	21.852														A4	23.1523
			A5	21.4738														A5	21.8965
			A6	20.7348														A6	24.0302
			A7	21.8698														A7	22.6716
			A8	21.2064														A8	21.2639
			A9	21.1315														A9	23.1429
			A10	22.388														A10	22.2452
			A11	Undetermined														A11	Undetermined
			A12	Undetermined														A12	Undetermined
			B1	Undetermined														B1	Undetermined
			B2	Undetermined														B2	Undetermined
			B3	23.0676														B3	22.8025
			B4	22.1417														B4	22.1467
			B5	20.5722														B5	22.0406
			B6	21.8363														B6	22.4545
			B7	21.9031														B7	22.4934
			B8	21.2169														B8	20.6238
			B9	21.0271														B9	20.6062
			B10	23.3843														B10	22.7716
			B11	Undetermined														B11	Undetermined
			B12	Undetermined														B12	Undetermined
			C1	Undetermined														C1	Undetermined
			C2	Undetermined														C2	Undetermined
			C3	24.135														C3	23.7165
			C4	21.808														C4	22.0465
			C5	21.7666														C5	21.8965
			C6	22.4781														C6	22.3586
			C7	22.556														C7	22.4838
			C8	20.9455														C8	20.8625
			C9	21.2188														C9	20.8995
			C10	24.1688														C10	23.562
			C11	19.9027														C11	Undetermined
			C12	Undetermined														C12	Undetermined
			D1	Undetermined														D1	Undetermined
			D2	Undetermined														D2	Undetermined
			D3	24.7845														D3	24.4626
			D4	21.7745														D4	22.0994
			D5	21.643														D5	22.001
			D6	21.8021														D6	22.1317
			D7	21.9216														D7	22.2007
			D8	21.176														D8	20.7497
			D9	20.9695														D9	20.7179
			D10	24.5191														D10	24.4268
			D11	Undetermined														D11	Undetermined
			D12	Undetermined														D12	Undetermined
			E1	Undetermined														E1	Undetermined
			E2	Undetermined														E2	Undetermined
			E3	25.5704														E3	26.5261
			E4	22.0963														E4	23.9876
			E5	21.8768														E5	23.9804
			E6	21.6629														E6	21.0337
			E7	21.5303														E7	21.6362
			E8	20.8604														E8	19.4609
			E9	21.1304														E9	19.4445
			E10	25.9148														E10	25.6169
			E11	Undetermined														E11	Undetermined
			E12	Undetermined														E12	Undetermined
			F1	Undetermined														F1	Undetermined
			F2	Undetermined														F2	Undetermined
			F3	26.466														F3	26.845
			F4	21.9518														F4	23.0653
			F5	21.7562														F5	22.7627
			F6	21.5515														F6	21.7729
			F7	21.5608														F7	21.719
			F8	21.2266														F8	19.7009
			F9	21.4287														F9	19.7332
			F10	25.7885														F10	27.0539
			F11	Undetermined														F11	Undetermined
			F12	14.8585														F12	Undetermined
			G1	Undetermined														G1	Undetermined
			G2	Undetermined														G2	Undetermined
			G3	25.972														G3	28.2161
			G4	21.3175														G4	22.1169
			G5	21.3422														G5	21.7975
			G6	21.6556														G6	22.3192
			G7	21.5751														G7	22.4045
			G8	21.2962														G8	19.2243
			G9	21.3522														G9	19.3261
			G10	25.2718														G10	27.983
			G11	1.22286														G11	Undetermined
			G12	Undetermined														G12	Undetermined
			H1	Undetermined														H1	Undetermined
			H2	Undetermined														H2	Undetermined
			H3	27.2052														H3	42.9144
			H4	20.5781														H4	21.8219
			H5	21.6895														H5	21.6938
			H6	21.8304														H6	21.5373
			H7	22.3552														H7	21.5179
			H8	21.4911														H8	19.307
			H9	21.481														H9	19.4024
			H10	27.3469														H10	37.6171
			H11	6.21979														H11	Undetermined
			H12	Undetermined														H12	Undetermined
			Analysis Type															Analysis Type
			Endogenous Control															Endogenous Control
			RQ Min/Max Confidence Level															RQ Min/Max Confidence Level
			Reference Sample															Reference Sample
																0.780716	0.355244	0.342877	1.70063	0.692523	4.13276
																0.851239	0.680364	0.933148	1.24371	2.01579	4.33191
																1.2485	0.918326	1.51601	0.845517	1.63078	5.87002
																1.11954	0.920415	1.1487	2.09892	1.79419	6.21506
																Column1	0	6	12	24	48	96
																Mean	1	0.718587	0.985184	1.47219	1.53332	5.13744
																Standard Error	0.1104	0.133576	0.245591	0.272319	0.291157	0.528851
																Median	0.985391	0.799345	1.04093	1.47217	1.71248	5.10096
																Mode	#N/A	#N/A	#N/A	#N/A	#N/A	#N/A
																Standard Deviation	0.220801	0.267151	0.491181	0.544639	0.582313	1.0577
																Sample Variance	0.0487531	0.0713698	0.241259	0.296631	0.339089	1.11874
																Kurtosis	-3.93611	0.0344755	0.83544	-1.6063	2.69594	-5.30638
																Skewness	0.19927	-1.11308	-0.625503	0.000208014	-1.56459	0.0607286
																Range	0.467786	0.565171	1.17313	1.2534	1.32326	2.0823
																Minimum	0.780716	0.355244	0.342877	0.845517	0.692523	4.13276
																Maximum	1.2485	0.920415	1.51601	2.09892	2.01579	6.21506
																Sum	4	2.87435	3.94073	5.88877	6.13328	20.5497
																Count	4	4	4	4	4	4
																	2.35143e-16
																Number of families	1
																Number of comparisons per family	15
																Alpha	0.05
																Tukey's multiple comparisons test	Mean Diff.	95.00% CI of diff.	Significant?	Summary	Adjusted P Value
																0 vs. 6	0.2814	-1.053 to 1.616	No	ns	0.9831	A-B
																0 vs. 12	0.01482	-1.320 to 1.349	No	ns	>0.9999	A-C
																0 vs. 24	-0.4722	-1.807 to 0.8623	No	ns	0.8649	A-D
																0 vs. 48	-0.5333	-1.868 to 0.8012	No	ns	0.7968	A-E
																0 vs. 96	-4.137	-5.472 to -2.803	Yes	****	<0.0001	A-F
																6 vs. 12	-0.2666	-1.601 to 1.068	No	ns	0.9867	B-C
																6 vs. 24	-0.7536	-2.088 to 0.5809	No	ns	0.4929	B-D
																6 vs. 48	-0.8147	-2.149 to 0.5197	No	ns	0.4113	B-E
																6 vs. 96	-4.419	-5.753 to -3.084	Yes	****	<0.0001	B-F
																12 vs. 24	-0.487	-1.821 to 0.8475	No	ns	0.8496	C-D
																12 vs. 48	-0.5481	-1.883 to 0.7863	No	ns	0.7785	C-E
																12 vs. 96	-4.152	-5.487 to -2.818	Yes	****	<0.0001	C-F
																24 vs. 48	-0.06113	-1.396 to 1.273	No	ns	>0.9999	D-E
																24 vs. 96	-3.665	-5.000 to -2.331	Yes	****	<0.0001	D-F
																48 vs. 96	-3.604	-4.939 to -2.270	Yes	****	<0.0001	E-F
																Test details	Mean 1	Mean 2	Mean Diff.	SE of diff.	n1	n2	q	DF
																0 vs. 6	1	0.7186	0.2814	0.4199	4	4	0.9478	18
																0 vs. 12	1	0.9852	0.01482	0.4199	4	4	0.0499	18
																0 vs. 24	1	1.472	-0.4722	0.4199	4	4	1.59	18
																0 vs. 48	1	1.533	-0.5333	0.4199	4	4	1.796	18
																0 vs. 96	1	5.137	-4.137	0.4199	4	4	13.93	18
																6 vs. 12	0.7186	0.9852	-0.2666	0.4199	4	4	0.8979	18
																6 vs. 24	0.7186	1.472	-0.7536	0.4199	4	4	2.538	18
																6 vs. 48	0.7186	1.533	-0.8147	0.4199	4	4	2.744	18
																6 vs. 96	0.7186	5.137	-4.419	0.4199	4	4	14.88	18
																12 vs. 24	0.9852	1.472	-0.487	0.4199	4	4	1.64	18
																12 vs. 48	0.9852	1.533	-0.5481	0.4199	4	4	1.846	18
																12 vs. 96	0.9852	5.137	-4.152	0.4199	4	4	13.98	18
																24 vs. 48	1.472	1.533	-0.06113	0.4199	4	4	0.2059	18
																24 vs. 96	1.472	5.137	-3.665	0.4199	4	4	12.34	18
																48 vs. 96	1.533	5.137	-3.604	0.4199	4	4	12.14	18

## Sheet: Figure 2E 
Figure 1A
			22oC	29oC	22oC	29oC	22oC	29oC	22oC	29oC	29oC	29oC
		18:2 (n-6)	22.4191	22.5058	21.2056	22.4011	26.1578	25.2351	25.1044	24.4258	27.6326	27.2919
		18:1(n-7)	3.20643	3.18962	3.70879	3.77966	2.56011	3.15764	3.03771	3.15239	3.78178	3.09268
		18:1(n-9)	26.5994	24.3303	31.5741	26.7406	37.2609	31.0195	37.2657	35.1224	35.2467	33.061
		16:1 (n-7)	4.23229	3.51582	9.51483	8.02628	12.1669	10.8622	12.3646	9.69958	12.3504	10.6696
		UFAs	8.24147	7.55305	6.38693	7.12154	7.5999	7.52937	7.65847	6.43049	7.42314	6.78284
		18:0	5.73903	7.23626	2.20226	3.79348	0.656151	1.08812	1.01502	1.85357	0.797603	1.22867
		16:0	27.0319	29.1177	23.3487	25.4615	11.781	18.3684	11.8152	17.0659	11.0592	15.6604
		14:0	1.88409	1.94903	1.51831	1.99968	1.28048	2.03953	1.17658	1.60549	1.15318	1.63458
		SFAs	0.646196	0.602473	0.540523	0.67616	0.536832	0.700177	0.562301	0.644421	0.555378	0.578328
			100	100	100	100	100	100	100	100	100	100
			0.534293	0.792698	1.35258	1.61061	0.814232	0.79807	0.463375	1.3309	0.144691	0.3147
			0.455751	0.156204	0.847047	0.389833	0.229234	0.151677	0.791343	0.82464	0.454605	0.311286
			1.05605	2.33975	3.50773	2.80374	0.800719	0.968574	1.95761	0.828216	0.892641	1.17262
			1.42004	1.03348	1.29367	1.88892	1.33287	0.756578	1.21092	1.70958	0.522129	0.679183
			0.923076	0.672864	0.919076	0.866112	0.524084	0.92968	0.65225	1.07587	0.371067	0.496482
			1.15235	1.33057	0.630092	1.36183	0.186241	0.206185	0.237783	0.587867	0.250818	0.136302
			1.10061	1.95177	3.91793	4.41136	0.236513	0.241396	0.737464	3.13126	0.54051	0.624058
			0.244058	0.141277	0.160808	0.171656	0.0619488	0.0802772	0.122389	0.0879842	0.0769087	0.0733054
			0.096028	0.0617365	0.114104	0.0993608	0.0917925	0.0742506	0.0874579	0.214794	0.0745566	0.0459954
		MUFA/SFA	0.940824	0.765972	1.60812	1.18841	3.97419	2.15258	3.86822	2.3691	4.01434	2.58929
Figure 2E
					37	31
				18:2 (n-6)	1.1289	0.855079
				18:1(n-7)	4.14148	3.60413
				18:1(n-9)	7.07227	7.02914
				16:1 (n-7)	42.4609	66.0519
				UFA	4.34071	5.86224
				18:0	0.847043	0.250873
				16:0	33.8229	12.7421
				14:0	5.49675	3.08302
				SFAs	0.675034	0.507416
					100	100
					0.0733783	0.0613958
					0.318344	0.317151
					0.572308	0.542827
					3.21978	0.736801
					0.544775	0.600462
					0.0571361	0.12543
					4.16353	0.977339
					0.196289	0.196407
					0.0764157	0.0613145
				MUFA/SFA	1.42871	5.62465								66.0519	0.736801		7.02914	0.542827		3.60413	0.317151		0.855079	0.0613958
														42.4609	3.21978		7.07227	0.572308		4.14148	0.318344		1.1289	0.0733783
	Name	12:00:00	13:00:00	14:00:00	14:1 (n-5)	15:00:00	16:00:00	16:1 (n-7)	18:00:00	18:1(n-9)	18:1(n-7)	18:2 (n-6)	18:3 (n-6)	20:00:00	18:3 (n-3)	20:01:00	21:00:00	20:02:00	20:3 (n-6)	22:00:00	20:4 (n-6)	22:01:00	20:5 (n-3)	22:2 (n-6)	1 day, 0:00:00	22:4 (n-6)	1 day, 0:01:00	22:5 (n-3)	22:6 (n-3)
	mean in group 31	-6.61763	-10.6614	-3.48098	-3.18368	-5.91344	-2.06262	-0.414781	-8.11752	-2.65766	-3.32644	-4.76401	-7.91318	-8.61282	-8.08545	-8.19175	-7.63419	-8.23275	-7.17738	-8.8973	-5.35299	-10.4733	-7.01963	-17.8806	-8.54636	-6.56745	-8.67312	-5.93682	-5.31657
	mean in group 37	-6.22119	-8.55567	-2.90155	-3.98557	-5.53535	-1.09004	-0.85908	-4.77307	-2.65189	-3.18668	-4.48572	-7.73472	-10.0823	-7.74695	-13.5633	-10.3429	-8.09228	-6.22149	-10.3549	-4.89721	-12.9897	-10.7555	-13.0129	-8.28284	-6.17103	-8.62257	-5.58462	-5.04917
	p.value	0.00106174	0.298255	6.79295e-08	3.18431e-08	2.36651e-06	8.38462e-08	2.707e-05	0.207067	0.905091	0.0176374	4.98471e-05	0.0757798	0.427791	0.0444877	0.0636744	0.162044	0.392967	1.8348e-08	0.416969	1.52306e-05	0.440327	0.195482	0.160697	0.234526	0.00370746	0.7168	0.000135126	0.00106689
	fdr.pvalue	0.00271571	0.379597	5.86924e-07	4.45804e-07	1.32525e-05	5.86924e-07	0.00010828	0.289894	0.905091	0.0379882	0.000174465	0.132615	0.474199	0.0889754	0.118859	0.252069	0.474199	4.45804e-07	0.474199	7.1076e-05	0.474199	0.288078	0.252069	0.312701	0.00865075	0.743349	0.000420391	0.00271571
					37	31
					29oC
				20:4	19.4847	17.3237
				18:2	1.89089	2.13067
				18:1(n-7)	8.06568	13.5428
				18:1(n-9)	8.90398	8.6079
				16:1	10.3324	17.1155
				UFAs	12.446	10.7259
				18:0	17.1331	13.5002
				16:0	20.2799	15.4192
				14:0	0.330667	0.447763
				SFAs	1.13263	1.18637
					100	100
				20:4	0.597911	0.591625
				18:2	0.0561407	0.129768
				18:1(n-7)	0.265363	0.912628
				18:1(n-9)	0.224093	0.622358
				16:1	0.572265	1.78055
				UFAs	0.857776	1.16099
				18:0	0.592183	0.491759
				16:0	0.510471	1.28474
				14:0	0.0721586	0.196334
				SFAs	0.116697	0.415432
				MUFA/SFA	0.514164	0.889488
		14:00:00	14:1 (n-5)	15:00:00	16:00:00	16:1 (n-7)	18:00:00	18:1(n-9)	18:1(n-7)	18:2 (n-6)	18:3 (n-6)	20:00:00	20:01:00	20:02:00	20:3 (n-6)	22:00:00	20:4 (n-6)	22:01:00	20:5 (n-3)	1 day, 0:00:00	22:4 (n-6)	1 day, 0:01:00	22:5 (n-3)	22:6 (n-3)
	mean in group 31	-5.4697	-6.16938	-6.24574	-1.87225	-1.76979	-2.00303	-2.45459	-2.0013	-3.85026	-11.7712	-6.31756	-6.22861	-12.0709	-4.76561	-5.80187	-1.75358	-6.39845	-4.61428	-5.39754	-4.19544	-4.87251	-4.0028	-3.21261
	mean in group 37	-5.73432	-6.31504	-6.5424	-1.5958	-2.27113	-1.76465	-2.41894	-2.518	-3.96849	-17.2585	-6.65039	-6.24677	-17.2585	-4.11445	-5.74463	-1.63593	-12.1558	-4.518	-5.23217	-4.26038	-5.03101	-3.98121	-2.9291
	p.value	0.167367	0.18387	0.264646	0.000178839	1.08647e-05	4.12108e-07	0.284615	6.87714e-07	0.00320073	0.078147	0.012046	0.901308	0.071547	1.52903e-06	0.448203	9.79817e-05	0.0524274	0.0833874	0.178993	0.264327	0.0965436	0.446205	5.18515e-06
	fdr.pvalue	0.248766	0.248766	0.320361	0.000587613	4.99776e-05	7.90871e-06	0.327307	7.90871e-06	0.0092021	0.147532	0.0307843	0.901308	0.147532	1.17226e-05	0.468576	0.000375597	0.120583	0.147532	0.248766	0.320361	0.158607	0.468576	2.98146e-05
Figure S1A
										CV8
						22oC	29oC	22oC	29oC	22oC	29oC
					22:6 (n-3)	2.59066	2.26666	3.02977	2.80805	4.01584	4.13979
					22:5 (n-3)	2.18247	2.31113	2.19071	2.68942	2.24663	2.22226
					22:4 (n-6)	2.45915	2.26149	2.8468	2.52774	2.27362	1.53267
					20:4 (n-6)	21.2517	19.6416	19.0798	20.002	17.5143	13.4196
					18:2 (n-6)	10.905	12.0672	10.1125	13.442	13.9775	15.3652
					18:1(n-7)	3.82682	3.53058	4.18204	4.16479	4.98136	4.24439
					18:1(n-9)	9.397	10.029	10.8865	11.6523	13.6463	16.0673
					16:1 (n-7)	0.625665	0.682337	1.06801	1.30824	2.31947	2.91115
					UFAs	3.55416	4.32329	3.75914	3.91046	3.36506	3.30412
					18:0	16.1387	16.9373	19.2417	15.2275	16.0051	15.6014
					16:0	24.5423	23.1952	20.8185	20.3018	17.3932	18.9674
					14:0	0.460298	0.459648	0.561558	0.561539	0.489407	0.540655
					SFAs	2.06616	2.2946	2.22291	1.40406	1.77223	1.68409
						100	100	100	100	100	100
					22:6 (n-3)	0.107714	0.173166	0.378828	0.244413	0.399208	0.49248
					22:5 (n-3)	0.385515	0.424356	0.309957	0.391296	0.22219	0.366482
					22:4 (n-6)	0.219173	0.209418	0.321378	0.4484	0.197427	0.367607
					20:4 (n-6)	0.86564	0.63456	2.96958	2.44708	1.20462	2.85428
					18:2 (n-6)	0.391327	0.361829	1.36776	1.92588	0.962836	2.56809
					18:1(n-7)	0.362665	0.266243	0.664205	0.874228	0.26626	0.598336
					18:1(n-9)	0.438619	0.388408	2.10641	2.35322	1.6206	5.56412
					16:1 (n-7)	0.0576736	0.0758654	0.0990235	0.433725	0.606313	1.47776
					UFAs	2.66242	2.05205	8.49246	8.37952	4.65847	12.4209
					18:0	0.604739	0.698363	1.88643	4.98031	2.57814	4.56109
					16:0	0.758303	0.640667	1.01922	3.81292	0.537689	2.02112
					14:0	0.0297425	0.0399197	0.488575	0.086155	0.0535041	0.173295
					SFAs	0.0643085	0.0928528	1.00209	0.219789	0.128761	0.291646
					MUFA/SFA	0.246373	0.266899	0.298414	0.364784	0.478042	0.549005
						22oC			85			22oC	29oC
					22:6 (n-3)	4.01584		12:0	0.0214775	0.052609		4.01584	4.13979
					22:5 (n-3)	2.24663		13:0	0.225621	0.250378		2.24663	2.22226
					22:4 (n-6)	2.27362		14:0	0.540655	0.173295		2.27362	1.53267
					20:4 (n-6)	17.5143		14:1 (n-5)	0.0185425	0.0454197		17.5143	13.4196
					18:2 (n-6)	13.9775		15:0	0.483273	0.17897		13.9775	15.3652
					18:1(n-7)	4.98136		16:0	18.9674	2.02112		4.98136	4.24439
					18:1(n-9)	13.6463		16:1 (n-7)	2.91115	1.47776		13.6463	16.0673
					16:1 (n-7)	2.31947		18:0	15.6014	4.56109		2.31947	2.91115
					UFAs	3.36506		18:1(n-9)	16.0673	5.56412		3.36506	3.30412
					18:0	16.0051		18:1(n-7)	4.24439	0.598336		16.0051	15.6014
					16:0	17.3932		19:0	0.125039	0.0258572		17.3932	18.9674
					14:0	0.489407		18:2 (n-6)	15.3652	2.56809		0.489407	0.540655
					SFAs	1.77223		18:3 (n-6)	0.0499924	0.011659		1.77223	1.68409
						100		20:0	0.17806	0.0363037		100	100
						0.399208						0.399208	0.49248
						0.22219						0.22219	0.366482
						0.197427						0.197427	0.367607
						1.20462						1.20462	2.85428
						0.962836						0.962836	2.56809
						0.26626						0.26626	0.598336
						1.6206						1.6206	5.56412
						0.606313						0.606313	1.47776
						4.65847						4.65847	12.4209
						2.57814						2.57814	4.56109
						0.537689						0.537689	2.02112
						0.0535041						0.0535041	0.173295
						0.128761						0.128761	0.291646

## Sheet: Figure 2F
Sample	48:3 Results	48:2 Results	48:1 Results	48:0 Results	50:3 Results	50:2 Results	50:1 Results	50:0 Results	52:6 Results	52:5 Results	52:4 Results	52:3 Results	52:2 Results	52:1 Results	54:6 Results	54:5 Results	54:4 Results	54:3 Results	54:2 Results	54:1 Results	56:10 Results	56:9 Results	56:8 Results	56:7 Results	56:6 Results	56:5 Results	58:10 Results	58:9 Results	58:8 Results	51:0 Results
Name	Area	Area	Area	Area	Area	Area	Area	Area	Area	Area	Area	Area	Area	Area	Area	Area	Area	Area	Area	Area	Area	Area	Area	Area	Area	Area	Area	Area	Area	Area			48:3	48:2	48:1	48:0	50:3	50:2	50:0	52:5	52:4	52:3	52:2	52:1	54:5	54:4	54:3	54:2	56:9
blankISTD	11753.9	31110.5	22661	41436.6	0	10752.7	0	0	1.15479e+06	94495	0	0	0	0	0	54386.6	0	0	0	0	0	0	0	0	0	34607.3	0	0	326.881	6.57852e+06		blankISTD	0.00178671	0.00472911	0.0034447	0.00629878	0	0.00163453	0	0.0143642	0	0	0	0	0.0082673	0	0	0	0
blankISTD	7194.37	21878.8	17711.1	33499.1	0	7005.79	0	0	1.02559e+06	77027.1	0	0	0	0	0	47594.1	0	0	0	0	0	0	0	0	0	30932	0	0	0	5.7851e+06		blankISTD	0.0012436	0.00378192	0.0030615	0.00579057	0	0.00121101	0	0.0133147	0	0	0	0	0.00822701	0	0	0	0
31-5_BASAL	1.07438e+08	8.89798e+07	3.20588e+07	7.72601e+06	4.35375e+07	3.84219e+07	0	1.62801e+06	1.06561e+06	1.02743e+06	2.01518e+06	1.09282e+07	7.52647e+06	0	0	722031	690886	2.02985e+06	476347	0	0	438887	0	0	0	357058	0	50438.2	0	6.06812e+06		31-5_BASAL	17.7053	14.6635	5.28315	1.27321	7.17479	6.33176	0.268289	0.169315	0.332093	1.80091	1.24033	0	0.118987	0.113855	0.33451	0.0784999	0.0723266
31-6_BASAL	1.05786e+08	8.63581e+07	3.10651e+07	7.47412e+06	4.55309e+07	3.78403e+07	0	1.56053e+06	995741	1.03297e+06	1.90203e+06	1.09797e+07	7.37834e+06	0	0	683196	691410	2.03366e+06	506603	0	0	415977	0	0	0	345892	0	50108.9	0	5.6399e+06		31-6_BASAL	18.7568	15.312	5.50808	1.32522	8.073	6.7094	0.276694	0.183154	0.337245	1.94678	1.30824	0	0.121136	0.122592	0.360585	0.0898248	0.073756
31-7_BASAL	1.1149e+08	9.61481e+07	3.70466e+07	9.7028e+06	4.3029e+07	4.22669e+07	0	1.91115e+06	997978	1.07528e+06	2.0212e+06	1.1105e+07	8.58301e+06	0	0	740772	741132	2.18945e+06	710422	0	0	456416	0	0	0	379253	0	61880.5	0	5.80456e+06		31-7_BASAL	19.2074	16.5642	6.38232	1.67158	7.41296	7.28166	0.329249	0.185247	0.348208	1.91315	1.47867	0	0.127619	0.127681	0.377194	0.12239	0.0786304
31-8_BASAL	8.85972e+07	7.44828e+07	2.6813e+07	6.8203e+06	3.75318e+07	3.20228e+07	0	1.34252e+06	914802	801514	1.36407e+06	9.01369e+06	6.28697e+06	443592	0	600962	473751	1.76737e+06	374621	0	0	365686	0	0	0	326530	0	35494.5	0	5.15846e+06		31-8_BASAL	17.1751	14.439	5.19787	1.32216	7.27578	6.20783	0.260257	0.155379	0.264433	1.74736	1.21877	0.0859932	0.1165	0.0918397	0.342615	0.0726227	0.0708906
31-9_ISO	8.78831e+07	7.58353e+07	2.85714e+07	7.11656e+06	3.45507e+07	3.19874e+07	0	1.43989e+06	924106	797979	1.57859e+06	8.7656e+06	6.58606e+06	350531	0	540580	517683	1.92589e+06	439604	0	0	330830	0	0	0	369155	0	40436.9	0	5.32552e+06		31-9_ISO	16.5023	14.24	5.36499	1.33631	6.48776	6.00644	0.270376	0.14984	0.296419	1.64596	1.2367	0.065821	0.101507	0.097208	0.361633	0.0825466	0.0621217
31-10_ISO	7.91249e+07	7.0245e+07	2.58173e+07	6.69825e+06	3.21758e+07	3.02545e+07	0	1.34911e+06	847571	812404	1.6084e+06	8.50627e+06	6.17155e+06	426541	0	642702	675101	1.74762e+06	388407	0	0	344154	0	0	0	329879	0	34523.9	0	4.88835e+06		31-10_ISO	16.1864	14.3699	5.28139	1.37025	6.58213	6.1891	0.275984	0.166192	0.329026	1.74011	1.2625	0.0872566	0.131476	0.138104	0.357507	0.0794555	0.0704029
31-11_ISO	8.47979e+07	8.01035e+07	3.14115e+07	8.40052e+06	3.57021e+07	3.34343e+07	0	1.62605e+06	955120	820344	1.58463e+06	8.68508e+06	6.07907e+06	451389	0	635238	673822	1.85743e+06	534603	0	0	376502	0	0	0	384888	0	46222.2	0	5.33095e+06		31-11_ISO	15.9067	15.0261	5.89228	1.5758	6.69714	6.27173	0.305021	0.153883	0.29725	1.62918	1.14033	0.0846733	0.11916	0.126398	0.348424	0.100283	0.0706256
31-12_ISO	9.37799e+07	8.28399e+07	3.12401e+07	8.24724e+06	3.62227e+07	3.47582e+07	0	1.62196e+06	905701	851931	1.56589e+06	8.77869e+06	6.83522e+06	420521	0	520656	623681	1.77671e+06	442837	0	0	383404	0	0	0	306566	0	49983.6	0	5.09346e+06		31-12_ISO	18.4118	16.264	6.13338	1.61918	7.11162	6.82409	0.318441	0.16726	0.307431	1.72352	1.34196	0.0825611	0.102221	0.122448	0.348822	0.0869424	0.0752738
blankISTD	41264.5	41737.6	19473.5	20782.8	15760.9	12324.8	0	0	810107	58330.6	0	0	0	8950.26	0	38296.5	0	0	0	0	0	0	0	0	0	25705.2	0	0	0	4.51357e+06		blankISTD	0.00914232	0.00924715	0.00431443	0.00460451	0.00349189	0.00273062	0	0.0129234	0	0	0	0.00198297	0.00848476	0	0	0	0
37-5_BASAL	8.93636e+07	1.16852e+08	8.67848e+07	4.24543e+07	3.92008e+07	6.18713e+07	0	1.0264e+07	993191	1.05976e+06	1.95131e+06	1.19722e+07	1.85116e+07	4.85215e+06	0	806026	743965	3.23563e+06	2.52324e+06	0	0	661206	0	0	0	386910	0	180435	0	5.68003e+06		37-5_BASAL	15.7329	20.5724	15.2789	7.47431	6.90151	10.8928	1.80703	0.186577	0.343539	2.10776	3.25906	0.854248	0.141905	0.130979	0.569649	0.44423	0.116409
37-6_BASAL	8.94873e+07	1.24712e+08	8.37611e+07	3.78571e+07	3.821e+07	6.14683e+07	0	9.20066e+06	902859	1.10203e+06	1.53885e+06	1.2017e+07	1.70589e+07	4.39217e+06	0	715019	685989	2.96121e+06	2.31558e+06	0	0	619164	0	0	0	356322	0	171979	0	5.21402e+06		37-6_BASAL	17.1628	23.9187	16.0646	7.26064	7.32832	11.789	1.7646	0.211358	0.295137	2.30475	3.27174	0.842377	0.137134	0.131566	0.567931	0.444106	0.11875
37-7_BASAL	8.6583e+07	1.2266e+08	8.58737e+07	3.9707e+07	3.58028e+07	5.9778e+07	0	9.78222e+06	949264	1.1351e+06	1.78513e+06	1.12384e+07	1.60357e+07	4.50534e+06	0	720045	688126	2.78007e+06	2.17999e+06	0	0	641656	0	0	0	344879	0	153625	0	5.40382e+06		37-7_BASAL	16.0225	22.6987	15.8913	7.34795	6.62546	11.0622	1.81024	0.210056	0.330346	2.07972	2.96747	0.833731	0.133247	0.12734	0.514463	0.403417	0.118741
37-8_BASAL	9.02606e+07	1.28046e+08	9.0375e+07	4.06486e+07	3.71409e+07	6.46825e+07	0	1.06657e+07	972190	1.16841e+06	1.87462e+06	1.11164e+07	1.69641e+07	5.22763e+06	0	768871	721494	2.77615e+06	2.34116e+06	0	0	641692	0	0	0	399161	0	167462	0	5.546e+06		37-8_BASAL	16.2749	23.088	16.2955	7.32936	6.69689	11.6629	1.92314	0.210677	0.338014	2.00441	3.05879	0.942595	0.138635	0.130093	0.500568	0.422134	0.115704
37-9_ISO	8.91855e+07	1.18649e+08	9.0046e+07	4.35049e+07	3.77998e+07	6.22575e+07	0	1.09521e+07	991707	1.15633e+06	1.8526e+06	1.14415e+07	1.57163e+07	4.88308e+06	0	812349	699723	2.76542e+06	2.3191e+06	0	0	639519	0	0	0	382987	0	167780	0	5.57936e+06		37-9_ISO	15.9849	21.2656	16.1391	7.79746	6.77494	11.1585	1.96296	0.207251	0.332045	2.05069	2.81687	0.875203	0.145599	0.125413	0.495651	0.415656	0.114622
37-10_ISO	8.36925e+07	1.19039e+08	8.34884e+07	3.82107e+07	3.50352e+07	5.52671e+07	0	9.105e+06	934443	1.20676e+06	1.81102e+06	9.46466e+06	1.48536e+07	4.10613e+06	0	774456	683240	2.2775e+06	1.95891e+06	0	0	601666	0	0	0	357256	0	132408	0	5.38011e+06		37-10_ISO	15.5559	22.1258	15.518	7.10221	6.51199	10.2725	1.69234	0.2243	0.336615	1.75919	2.76084	0.763206	0.143948	0.126994	0.423318	0.364103	0.111831
37-11_ISO	8.85491e+07	1.18225e+08	9.13885e+07	4.73155e+07	4.00907e+07	5.75801e+07	0	1.22053e+07	931499	1.17202e+06	1.9723e+06	1.21493e+07	1.69352e+07	5.53647e+06	0	850090	793553	3.27094e+06	2.73231e+06	0	0	649690	0	0	0	379656	0	180325	0	5.41668e+06		37-11_ISO	16.3475	21.8262	16.8717	8.73514	7.40135	10.6302	2.25327	0.216373	0.364116	2.24294	3.12649	1.02212	0.156939	0.146502	0.603864	0.504425	0.119942
37-12_ISO	8.80897e+07	1.24487e+08	8.7314e+07	4.15328e+07	3.85563e+07	5.50848e+07	0	1.0129e+07	919786	1.12619e+06	1.8346e+06	1.11236e+07	1.51863e+07	4.75895e+06	0	766285	627877	2.68876e+06	2.18666e+06	0	0	606937	0	0	0	389936	0	167872	0	5.27887e+06		37-12_ISO	16.6872	23.5822	16.5403	7.86774	7.30389	10.435	1.91879	0.21334	0.347536	2.1072	2.8768	0.901509	0.145161	0.118942	0.509344	0.414229	0.114975
blankISTD	24772.8	43984.2	48272.4	31909.6	13879.6	22709.1	0	0	762535	62185.8	0	0	0	12725.7	0	37324.5	0	0	0	0	0	0	0	0	0	23062.5	0	0	0	4.23304e+06		blankISTD	0.00585225	0.0103907	0.0114037	0.00753823	0.00327887	0.00536472	0	0.0146906	0	0	0	0.00300629	0.00881743	0	0	0	0
																														istd***
																																	0.00541272	0.00780658	0.00625989	0.00597777	0.00225692	0.00310211	0	0.0136429	0	0	0	0.00166309	0.00850973	0	0	0	0
																																	48:3	48:2	48:1	48:0	50:3	50:2	50:0	52:5	52:4	52:3	52:2	52:1	54:5	54:4	54:3	54:2	56:9
																																31-5_BASAL	17.6999	14.6557	5.27689	1.26723	7.17254	6.32866	0.268289	0.155673	0.332093	1.80091	1.24033	-0.00166309	0.110478	0.113855	0.33451	0.0784999	0.0723266
																																31-6_BASAL	18.7514	15.3042	5.50182	1.31924	8.07074	6.70629	0.276694	0.169512	0.337245	1.94678	1.30824	-0.00166309	0.112626	0.122592	0.360585	0.0898248	0.073756
																																31-7_BASAL	19.202	16.5564	6.37606	1.6656	7.41071	7.27856	0.329249	0.171604	0.348208	1.91315	1.47867	-0.00166309	0.119109	0.127681	0.377194	0.12239	0.0786304
																																31-8_BASAL	17.1697	14.4312	5.19161	1.31618	7.27352	6.20473	0.260257	0.141736	0.264433	1.74736	1.21877	0.0843301	0.107991	0.0918397	0.342615	0.0726227	0.0708906
																																31-9_ISO	16.4968	14.2322	5.35873	1.33033	6.4855	6.00334	0.270376	0.136198	0.296419	1.64596	1.2367	0.0641579	0.0929977	0.097208	0.361633	0.0825466	0.0621217
																																31-10_ISO	16.181	14.3621	5.27513	1.36427	6.57987	6.186	0.275984	0.152549	0.329026	1.74011	1.2625	0.0855935	0.122966	0.138104	0.357507	0.0794555	0.0704029
																																31-11_ISO	15.9013	15.0183	5.88602	1.56982	6.69488	6.26863	0.305021	0.14024	0.29725	1.62918	1.14033	0.0830102	0.110651	0.126398	0.348424	0.100283	0.0706256
																																31-12_ISO	18.4064	16.2562	6.12712	1.61321	7.10936	6.82099	0.318441	0.153617	0.307431	1.72352	1.34196	0.080898	0.0937109	0.122448	0.348822	0.0869424	0.0752738
																																blankISTD	0.0037296	0.00144056	-0.00194546	-0.00137326	0.00123497	-0.000371495	0	-0.000719505	0	0	0	0.000319882	-2.49732e-05	0	0	0	0
																																37-5_BASAL	15.7275	20.5646	15.2727	7.46833	6.89925	10.8897	1.80703	0.172934	0.343539	2.10776	3.25906	0.852584	0.133395	0.130979	0.569649	0.44423	0.116409
																																37-6_BASAL	17.1574	23.9109	16.0583	7.25466	7.32606	11.7859	1.7646	0.197715	0.295137	2.30475	3.27174	0.840714	0.128624	0.131566	0.567931	0.444106	0.11875
																																37-7_BASAL	16.0171	22.6909	15.885	7.34197	6.62321	11.0591	1.81024	0.196413	0.330346	2.07972	2.96747	0.832068	0.124737	0.12734	0.514463	0.403417	0.118741
																																37-8_BASAL	16.2695	23.0802	16.2893	7.32338	6.69463	11.6598	1.92314	0.197034	0.338014	2.00441	3.05879	0.940932	0.130126	0.130093	0.500568	0.422134	0.115704
																																37-9_ISO	15.9795	21.2578	16.1328	7.79148	6.77268	11.1554	1.96296	0.193608	0.332045	2.05069	2.81687	0.87354	0.137089	0.125413	0.495651	0.415656	0.114622
																																37-10_ISO	15.5505	22.118	15.5117	7.09623	6.50973	10.2694	1.69234	0.210657	0.336615	1.75919	2.76084	0.761543	0.135438	0.126994	0.423318	0.364103	0.111831
																																37-11_ISO	16.3421	21.8184	16.8654	8.72916	7.39909	10.627	2.25327	0.20273	0.364116	2.24294	3.12649	1.02045	0.148429	0.146502	0.603864	0.504425	0.119942
																																37-12_ISO	16.6818	23.5744	16.534	7.86176	7.30163	10.4319	1.91879	0.199697	0.347536	2.1072	2.8768	0.899846	0.136651	0.118942	0.509344	0.414229	0.114975
																																	48:3	48:2	48:1	48:0	50:3	50:2	50:0	52:5	52:4	52:3	52:2	52:1	54:5	54:4	54:3	54:2	56:9
																															31	basal	18.2057	15.2369	5.5866	1.39207	7.48188	6.62956	0.283622	0.159631	0.320495	1.85205	1.3115	0.0198352	0.112551	0.113992	0.353726	0.0908344	0.0739009
																																iso	16.7464	14.9672	5.66175	1.46941	6.7174	6.31974	0.292455	0.145651	0.307532	1.68469	1.24537	0.0784149	0.105081	0.121039	0.354097	0.0873068	0.069606
																															37	basal	16.2929	22.5617	15.8763	7.34709	6.88579	11.3486	1.82625	0.191024	0.326759	2.12416	3.13926	0.866575	0.129221	0.129995	0.538153	0.428472	0.117401
																																iso	16.1385	22.1921	16.261	7.86966	6.99578	10.6209	1.95684	0.201673	0.345078	2.04	2.89525	0.888845	0.139402	0.129462	0.508044	0.424603	0.115343
																														stdev	31	basal	0.934407	0.954404	0.542331	0.183909	0.404528	0.482393	0.0311493	0.013867	0.0379738	0.0935988	0.117784	0.0429966	0.00476483	0.0158335	0.0190657	0.0222155	0.00336303
																																iso	1.13311	0.925658	0.411565	0.142778	0.274975	0.352072	0.0230359	0.00874989	0.0151791	0.0552589	0.0831291	0.0096967	0.0144476	0.0172224	0.00654302	0.00917995	0.00547153
																															37	basal	0.617417	1.42525	0.43518	0.0891273	0.315971	0.440665	0.0678577	0.0120717	0.0217645	0.12806	0.150432	0.0502798	0.00359179	0.0018702	0.0358357	0.0196693	0.00157904
																																iso	0.485686	0.988064	0.582445	0.669108	0.425136	0.38517	0.230447	0.00708958	0.0142593	0.203852	0.161269	0.106273	0.00605875	0.0118817	0.0741963	0.0583652	0.00337345
																																	0.0513248	0.0626379	0.0970772	0.132112	0.0540677	0.0727639	0.109827	0.0868694	0.118485	0.0505379	0.0898086	2.16769	0.0423348	0.1389	0.0538996	0.244572	0.0455073
																																	0.0676631	0.0618459	0.0726922	0.0971671	0.0409347	0.05571	0.0787671	0.0600744	0.0493578	0.0328006	0.0667503	0.123659	0.137489	0.142288	0.0184781	0.105146	0.0786072
																																	0.0378949	0.0631714	0.0274106	0.012131	0.0458874	0.0388299	0.0371568	0.0631944	0.0666071	0.0602873	0.0479196	0.0580213	0.0277958	0.0143868	0.0665901	0.0459058	0.01345
																																	0.030095	0.0445232	0.0358185	0.0850237	0.0607703	0.0362652	0.117765	0.0351538	0.0413219	0.0999271	0.0557013	0.119563	0.0434625	0.091777	0.146043	0.137458	0.0292472
																																Hiro edit
																																base vs iso	48:3	48:2	48:1	48:0	50:3	50:2	50:0	52:5	52:4	52:3	52:2	52:1	54:5	54:4	54:3	54:2	56:9
																																31-5_BASAL	0.29853	0.247185	0.0890011	0.0213734	0.120973	0.10674	0.00452502	0.0026256	0.00560114	0.0303745	0.0209196	-2.80499e-05	0.00186334	0.0019203	0.00564191	0.00132399	0.00121987
																																31-6_BASAL	0.316264	0.258123	0.0927948	0.0222506	0.136123	0.11311	0.00466677	0.00285901	0.00568804	0.0328348	0.022065	-2.80499e-05	0.00189958	0.00206767	0.00608169	0.001515	0.00124398
																																31-7_BASAL	0.323864	0.279243	0.10754	0.0280924	0.12499	0.122762	0.00555317	0.0028943	0.00587295	0.0322675	0.0249395	-2.80499e-05	0.00200892	0.00215349	0.00636183	0.00206426	0.0013262
																																31-8_BASAL	0.289588	0.243399	0.0875626	0.022199	0.122677	0.10465	0.00438954	0.00239054	0.00445998	0.0294713	0.020556	0.00142233	0.00182139	0.00154899	0.00577861	0.00122487	0.00119565
																																31-9_ISO	0.292273	0.25215	0.0949402	0.0235694	0.114903	0.106361	0.00479023	0.002413	0.00525164	0.0291614	0.0219105	0.00113668	0.00164763	0.00172223	0.00640703	0.00146247	0.00110061
																																31-10_ISO	0.286678	0.254452	0.0934591	0.0241706	0.116575	0.109597	0.00488958	0.0027027	0.00582933	0.0308294	0.0223676	0.00151645	0.00217859	0.00244678	0.00633392	0.00140771	0.00124732
																																31-11_ISO	0.281722	0.266078	0.104282	0.0278124	0.118613	0.111061	0.00540404	0.00248463	0.00526636	0.0288641	0.0202032	0.00147069	0.00196039	0.00223939	0.006173	0.0017767	0.00125127
																																31-12_ISO	0.326105	0.288009	0.108554	0.028581	0.125956	0.120847	0.00564179	0.00272162	0.00544673	0.0305355	0.0237754	0.00143326	0.00166027	0.00216939	0.00618005	0.00154035	0.00133362
																																37-5_BASAL	0.174318	0.227931	0.169277	0.0827763	0.0764688	0.120697	0.0200285	0.00191674	0.00380767	0.0233617	0.0361222	0.00944974	0.00147851	0.00145172	0.00631379	0.00492368	0.00129023
																																37-6_BASAL	0.190166	0.265019	0.177985	0.0804081	0.0811995	0.130631	0.0195582	0.00219141	0.00327119	0.0255451	0.0362628	0.00931817	0.00142562	0.00145823	0.00629474	0.00492231	0.00131618
																																37-7_BASAL	0.177528	0.251498	0.176064	0.0813758	0.0734093	0.122575	0.020064	0.00217697	0.00366144	0.0230509	0.0328904	0.00922234	0.00138255	0.0014114	0.00570212	0.00447133	0.00131608
																																37-8_BASAL	0.180325	0.255813	0.180545	0.0811698	0.0742009	0.129233	0.0213154	0.00218386	0.00374642	0.0222161	0.0339026	0.010429	0.00144227	0.0014419	0.00554812	0.00467879	0.00128242
																																37-9_ISO	0.177912	0.23668	0.17962	0.0867487	0.0754056	0.124202	0.0218551	0.00215559	0.00369691	0.0228319	0.0313624	0.00972581	0.00152632	0.00139632	0.00551848	0.00462783	0.00127618
																																37-10_ISO	0.173136	0.246257	0.172704	0.0790079	0.072478	0.114337	0.0188422	0.00234541	0.00374779	0.0195865	0.0307386	0.00847885	0.00150794	0.00141392	0.00471314	0.00405384	0.00124511
																																37-11_ISO	0.181949	0.242921	0.187776	0.0971886	0.0823799	0.118319	0.0250875	0.00225716	0.00405399	0.0249724	0.0348097	0.0113615	0.00165258	0.00163112	0.0067233	0.00561616	0.00133541
																																37-12_ISO	0.185732	0.262472	0.184086	0.0875312	0.0812948	0.116146	0.0213634	0.00222338	0.00386939	0.0234611	0.0320297	0.0100187	0.00152144	0.00132427	0.00567093	0.00461194	0.0012801
																																base vs iso	31base-48:3	31base-48:2	31base-48:1	31base-48:0	31base-50:3	31base-50:2	31base-50:0	31base-52:3	31base-52:2	31base-52:1	31ISO-48:3	31ISO-48:2	31ISO-48:1	31ISO-48:0	31ISO-50:3	31ISO-50:2	31ISO-50:0
																																31-5_BASAL	0.29853	0.247185	0.0890011	0.0213734	0.120973	0.10674	0.00452502	0.0303745	0.0209196	-2.80499e-05	0.292273	0.25215	0.0949402	0.0235694	0.114903	0.106361	0.00479023
																																31-6_BASAL	0.316264	0.258123	0.0927948	0.0222506	0.136123	0.11311	0.00466677	0.0328348	0.022065	-2.80499e-05	0.286678	0.254452	0.0934591	0.0241706	0.116575	0.109597	0.00488958
																																31-7_BASAL	0.323864	0.279243	0.10754	0.0280924	0.12499	0.122762	0.00555317	0.0322675	0.0249395	-2.80499e-05	0.281722	0.266078	0.104282	0.0278124	0.118613	0.111061	0.00540404
																																31-8_BASAL	0.289588	0.243399	0.0875626	0.022199	0.122677	0.10465	0.00438954	0.0294713	0.020556	0.00142233	0.326105	0.288009	0.108554	0.028581	0.125956	0.120847	0.00564179
																																Hiro Edit
																																	48:3	48:2	48:1	48:0	50:3	50:2	50:0	52:5	52:4	52:3	52:2	52:1	54:5	54:4	54:3	54:2	56:9
																																31	17.4761	15.102	5.62417	1.43074	7.09964	6.47465	0.288039	0.152641	0.314013	1.76837	1.27844	0.0491251	0.108816	0.117516	0.353911	0.0890706	0.0717535
																																37	16.2157	22.3769	16.0687	7.60837	6.94079	10.9848	1.89155	0.196349	0.335918	2.08208	3.01726	0.87771	0.134311	0.129728	0.523099	0.426537	0.116372
																																	48:3	48:2	48:1	48:0	50:3	50:2	50:0	52:5	52:4	52:3	52:2	52:1	54:5	54:4	54:3	54:2	56:9
																																31	0.305874	0.253266	0.0911905	0.0218992	0.123949	0.109366	0.00463633	0.00269019	0.00573892	0.0311217	0.0214342	-2.874e-05	0.00190918	0.00196754	0.0057807	0.00135656	0.00124988
																																31	0.324044	0.264473	0.0950775	0.022798	0.139471	0.115892	0.00478157	0.00292934	0.00582796	0.0336425	0.0226078	-2.874e-05	0.00194631	0.00211853	0.0062313	0.00155227	0.00127458
																																31	0.331831	0.286113	0.110185	0.0287834	0.128065	0.125781	0.00568978	0.0029655	0.00601742	0.0330613	0.025553	-2.874e-05	0.00205834	0.00220647	0.00651833	0.00211504	0.00135882
																																31	0.296712	0.249386	0.0897167	0.0227451	0.125694	0.107225	0.00449752	0.00244935	0.00456969	0.0301963	0.0210617	0.00145732	0.0018662	0.00158709	0.00592077	0.001255	0.00122507
																																31	0.285083	0.245947	0.0926047	0.0229896	0.112077	0.103744	0.00467239	0.00235364	0.00512245	0.028444	0.0213715	0.00110872	0.0016071	0.00167986	0.00624942	0.00142649	0.00107353
																																31	0.279625	0.248192	0.09116	0.023576	0.113707	0.106901	0.0047693	0.00263621	0.00568593	0.030071	0.0218174	0.00147915	0.00212499	0.00238659	0.00617811	0.00137308	0.00121664
																																31	0.274792	0.259533	0.101717	0.0271282	0.115695	0.108329	0.0052711	0.00242351	0.00513681	0.028154	0.0197062	0.00143451	0.00191216	0.0021843	0.00602115	0.001733	0.00122049
																																31	0.318083	0.280924	0.105883	0.0278779	0.122858	0.117874	0.005503	0.00265467	0.00531274	0.0297844	0.0231906	0.00139801	0.00161943	0.00211603	0.00602802	0.00150246	0.00130081
																																	48:3	48:4	48:5	48:6	48:7	48:8	48:9	48:10	48:11	48:12	48:13	48:14	48:15	48:16	48:17	48:18	48:19
																																37	0.174712	0.228446	0.169659	0.0829631	0.0766414	0.12097	0.0200737	0.00192107	0.00381626	0.0234144	0.0362038	0.00947107	0.00148184	0.001455	0.00632804	0.00493479	0.00129315
																																37	0.190596	0.265618	0.178386	0.0805895	0.0813827	0.130926	0.0196023	0.00219635	0.00327857	0.0256027	0.0363446	0.0093392	0.00142884	0.00146152	0.00630895	0.00493342	0.00131915
																																37	0.177929	0.252066	0.176461	0.0815594	0.0735749	0.122851	0.0201093	0.00218188	0.0036697	0.0231029	0.0329646	0.00924316	0.00138567	0.00141458	0.00571499	0.00448142	0.00131905
																																37	0.180732	0.25639	0.180952	0.081353	0.0743684	0.129525	0.0213635	0.00218879	0.00375488	0.0222663	0.0339791	0.0104525	0.00144552	0.00144516	0.00556064	0.00468935	0.00128531
																																37	0.177511	0.236145	0.179214	0.0865529	0.0752354	0.123922	0.0218058	0.00215072	0.00368857	0.0227804	0.0312916	0.00970386	0.00152288	0.00139317	0.00550602	0.00461738	0.0012733
																																37	0.172745	0.245701	0.172314	0.0788296	0.0723144	0.114079	0.0187997	0.00234012	0.00373934	0.0195423	0.0306692	0.00845972	0.00150454	0.00141073	0.0047025	0.00404469	0.0012423
																																37	0.181538	0.242373	0.187352	0.0969693	0.082194	0.118052	0.0250309	0.00225206	0.00404484	0.024916	0.0347311	0.0113359	0.00164885	0.00162744	0.00670812	0.00560349	0.0013324
																																37	0.185312	0.26188	0.183671	0.0873336	0.0811113	0.115884	0.0213152	0.00221836	0.00386066	0.0234082	0.0319574	0.00999609	0.00151801	0.00132128	0.00565813	0.00460153	0.00127721
																																	48:3	48:2	48:1	48:0	50:3	50:2	50:0	52:3	52:2	52:1
																																31	0.305874	0.253266	0.0911905	0.0218992	0.123949	0.109366	0.00463633	0.0311217	0.0214342	-2.874e-05
																																31	0.324044	0.264473	0.0950775	0.022798	0.139471	0.115892	0.00478157	0.0336425	0.0226078	-2.874e-05
																																31	0.331831	0.286113	0.110185	0.0287834	0.128065	0.125781	0.00568978	0.0330613	0.025553	-2.874e-05
																																31	0.296712	0.249386	0.0897167	0.0227451	0.125694	0.107225	0.00449752	0.0301963	0.0210617	0.00145732
																																31	0.285083	0.245947	0.0926047	0.0229896	0.112077	0.103744	0.00467239	0.028444	0.0213715	0.00110872
																																31	0.279625	0.248192	0.09116	0.023576	0.113707	0.106901	0.0047693	0.030071	0.0218174	0.00147915
																																31	0.274792	0.259533	0.101717	0.0271282	0.115695	0.108329	0.0052711	0.028154	0.0197062	0.00143451
																																31	0.318083	0.280924	0.105883	0.0278779	0.122858	0.117874	0.005503	0.0297844	0.0231906	0.00139801
																																	48:3	48:2	48:1	48:0	50:3	50:2	50:0	52:3	52:2	52:1
																																37	0.174712	0.228446	0.169659	0.0829631	0.0766414	0.12097	0.0200737	0.0234144	0.0362038	0.00947107
																																37	0.190596	0.265618	0.178386	0.0805895	0.0813827	0.130926	0.0196023	0.0256027	0.0363446	0.00933921
																																37	0.177929	0.252066	0.176461	0.0815594	0.0735749	0.122851	0.0201093	0.0231029	0.0329646	0.00924316
																																37	0.180732	0.25639	0.180952	0.081353	0.0743684	0.129525	0.0213635	0.0222663	0.0339791	0.0104525
																																37	0.177511	0.236145	0.179214	0.0865529	0.0752354	0.123922	0.0218058	0.0227804	0.0312916	0.00970386
																																37	0.172745	0.245701	0.172314	0.0788296	0.0723144	0.114079	0.0187997	0.0195423	0.0306692	0.00845972
																																37	0.181538	0.242373	0.187352	0.0969693	0.082194	0.118052	0.0250309	0.024916	0.0347311	0.0113359
																																37	0.185312	0.26188	0.183671	0.0873336	0.0811113	0.115884	0.0213152	0.0234082	0.0319574	0.00999609
																																	31-48:3	31-48:2	31-48:1	31-48:0	31-50:3	31-50:2	31-50:0	31-52:3	31-52:2	31-52:1	37-48:3	37-48:2	37-48:1	37-48:0	37-50:3	37-50:2	37-50:0
																																	0.305874	0.253266	0.0911905	0.0218992	0.123949	0.109366	0.00463633	0.0311217	0.0214342	-2.874e-05	0.174712	0.228446	0.169659	0.0829631	0.0766414	0.12097	0.0200737
																																	0.324044	0.264473	0.0950775	0.022798	0.139471	0.115892	0.00478157	0.0336425	0.0226078	-2.874e-05	0.190596	0.265618	0.178386	0.0805895	0.0813827	0.130926	0.0196023
																																	0.331831	0.286113	0.110185	0.0287834	0.128065	0.125781	0.00568978	0.0330613	0.025553	-2.874e-05	0.177929	0.252066	0.176461	0.0815594	0.0735749	0.122851	0.0201093
																																	0.296712	0.249386	0.0897167	0.0227451	0.125694	0.107225	0.00449752	0.0301963	0.0210617	0.00145732	0.180732	0.25639	0.180952	0.081353	0.0743684	0.129525	0.0213635
																																	0.285083	0.245947	0.0926047	0.0229896	0.112077	0.103744	0.00467239	0.028444	0.0213715	0.00110872	0.177511	0.236145	0.179214	0.0865529	0.0752354	0.123922	0.0218058
																																	0.279625	0.248192	0.09116	0.023576	0.113707	0.106901	0.0047693	0.030071	0.0218174	0.00147915	0.172745	0.245701	0.172314	0.0788296	0.0723144	0.114079	0.0187997
																																	0.274792	0.259533	0.101717	0.0271282	0.115695	0.108329	0.0052711	0.028154	0.0197062	0.00143451	0.181538	0.242373	0.187352	0.0969693	0.082194	0.118052	0.0250309
																																	0.318083	0.280924	0.105883	0.0278779	0.122858	0.117874	0.005503	0.0297844	0.0231906	0.00139801	0.185312	0.26188	0.183671	0.0873336	0.0811113	0.115884	0.0213152
																																	37-48:3	31-48:3	37-48:2	31-48:2	37-48:1	31-48:1	37-48:0	31-48:0	37-50:3	31-50:3	37-50:2	31-50:2	37-50:0	31-50:0	37-52:3	31-52:3	37-52:2
																																	0.174712	0.305874	0.228446	0.253266	0.169659	0.0911905	0.0829631	0.0218992	0.0766414	0.123949	0.12097	0.109366	0.0200737	0.00463633	0.0234144	0.0311217	0.0362038
																																	0.190596	0.324044	0.265618	0.264473	0.178386	0.0950775	0.0805895	0.022798	0.0813827	0.139471	0.130926	0.115892	0.0196023	0.00478157	0.0256027	0.0336425	0.0363446
																																	0.177929	0.331831	0.252066	0.286113	0.176461	0.110185	0.0815594	0.0287834	0.0735749	0.128065	0.122851	0.125781	0.0201093	0.00568978	0.0231029	0.0330613	0.0329646
																																	0.180732	0.296712	0.25639	0.249386	0.180952	0.0897167	0.081353	0.0227451	0.0743684	0.125694	0.129525	0.107225	0.0213635	0.00449752	0.0222663	0.0301963	0.0339791
																																	0.177511	0.285083	0.236145	0.245947	0.179214	0.0926047	0.0865529	0.0229896	0.0752354	0.112077	0.123922	0.103744	0.0218058	0.00467239	0.0227804	0.028444	0.0312916
																																	0.172745	0.279625	0.245701	0.248192	0.172314	0.09116	0.0788296	0.023576	0.0723144	0.113707	0.114079	0.106901	0.0187997	0.0047693	0.0195423	0.030071	0.0306692
																																	0.181538	0.274792	0.242373	0.259533	0.187352	0.101717	0.0969693	0.0271282	0.082194	0.115695	0.118052	0.108329	0.0250309	0.0052711	0.024916	0.028154	0.0347311
																																	0.185312	0.318083	0.26188	0.280924	0.183671	0.105883	0.0873336	0.0278779	0.0811113	0.122858	0.115884	0.117874	0.0213152	0.005503	0.0234082	0.0297844	0.0319574
																																	0.180134	0.302006	0.248577	0.260979	0.178501	0.0971918	0.0845188	0.0247247	0.0771028	0.12269	0.122026	0.111889	0.0210125	0.00497762	0.0231291	0.0305594	0.0335177
																																Hiro Edit
																																	48:3	48:2	48:1	48:0	50:3	50:2	50:0	52:5	52:4	52:3	52:2	52:1	54:5	54:4	54:3	54:2	56:9
																																31-5_BASAL	17.6999	14.6557	5.27689	1.26723	7.17254	6.32866	0.268289	0.155673	0.332093	1.80091	1.24033	-0.00166309	0.110478	0.113855	0.33451	0.0784999	0.0723266
																																31-6_BASAL	18.7514	15.3042	5.50182	1.31924	8.07074	6.70629	0.276694	0.169512	0.337245	1.94678	1.30824	-0.00166309	0.112626	0.122592	0.360585	0.0898248	0.073756
																																31-7_BASAL	19.202	16.5564	6.37606	1.6656	7.41071	7.27856	0.329249	0.171604	0.348208	1.91315	1.47867	-0.00166309	0.119109	0.127681	0.377194	0.12239	0.0786304
																																31-8_BASAL	17.1697	14.4312	5.19161	1.31618	7.27352	6.20473	0.260257	0.141736	0.264433	1.74736	1.21877	0.0843301	0.107991	0.0918397	0.342615	0.0726227	0.0708906
																																37-5_BASAL	15.7275	20.5646	15.2727	7.46833	6.89925	10.8897	1.80703	0.172934	0.343539	2.10776	3.25906	0.852584	0.133395	0.130979	0.569649	0.44423	0.116409
																																37-6_BASAL	17.1574	23.9109	16.0583	7.25466	7.32606	11.7859	1.7646	0.197715	0.295137	2.30475	3.27174	0.840714	0.128624	0.131566	0.567931	0.444106	0.11875
																																37-7_BASAL	16.0171	22.6909	15.885	7.34197	6.62321	11.0591	1.81024	0.196413	0.330346	2.07972	2.96747	0.832068	0.124737	0.12734	0.514463	0.403417	0.118741
																																37-8_BASAL	16.2695	23.0802	16.2893	7.32338	6.69463	11.6598	1.92314	0.197034	0.338014	2.00441	3.05879	0.940932	0.130126	0.130093	0.500568	0.422134	0.115704
																																31-5_BASAL	0.29853	0.247185	0.0890011	0.0213734	0.120973	0.10674	0.00452502	0.0026256	0.00560114	0.0303745	0.0209196	-2.80499e-05	0.00186334	0.0019203	0.00564191	0.00132399	0.00121987
																																31-6_BASAL	0.316264	0.258123	0.0927948	0.0222506	0.136123	0.11311	0.00466677	0.00285901	0.00568804	0.0328348	0.022065	-2.80499e-05	0.00189958	0.00206767	0.00608169	0.001515	0.00124398
																																31-7_BASAL	0.323864	0.279243	0.10754	0.0280924	0.12499	0.122762	0.00555317	0.0028943	0.00587295	0.0322675	0.0249395	-2.80499e-05	0.00200892	0.00215349	0.00636183	0.00206426	0.0013262
																																31-8_BASAL	0.289588	0.243399	0.0875626	0.022199	0.122677	0.10465	0.00438954	0.00239054	0.00445998	0.0294713	0.020556	0.00142233	0.00182139	0.00154899	0.00577861	0.00122487	0.00119565
																																37-5_BASAL	0.174318	0.227931	0.169277	0.0827763	0.0764688	0.120697	0.0200285	0.00191674	0.00380767	0.0233617	0.0361222	0.00944974	0.00147851	0.00145172	0.00631379	0.00492368	0.00129023
																																37-6_BASAL	0.190166	0.265019	0.177985	0.0804081	0.0811995	0.130631	0.0195582	0.00219141	0.00327119	0.0255451	0.0362628	0.00931817	0.00142562	0.00145823	0.00629474	0.00492231	0.00131618
																																37-7_BASAL	0.177528	0.251498	0.176064	0.0813758	0.0734093	0.122575	0.020064	0.00217697	0.00366144	0.0230509	0.0328904	0.00922234	0.00138255	0.0014114	0.00570212	0.00447133	0.00131608
																																37-8_BASAL	0.180325	0.255813	0.180545	0.0811698	0.0742009	0.129233	0.0213154	0.00218386	0.00374642	0.0222161	0.0339026	0.010429	0.00144227	0.0014419	0.00554812	0.00467879	0.00128242
																																	31-48:3	31-48:2	31-48:1	31-48:0	31-50:3	31-50:2	31-50:0	31-52:3	31-52:2	31-52:1	37-48:3	37-48:2	37-48:1	37-48:0	37-50:3	37-50:2	37-50:0
																																31-5_BASAL	0.29853	0.247185	0.0890011	0.0213734	0.120973	0.10674	0.00452502	0.0303745	0.0209196	-2.80499e-05	0.174318	0.227931	0.169277	0.0827763	0.0764688	0.120697	0.0200285
																																31-6_BASAL	0.316264	0.258123	0.0927948	0.0222506	0.136123	0.11311	0.00466677	0.0328348	0.022065	-2.80499e-05	0.190166	0.265019	0.177985	0.0804081	0.0811995	0.130631	0.0195582
																																31-7_BASAL	0.323864	0.279243	0.10754	0.0280924	0.12499	0.122762	0.00555317	0.0322675	0.0249395	-2.80499e-05	0.177528	0.251498	0.176064	0.0813758	0.0734093	0.122575	0.020064
																																31-8_BASAL	0.289588	0.243399	0.0875626	0.022199	0.122677	0.10465	0.00438954	0.0294713	0.020556	0.00142233	0.180325	0.255813	0.180545	0.0811698	0.0742009	0.129233	0.0213154
																																37-48:3	31-48:3	37-48:2	31-48:2	37-48:1	31-48:1	37-48:0	31-48:0	37-50:3	31-50:3	37-50:2	31-50:2	37-50:0	31-50:0	37-52:3	31-52:3	37-52:2	31-52:2
																																0.174318	0.29853	0.227931	0.247185	0.169277	0.0890011	0.0827763	0.0213734	0.0764688	0.120973	0.120697	0.10674	0.0200285	0.00452502	0.0233617	0.0303745	0.0361222	0.0209196
																																0.190166	0.316264	0.265019	0.258123	0.177985	0.0927948	0.0804081	0.0222506	0.0811995	0.136123	0.130631	0.11311	0.0195582	0.00466677	0.0255451	0.0328348	0.0362628	0.022065
																																0.177528	0.323864	0.251498	0.279243	0.176064	0.10754	0.0813758	0.0280924	0.0734093	0.12499	0.122575	0.122762	0.020064	0.00555317	0.0230509	0.0322675	0.0328904	0.0249395
																																0.180325	0.289588	0.255813	0.243399	0.180545	0.0875626	0.0811698	0.022199	0.0742009	0.122677	0.129233	0.10465	0.0213154	0.00438954	0.0222161	0.0294713	0.0339026	0.020556
																																0.180585	0.307061	0.250065	0.256988	0.175967	0.0942246	0.0814325	0.0234788	0.0763196	0.126191	0.125784	0.111815	0.0202415	0.00478362	0.0235434	0.031237	0.0347945	0.02212
[truncated: 44 more columns]

## Sheet: SuppFigure 2C
#166-18w12		TBP													#166-18w12		PPIA															HPRT											GEOMEAN		#166-18w12		ADRB3	GEOMEAN
#166-101	veh	25.5086													#166-101	veh	28.7759														veh	24.2699											26.1173		#166-101	veh	22.4962	-3.62106	0.0812742
#166-102	veh	25.4234													#166-102	veh	28.497														veh	23.7571											25.8191		#166-102	veh	22.1533	-3.66582	0.0787912
#166-103	veh	25.3968													#166-103	veh	28.3094														veh	24.1005											25.8769		#166-103	veh	21.9898	-3.8871	0.0675874
#166-104	veh	25.3875													#166-104	veh	28.6058														veh	23.7252											25.8282		#166-104	veh	21.906	-3.92219	0.0659633
#166-105	veh	25.593													#166-105	veh	28.2053														veh	24.1275											25.9212		#166-105	veh	22.0107	-3.91053	0.0664988
#166-106	veh	25.4206													#166-106	veh	28.4295														veh	23.9505											25.8676		#166-106	veh	21.9737	-3.89389	0.0672703
#166-107	1 day	25.2636													#166-107	1 day	28.5805														1 day	23.3172											25.6299		#166-107	1 day	23.612	-2.01788	0.246921
#166-108	1 day	24.3857													#166-108	1 day	28.9962														1 day	24.3758											25.8312		#166-108	1 day	24.5493	-1.28189	0.411257
#166-109	1 day	25.1693													#166-109	1 day	28.5852														1 day	24.1953											25.9168		#166-109	1 day	24.3743	-1.54251	0.343287
#166-110	1 day	25.3533													#166-110	1 day	28.6702														1 day	23.6216											25.7983		#166-110	1 day	23.4806	-2.31775	0.20058
#166-111	1 day	25.3202													#166-111	1 day	28.2186														1 day	23.8529											25.7344		#166-111	1 day	23.3703	-2.36409	0.194239
#166-112	1 day	25.0831													#166-112	1 day	28.2577														1 day	23.848											25.6639		#166-112	1 day	23.4266	-2.23735	0.212075
#166-113	4 day	25.4048													#166-113	4 day	28.3624														4 day	23.9009											25.8241		#166-113	4 day	23.7071	-2.11702	0.230523
#166-114	4 day	24.9562													#166-114	4 day	27.9628														4 day	23.5369											25.4196		#166-114	4 day	23.6697	-1.74993	0.297317
#166-115	4 day	25.2082													#166-115	4 day	28.5043														4 day	23.7102											25.7314		#166-115	4 day	23.7645	-1.96681	0.255818
#166-116	4 day	25.1201													#166-116	4 day	28.3448														4 day	23.9087											25.7247		#166-116	4 day	24.2823	-1.44236	0.367966
#166-117	4 day	25.1126													#166-117	4 day	28.4774														4 day	23.9272											25.7688		#166-117	4 day	24.8621	-0.90671	0.5334
#166-118	4 day	25.164													#166-118	4 day	28.152														4 day	23.6391											25.5843		#166-118	4 day	23.8923	-1.69198	0.309502
#166-119	8 day	25.4953													#166-119	8 day	28.1739														8 day	24.2899											25.9365		#166-119	8 day	24.5911	-1.34534	0.393561
#166-120	8 day	25.1977													#166-120	8 day	28.344														8 day	23.8682											25.7364		#166-120	8 day	24.2797	-1.45664	0.36434
#166-121	8 day	25.0083													#166-121	8 day	28.2746														8 day	23.717											25.5965		#166-121	8 day	24.0442	-1.55224	0.34098
#166-122	8 day	24.9158													#166-122	8 day	28.1985														8 day	23.6551											25.5197		#166-122	8 day	24.1483	-1.37141	0.386512
#166-123	8 day	25.0978													#166-123	8 day	28.41														8 day	24.1936											25.8386		#166-123	8 day	24.5223	-1.31635	0.40155
#166-124	8 day	25.0422													#166-124	8 day	28.6289														8 day	24.0256											25.8256		#166-124	8 day	24.9125	-0.913153	0.531023
#166-125	12 day	24.9104													#166-125	12 day	28.2803														12 day	24.0745											25.6925		#166-125	12 day	27.8916	2.19907	4.59182
#166-126	12 day	25.1746													#166-126	12 day	28.4981														12 day	24.3689											25.954		#166-126	12 day	24.3073	-1.64677	0.319355
#166-127	12 day	24.9718													#166-127	12 day	28.3343														12 day	24.1855											25.7695		#166-127	12 day	24.1992	-1.57031	0.336737
#166-128	12 day	25.0596													#166-128	12 day	28.2362														12 day	24.0487											25.7211		#166-128	12 day	24.3508	-1.37032	0.386806
#166-129	12 day	24.7964													#166-129	12 day	28.2034														12 day	23.9727											25.5938		#166-129	12 day	24.4787	-1.11516	0.46164
#166-130	12 day	25.0564													#166-130	12 day	28.2749														12 day	23.922											25.6865		#166-130	12 day	24.6182	-1.06836	0.476861
																																											#NUM!					#NUM!
	1;1	25.8754														1;1	30.4552														1;1	35.302	applied opposite										30.3005			1;1	27.6651	-2.63536	0.160945
	1;2	26.6765														1;2	33.3539														1;2	30.9345	applied opposite										30.193			1;2	26.6392	-3.55377	0.0851547
	1;4	26.9324														1;4	32.7199														1;4	30.1024	applied opposite										29.8238			1;4	26.9408	-2.88301	0.135559
	1;8	27.8145														1;8	32.4028														1;8	28.5298	applied opposite										29.5156			1;8	27.526	-1.98956	0.251816
	1;16	28.9567														1;16	31.1048														1;16	27.8916	applied opposite										29.2875			1;16	27.5175	-1.77009	0.293191
	1;32	29.0378														1;32	31.7592														1;32	27.0606	applied opposite										29.2229			1;32	26.1249	-3.09807	0.116785
	1;64	30.3258														1;64	30.1794														1;64	24.4907	applied opposite										28.1952			1;64	29.1545	0.959366	1.94445
																	#REF!																										#REF!
																																											#NUM!
																																											#NUM!
		TBP															PPIA															HPRT
		A1	A2	A3	A4	A5	A6	A7	A8	A9	A10	A11	A12				A1	A3	A4	A5	A6	A7	A8	A9	A10	A11	A2	A12				A1	A2	A4	A5	A6	A7	A8	A9	A10	A11	A3	A12				A1	A2	A3
		Undetermined	26.1127	25.4725	25.5448	25.1792	25.1595	25.3347	24.8905	24.857	24.9637	25.6381	Undetermined				Undetermined	34.3411	28.7568	28.7951	28.6881	28.4822	28.5163	28.4385	28.4622	28.0985	26.5693	Undetermined				Undetermined	34.3553	24.3248	24.2149	24.1992	24.1915	23.9232	23.9313	24.1263	24.0226	36.2487	44.9889				Undetermined	27.5833	22.6227
		B1	B2	B3	B4	B5	B6	B7	B8	B9	B10	B11	B12				B1	B3	B4	B5	B6	B7	B8	B9	B10	B11	B2	B12				B1	B2	B4	B5	B6	B7	B8	B9	B10	B11	B3	B12				B1	B2	B3
		Undetermined	26.7001	25.4561	25.3907	25.3687	25.3378	25.2161	25.1119	25.1214	25.2278	26.6529	Undetermined				Undetermined	33.153	28.5256	28.4683	28.6846	28.6558	28.0435	28.2604	28.4379	28.5583	33.5547	Undetermined				Undetermined	31.4439	23.6428	23.8714	23.5912	23.652	23.6527	23.6255	24.3261	24.4118	30.425	43.7837				Undetermined	25.7467	22.4428
		C1	C2	C3	C4	C5	C6	C7	C8	C9	C10	C11	C12				C1	C3	C4	C5	C6	C7	C8	C9	C10	C11	C2	C12				C1	C2	C4	C5	C6	C7	C8	C9	C10	C11	C3	C12				C1	C2	C3
		Undetermined	27.1697	25.4121	25.3815	25.3276	25.3127	25.4775	25.513	25.0049	24.9387	26.695	Undetermined				Undetermined	32.7035	28.9206	27.6982	28.3599	28.0774	28.5488	27.7991	28.3343	Undetermined	32.7363	Undetermined				Undetermined	31.6761	24.2054	23.9955	23.8087	23.8971	24.234	24.3458	24.2179	24.153	28.5288	Undetermined				Undetermined	26.297	22.2064
		D1	D2	D3	D4	D5	D6	D7	D8	D9	D10	D11	D12				D1	D3	D4	D5	D6	D7	D8	D9	D10	D11	D2	D12				D1	D2	D4	D5	D6	D7	D8	D9	D10	D11	D3	D12				D1	D2	D3
		Undetermined	27.9646	25.4086	25.3664	24.9967	25.1695	25.0063	25.3892	25.1573	24.9619	27.6645	Undetermined				Undetermined	32.2019	28.4069	28.8048	28.4081	28.1074	28.4332	28.2547	28.2621	28.2102	32.6038	Undetermined				Undetermined	28.6941	23.3268	24.1236	23.7895	23.9065	23.8861	23.8503	24.1212	23.9761	28.3656	Undetermined				Undetermined	27.3513	21.8798
		E1	E2	E3	E4	E5	E6	E7	E8	E9	E10	E11	E12				E1	E3	E4	E5	E6	E7	E8	E9	E10	E11	E2	E12				E1	E2	E4	E5	E6	E7	E8	E9	E10	E11	E3	E12				E1	E2	E3
		Undetermined	28.8657	25.6433	25.5427	25.3687	25.4409	24.9541	25.0625	24.8079	24.7849	29.0477	Undetermined				Undetermined	32.215	28.2053	Undetermined	28.3661	28.3588	28.3486	28.2005	28.1189	28.2878	29.9946	Undetermined				Undetermined	27.7983	24.2459	24.0091	23.9515	23.8503	23.7415	23.6926	24.015	23.9303	27.9848	Undetermined				Undetermined	28.2836	22.1289
		F1	F2	F3	F4	F5	F6	F7	F8	F9	F10	F11	F12				F1	F3	F4	F5	F6	F7	F8	F9	F10	F11	F2	F12				F1	F2	F4	F5	F6	F7	F8	F9	F10	F11	F3	F12				F1	F2	F3
		Undetermined	28.3387	25.3805	25.4608	24.9975	24.9149	24.9582	24.8734	25.1681	24.9447	29.7368	Undetermined				Undetermined	31.5627	28.1969	28.662	27.7918	28.1338	28.1687	28.2283	28.3381	28.2117	31.9558	Undetermined				Undetermined	27.3076	23.9551	23.9459	23.5125	23.5613	23.6373	23.6728	24.2435	23.6005	26.8136	Undetermined				Undetermined	29.1223	22.0849
		G1	G2	G3	G4	G5	G6	G7	G8	G9	G10	G11	G12				G1	G3	G4	G5	G6	G7	G8	G9	G10	G11	G2	G12				G1	G2	G4	G5	G6	G7	G8	G9	G10	G11	G3	G12				G1	G2	G3
		Undetermined	30.3983	25.2915	25.2357	25.2527	25.1638	25.2249	24.9707	25.3278	Undetermined	30.2534	Undetermined				Undetermined	30.3993	28.6415	28.5194	28.5128	28.4958	28.4955	28.3245	Undetermined	3.2179	29.9594	Undetermined				Undetermined	23.2169	23.5331	23.1012	23.6538	23.7666	23.8898	24.4974	Undetermined	Undetermined	25.7644	3.4443				Undetermined	27.3934	23.639
		H1	H2	H3	H4	H5	H6	H7	H8	H9	H10	H11	H12				H1	H3	H4	H5	H6	H7	H8	H9	H10	H11	H2	H12				H1	H2	H4	H5	H6	H7	H8	H9	H10	H11	H3	H12				H1	H2	H3
		Undetermined	21.5887	23.5833	25.188	25.1439	25.0964	24.8711	25.2133	Undetermined	Undetermined	34.2905	Undetermined				Undetermined	28.2629	28.8987	29.0936	28.3958	28.2938	28.68	28.5778	Undetermined	Undetermined	28.8918	Undetermined				Undetermined	24.5571	24.3758	Undetermined	23.9087	Undetermined	23.8111	24.2402	39.7766	30.7196	24.6468	Undetermined				Undetermined	36.5281	24.6722
		TBP															PPIA															HPRT															ADRB3
		A1	A2	A3	A4	A5	A6	A7	A8	A9	A10	A11	A12				A1	A2	A3	A4	A5	A6	A7	A8	A9	A10	A11	A12				A1	A2	A3	A4	A5	A6	A7	A8	A9	A10	A11	A12				A1	A2	A3
		Undetermined	26.1127	25.4725	25.5448	25.1792	25.1595	25.3347	24.8905	24.857	24.9637	25.6381	Undetermined				41.3177	26.5693	34.3411	28.7568	28.7951	28.6881	28.4822	28.5163	28.4385	28.4622	28.0985	Undetermined				Undetermined	34.3553	36.2487	24.3248	24.2149	24.1992	24.1915	23.9232	23.9313	24.1263	24.0226	16.7397				Undetermined	27.5833	22.6227
		B1	B2	B3	B4	B5	B6	B7	B8	B9	B10	B11	B12				B1	B2	B3	B4	B5	B6	B7	B8	B9	B10	B11	B12				B1	B2	B3	B4	B5	B6	B7	B8	B9	B10	B11	B12				B1	B2	B3
		Undetermined	26.7001	25.4561	25.3907	25.3687	25.3378	25.2161	25.1119	25.1214	25.2278	26.6529	Undetermined				Undetermined	33.5547	33.153	28.5256	28.4683	28.6846	28.6558	28.0435	28.2604	28.4379	28.5583	1.5719				Undetermined	31.4439	30.425	23.6428	23.8714	23.5912	23.652	23.6527	23.6255	24.3261	24.4118	2.69512				Undetermined	25.7467	22.4428
		C1	C2	C3	C4	C5	C6	C7	C8	C9	C10	C11	C12				C1	C2	C3	C4	C5	C6	C7	C8	C9	C10	C11	C12				C1	C2	C3	C4	C5	C6	C7	C8	C9	C10	C11	C12				C1	C2	C3
		Undetermined	27.1697	25.4121	25.3815	25.3276	25.3127	25.4775	25.513	25.0049	24.9387	26.695	Undetermined				Undetermined	32.7363	32.7035	28.9206	27.6982	28.3599	28.0774	28.5488	27.7991	28.3343	Undetermined	Undetermined				Undetermined	31.6761	28.5288	24.2054	23.9955	23.8087	23.8971	24.234	24.3458	24.2179	24.153	Undetermined				Undetermined	26.297	22.2064
		D1	D2	D3	D4	D5	D6	D7	D8	D9	D10	D11	D12				D1	D2	D3	D4	D5	D6	D7	D8	D9	D10	D11	D12				D1	D2	D3	D4	D5	D6	D7	D8	D9	D10	D11	D12				D1	D2	D3
		Undetermined	27.9646	25.4086	25.3664	24.9967	25.1695	25.0063	25.3892	25.1573	24.9619	27.6645	Undetermined				Undetermined	32.6038	32.2019	28.4069	28.8048	28.4081	28.1074	28.4332	28.2547	28.2621	28.2102	39.1943				Undetermined	28.6941	28.3656	23.3268	24.1236	23.7895	23.9065	23.8861	23.8503	24.1212	23.9761	Undetermined				Undetermined	27.3513	21.8798
		E1	E2	E3	E4	E5	E6	E7	E8	E9	E10	E11	E12				E1	E2	E3	E4	E5	E6	E7	E8	E9	E10	E11	E12				E1	E2	E3	E4	E5	E6	E7	E8	E9	E10	E11	E12				E1	E2	E3
		Undetermined	28.8657	25.6433	25.5427	25.3687	25.4409	24.9541	25.0625	24.8079	24.7849	29.0477	Undetermined				6.27803	29.9946	32.215	28.2053	Undetermined	28.3661	28.3588	28.3486	28.2005	28.1189	28.2878	38.9318				26.8304	27.7983	27.9848	24.2459	24.0091	23.9515	23.8503	23.7415	23.6926	24.015	23.9303	11.2784				Undetermined	28.2836	22.1289
		F1	F2	F3	F4	F5	F6	F7	F8	F9	F10	F11	F12				F1	F2	F3	F4	F5	F6	F7	F8	F9	F10	F11	F12				F1	F2	F3	F4	F5	F6	F7	F8	F9	F10	F11	F12				F1	F2	F3
		Undetermined	28.3387	25.3805	25.4608	24.9975	24.9149	24.9582	24.8734	25.1681	24.9447	29.7368	Undetermined				Undetermined	31.9558	31.5627	28.1969	28.662	27.7918	28.1338	28.1687	28.2283	28.3381	28.2117	Undetermined				Undetermined	27.3076	26.8136	23.9551	23.9459	23.5125	23.5613	23.6373	23.6728	24.2435	23.6005	22.7298				Undetermined	29.1223	22.0849
		G1	G2	G3	G4	G5	G6	G7	G8	G9	G10	G11	G12				G1	G2	G3	G4	G5	G6	G7	G8	G9	G10	G11	G12				G1	G2	G3	G4	G5	G6	G7	G8	G9	G10	G11	G12				G1	G2	G3
		Undetermined	30.3983	25.2915	25.2357	25.2527	25.1638	25.2249	24.9707	25.3278	Undetermined	30.2534	Undetermined				Undetermined	29.9594	30.3993	28.6415	28.5194	28.5128	28.4958	28.4955	28.3245	Undetermined	3.2179	Undetermined				Undetermined	23.2169	25.7644	23.5331	23.1012	23.6538	23.7666	23.8898	24.4974	Undetermined	Undetermined	35.8512				Undetermined	27.3934	23.639
		H1	H2	H3	H4	H5	H6	H7	H8	H9	H10	H11	H12				H1	H2	H3	H4	H5	H6	H7	H8	H9	H10	H11	H12				H1	H2	H3	H4	H5	H6	H7	H8	H9	H10	H11	H12				H1	H2	H3
		Undetermined	21.5887	23.5833	25.188	25.1439	25.0964	24.8711	25.2133	Undetermined	Undetermined	34.2905	Undetermined				Undetermined	28.8918	28.2629	28.8987	29.0936	28.3958	28.2938	28.68	28.5778	Undetermined	Undetermined	Undetermined				Undetermined	24.5571	24.6468	24.3758	Undetermined	23.9087	Undetermined	23.8111	24.2402	39.7766	30.7196	Undetermined				Undetermined	36.5281	24.6722
		C:\Applied Biosystems\StepOne Software v2.3\experiments\HIRO\Temp-2nd-PPIA.eds															C:\Applied Biosystems\StepOne Software v2.3\experiments\HIRO\Temp-2nd-PPIA.eds															I:\QPCR\SAME AS rna SEQ-hprt.eds			2019-02-15 18:38:12 PM EST												C:\Applied Biosystems\StepOne Software v2.3\experiments\HIRO\Temp-2nd-SCD1.eds
		Well	Cт														Well	Cт															Cт														Well	Cт
		A1	Undetermined														A1	41.3177														A1	Undetermined														A1	Undetermined
		A2	26.1127														A2	26.5693														A2	34.3553														A2	27.5833
		A3	25.4725														A3	34.3411														A3	36.2487														A3	22.6227
		A4	25.5448														A4	28.7568														A4	24.3248														A4	22.3698
		A5	25.1792														A5	28.7951														A5	24.2149														A5	24.7998
		A6	25.1595														A6	28.6881														A6	24.1992														A6	23.9488
		A7	25.3347														A7	28.4822														A7	24.1915														A7	24.7236
		A8	24.8905														A8	28.5163														A8	23.9232														A8	25.0007
		A9	24.857														A9	28.4385														A9	23.9313														A9	27.5589
		A10	24.9637														A10	28.4622														A10	24.1263														A10	28.2243
		A11	25.6381														A11	28.0985														A11	24.0226														A11	27.7469
		A12	Undetermined														A12	Undetermined														A12	16.7397														A12	Undetermined
		B1	Undetermined														B1	Undetermined														B1	Undetermined														B1	Undetermined
		B2	26.7001														B2	33.5547														B2	31.4439														B2	25.7467
		B3	25.4561														B3	33.153														B3	30.425														B3	22.4428
		B4	25.3907														B4	28.5256														B4	23.6428														B4	21.8638
		B5	25.3687														B5	28.4683														B5	23.8714														B5	23.4339
		B6	25.3378														B6	28.6846														B6	23.5912														B6	23.5272
		B7	25.2161														B7	28.6558														B7	23.652														B7	23.9164
		B8	25.1119														B8	28.0435														B8	23.6527														B8	23.8681
		B9	25.1214														B9	28.2604														B9	23.6255														B9	24.5954
		B10	25.2278														B10	28.4379														B10	24.3261														B10	24.0191
		B11	26.6529														B11	28.5583														B11	24.4118														B11	27.5318
		B12	Undetermined														B12	1.5719														B12	2.69512														B12	Undetermined
		C1	Undetermined														C1	Undetermined														C1	Undetermined														C1	Undetermined
		C2	27.1697														C2	32.7363														C2	31.6761														C2	26.297
		C3	25.4121														C3	32.7035														C3	28.5288														C3	22.2064
		C4	25.3815														C4	28.9206														C4	24.2054														C4	21.7731
		C5	25.3276														C5	27.6982														C5	23.9955														C5	23.4388
		C6	25.3127														C6	28.3599														C6	23.8087														C6	23.3019
		C7	25.4775														C7	28.0774														C7	23.8971														C7	24.5972
		C8	25.513														C8	28.5488														C8	24.234														C8	24.585
		C9	25.0049														C9	27.7991														C9	24.3458														C9	23.9679
		C10	24.9387														C10	28.3343														C10	24.2179														C10	24.4304
		C11	26.695														C11	Undetermined														C11	24.153														C11	27.5846
		C12	Undetermined														C12	Undetermined														C12	Undetermined														C12	Undetermined
		D1	Undetermined														D1	Undetermined														D1	Undetermined														D1	Undetermined
		D2	27.9646														D2	32.6038														D2	28.6941														D2	27.3513
		D3	25.4086														D3	32.2019														D3	28.3656														D3	21.8798
		D4	25.3664														D4	28.4069														D4	23.3268														D4	21.9323
		D5	24.9967														D5	28.8048														D5	24.1236														D5	23.4507
		D6	25.1695														D6	28.4081														D6	23.7895														D6	23.4025
		D7	25.0063														D7	28.1074														D7	23.9065														D7	24.1964
		D8	25.3892														D8	28.4332														D8	23.8861														D8	24.3631
		D9	25.1573														D9	28.2547														D9	23.8503														D9	24.0957
		D10	24.9619														D10	28.2621														D10	24.1212														D10	24.606
		D11	27.6645														D11	28.2102														D11	23.9761														D11	27.7007
		D12	Undetermined														D12	39.1943														D12	Undetermined														D12	Undetermined
		E1	Undetermined														E1	6.27803														E1	26.8304														E1	Undetermined
		E2	28.8657														E2	29.9946														E2	27.7983														E2	28.2836
		E3	25.6433														E3	32.215														E3	27.9848														E3	22.1289
		E4	25.5427														E4	28.2053														E4	24.2459														E4	21.8924
		E5	25.3687														E5	Undetermined														E5	24.0091														E5	23.6401
		E6	25.4409														E6	28.3661														E6	23.9515														E6	23.774
		E7	24.9541														E7	28.3588														E7	23.8503														E7	23.8683
		E8	25.0625														E8	28.3486														E8	23.7415														E8	24.2201
		E9	24.8079														E9	28.2005														E9	23.6926														E9	24.3151
		E10	24.7849														E10	28.1189														E10	24.015														E10	24.6423
		E11	29.0477														E11	28.2878														E11	23.9303														E11	26.7514
		E12	Undetermined														E12	38.9318														E12	11.2784														E12	Undetermined
		F1	Undetermined														F1	Undetermined														F1	Undetermined														F1	Undetermined
		F2	28.3387														F2	31.9558														F2	27.3076														F2	29.1223
		F3	25.3805														F3	31.5627														F3	26.8136														F3	22.0849
		F4	25.4608														F4	28.1969														F4	23.9551														F4	21.8626
		F5	24.9975														F5	28.662														F5	23.9459														F5	23.5636
		F6	24.9149														F6	27.7918														F6	23.5125														F6	23.7758
		F7	24.9582														F7	28.1338														F7	23.5613														F7	24.1071
		F8	24.8734														F8	28.1687														F8	23.6373														F8	24.1894
		F9	25.1681														F9	28.2283														F9	23.6728														F9	24.5582
		F10	24.9447														F10	28.3381														F10	24.2435														F10	24.6781
		F11	29.7368														F11	28.2117														F11	23.6005														F11	23.1274
		F12	Undetermined														F12	Undetermined														F12	22.7298														F12	Undetermined
		G1	Undetermined														G1	Undetermined														G1	Undetermined														G1	Undetermined
		G2	30.3983														G2	29.9594														G2	23.2169														G2	27.3934
		G3	25.2915														G3	30.3993														G3	25.7644														G3	23.639
		G4	25.2357														G4	28.6415														G4	23.5331														G4	23.585
		G5	25.2527														G5	28.5194														G5	23.1012														G5	23.6683
		G6	25.1638														G6	28.5128														G6	23.6538														G6	23.8608
		G7	25.2249														G7	28.4958														G7	23.7666														G7	24.124
		G8	24.9707														G8	28.4955														G8	23.8898														G8	24.9205
		G9	25.3278														G9	28.3245														G9	24.4974														G9	Undetermined
		G10	Undetermined														G10	Undetermined														G10	Undetermined														G10	41.3254
		G11	30.2534														G11	3.2179														G11	Undetermined														G11	30.9156
		G12	Undetermined														G12	Undetermined														G12	35.8512														G12	Undetermined
		H1	Undetermined														H1	Undetermined														H1	Undetermined														H1	Undetermined
		H2	21.5887														H2	28.8918														H2	24.5571														H2	36.5281
		H3	23.5833														H3	28.2629														H3	24.6468														H3	24.6722
		H4	25.188														H4	28.8987														H4	24.3758														H4	24.4265
		H5	25.1439														H5	29.0936														H5	Undetermined														H5	24.3544
		H6	25.0964														H6	28.3958														H6	23.9087														H6	24.2103
		H7	24.8711														H7	28.2938														H7	Undetermined														H7	24.6459
		H8	25.2133														H8	28.68														H8	23.8111														H8	25.1791
		H9	Undetermined														H9	28.5778														H9	24.2402														H9	42.1128
		H10	Undetermined														H10	Undetermined														H10	39.7766														H10	32.9105
		H11	34.2905														H11	Undetermined														H11	30.7196														H11	35.6869
		H12	Undetermined														H12	Undetermined														H12	Undetermined														H12	Undetermined
		Analysis Type															Analysis Type															Analysis Type															Analysis Type
		Endogenous Control															Endogenous Control															Endogenous Control															Endogenous Control
		RQ Min/Max Confidence Level															RQ Min/Max Confidence Level															RQ Min/Max Confidence Level															RQ Min/Max Confidence Level
		Reference Sample															Reference Sample															Reference Sample															Reference Sample
[truncated: 68 more columns]
