# Supplementary material for: The molecular and metabolic program by which white adipocytes adapt to cool physiologic temperatures
Source: PLoS Biol. 2021 May 12;19(5):e3000988. doi: 10.1371/journal.pbio.3000988 (PMC8143427; doi:10.1371/journal.pbio.3000988)
Supplement: S3 Data — All numerical raw data associated with Fig 3 and S3 Fig. The file contains multiple tabs with labels corresponding to the relevant figure. (XLSX) [file pbio.3000988.s011.xlsx]

## Sheet: Figure 3A
For plot	Z-score calculations done by heatmap.2 in R (R file attached)
gene	zero1	zero2	zero3	zero4	one1	one2	one3	twelve1	twelve2	twelve3	twelve4	zero5	one4	one5	twelve5
Arg2	5.30411	5.19525	5.29612	5.56356	5.47612	5.4924	5.64053	6.29333	6.2108	6.28614	6.28622	5.63396	5.843	5.56364	6.44968
Phgdh	10.7267	10.6548	10.8618	10.6171	11.2854	11.4067	11.3782	12.4436	12.4499	12.3912	12.4796	10.683	11.2874	11.3045	12.4778
Psat1	10.8481	10.7281	10.6884	10.5967	11.0994	11.2838	11.2139	12.3864	12.3361	12.4481	12.488	10.5851	11.0685	11.2166	12.4876
Cbs	7.28943	7.16773	7.52744	7.17917	6.87344	6.68502	6.93234	6.36913	6.39041	6.26736	6.45936	7.51421	6.98796	6.73257	6.3793
Pfkp	14.1506	14.0504	14.2837	13.9709	13.3004	13.2808	13.3199	12.6406	12.6932	12.7483	12.7054	14.0372	13.3719	13.2678	12.7377
Cth	9.21407	9.17619	9.31426	9.05281	8.10778	8.39938	8.42989	8.21047	7.91223	7.83515	8.15735	9.13728	8.61584	8.34051	8.16075
Pycr1	10.0278	9.82822	10.0852	10.0476	9.13732	9.05982	9.07172	8.88754	8.75102	8.76649	8.93078	10.0471	9.24246	9.10544	8.85051
Gpt	8.24784	8.19499	8.25768	8.25992	7.50157	7.58986	7.46432	7.22365	7.26964	7.39659	7.55046	8.2539	7.38548	7.43122	7.50212
Prps1	13.1006	13.0765	12.9733	13.1643	13.053	12.9222	12.97	12.0426	12.016	11.9185	11.9038	13.0505	13.0299	12.9933	11.9893
Pfkl	15.3378	15.2555	15.3644	15.3164	14.1589	14.1271	14.1262	14.2792	14.2745	14.2084	14.2507	15.2931	14.162	14.1463	14.2221
Rpia	10.441	10.4265	10.3387	10.4323	9.89186	9.8032	9.80243	9.46336	9.48968	9.24847	9.44799	10.3552	9.7385	9.92998	9.5149
Pgam1	16.3934	16.3435	16.4374	16.2949	15.7434	15.7684	15.7707	15.4364	15.4002	15.4435	15.5008	16.3433	15.7907	15.7716	15.4711
Eno2	10.7155	10.7181	10.7749	10.4956	10.3247	10.3781	10.277	9.83326	9.99139	9.76322	10.0322	10.7025	10.2405	10.2564	9.70171
Pgk1	17.105	17.0526	17.1431	17.0476	16.6908	16.5943	16.5951	16.2198	16.1482	16.2083	16.2621	17.0515	16.6364	16.6074	16.2203
Prps2	12.533	12.5194	12.4897	12.5199	12.0234	12.126	12.0864	11.71	11.6588	11.7342	11.7312	12.5718	11.992	12.0352	11.7116
Psph	10.002	9.88822	9.93661	9.80778	10.6117	10.6849	10.5722	10.6444	10.7019	10.5814	10.6199	9.84935	10.6027	10.6437	10.811
Aldoa	17.3754	17.3274	17.397	17.3176	16.7654	16.668	16.6377	16.561	16.6161	16.624	16.6955	17.3262	16.726	16.7629	16.5619
Bcat2	12.4988	12.427	12.4711	12.4836	11.6097	11.6605	11.6677	11.8241	11.8701	11.7155	11.8338	12.4803	11.7568	11.6692	11.7516
Gapdh	16.7562	16.7061	16.8286	16.8088	16.5985	16.4281	16.4734	15.9555	16.1414	16.1111	16.2068	16.744	16.4388	16.5011	15.9771
Tpi1	16.4897	16.4636	16.5289	16.4364	15.9602	15.9071	15.9221	15.8208	15.8243	15.8016	15.857	16.4626	15.9589	15.9739	15.8284
Aldh7a1	13.4239	13.4273	13.3846	13.31	12.0111	12.0579	11.9793	12.4819	12.5179	12.351	12.2982	13.3728	12.069	12.0637	12.3937
Adh7	11.1176	11.0307	10.9773	10.9735	11.91	11.9336	11.8409	11.0279	10.9842	10.9655	10.8201	11.0074	11.9854	11.9853	11.0336
Acaa1b	7.67839	7.64542	7.59221	7.67145	7.11298	7.23422	7.18509	7.5056	7.46097	7.27176	7.47883	7.72688	7.02825	7.16641	7.36218
Adh1	9.89795	9.82875	9.75898	9.82008	10.662	10.4604	10.4485	10.2675	10.1464	10.2094	10.1258	9.65098	10.5486	10.4792	10.1503
Cpt1a	12.9677	12.9483	12.9049	13.0281	13.5914	13.7484	13.6075	13.8466	13.8896	13.8288	13.9199	13.0891	13.6486	13.7611	13.8329
Eci2	12.3558	12.308	12.3969	12.3852	13.0744	13.0801	12.9998	12.7527	12.6914	12.7088	12.6936	12.3817	13.008	13.055	12.6969
Acaa2	11.3456	11.2281	11.1758	11.2222	11.85	11.8427	11.8202	12.0882	12.0408	11.9063	11.9624	11.2741	11.8023	11.8873	12.0573
Ehhadh	9.89053	9.91999	9.87039	9.70166	10.4299	10.471	10.3304	9.99285	9.9011	9.65823	9.82151	9.8494	10.3615	10.3764	9.93579
Echs1	12.8655	12.8668	12.8492	12.8432	13.4215	13.3952	13.4233	13.1593	13.0353	13.0765	13.0929	12.8233	13.4659	13.4412	13.2115
Gstt1	12.8515	12.841	12.8756	12.8586	12.8522	12.6785	12.6303	10.6667	10.6103	10.5125	10.3214	12.8507	12.7595	12.7917	10.5962
Ggt5	11.6485	11.7182	11.763	11.7186	10.596	10.7615	10.638	9.75891	9.9061	9.76089	9.75734	11.6833	10.8076	10.7465	9.66368
Gpx3	16.0751	16.1547	16.1499	16.056	15.8898	15.8978	15.8173	14.0567	14.115	14.1332	14.114	16.0645	15.8317	15.8474	14.0036
Gstm6	6.68476	6.6459	6.46507	6.25888	6.22759	6.04586	6.18283	5.81372	5.77108	5.94111	5.95506	6.60438	6.0385	6.13211	5.77456
Gpx8	14.1882	14.2376	14.162	14.1948	13.2513	13.2017	13.2204	12.7818	12.7955	12.8545	12.8248	14.2292	13.185	13.2098	12.8372
Gsta3	7.40819	7.42824	7.16763	7.17876	7.67786	7.61767	7.77762	8.29822	8.43098	8.2936	8.0357	7.65012	7.79997	7.73645	8.28395
Gstt2	9.17285	9.06168	9.29816	9.31758	8.87033	9.03822	8.95726	8.22178	8.13593	8.15921	8.1932	9.10352	8.96572	8.92429	8.24006
Anpep	12.4688	12.5436	12.5692	12.4907	11.7151	11.5444	11.4068	11.2728	11.5425	11.3731	11.4159	12.4231	11.4289	11.5156	11.2207
Gsto1	12.5039	12.5534	12.4598	12.501	13.5671	13.5878	13.5137	13.6306	13.5919	13.6485	13.6399	12.6611	13.5849	13.5841	13.6845
Gstm1	14.4497	14.4738	14.4202	14.4203	14.149	14.0256	14.0224	13.3045	13.5678	13.3499	13.3971	14.3635	14.0975	14.1622	13.3205
Gstk1	11.4284	11.3535	11.3881	11.419	10.6895	10.5447	10.4227	10.5673	10.4389	10.3028	10.4749	11.4373	10.6411	10.6306	10.5224
Rrm1	11.5964	11.6446	11.5655	11.5566	12.1229	12.0704	12.0887	12.473	12.3863	12.5187	12.5469	11.536	12.1609	12.0443	12.4936
Gsto2	8.18704	8.25105	8.10328	8.2428	7.57474	7.64555	7.42317	7.33043	7.59849	7.65478	7.58286	8.16893	7.70401	7.70546	7.4762
Ggct	8.78048	8.9088	8.77179	8.7752	8.37728	8.48561	8.38167	8.32573	7.97818	8.32621	7.98066	8.81096	8.533	8.50001	7.96463
Cml1	8.17952	8.10648	7.98292	8.01902	7.67444	7.76757	7.75194	7.63352	7.47467	7.38428	7.5173	8.01871	7.65679	7.95448	7.46052
Mgst2	11.2169	11.2019	11.153	11.315	11.9251	11.9426	11.8843	11.8786	11.7648	11.7685	11.827	11.3352	11.8826	11.8941	12.0813
Rrm2b	11.4896	11.4439	11.49	11.6303	10.9531	11.0007	10.9993	10.9279	10.8241	10.9845	10.863	11.4386	10.8226	10.9133	10.8688
Aldh3b2	5.24544	5.53938	5.41509	5.58869	5.63328	5.43611	5.35811	6.42992	6.63303	6.36968	6.59299	5.6622	5.6986	5.45148	6.53509
Pfkp	14.1506	14.0504	14.2837	13.9709	13.3004	13.2808	13.3199	12.6406	12.6932	12.7483	12.7054	14.0372	13.3719	13.2678	12.7377
Pfkl	15.3378	15.2555	15.3644	15.3164	14.1589	14.1271	14.1262	14.2792	14.2745	14.2084	14.2507	15.2931	14.162	14.1463	14.2221
Hk2	12.5647	12.4301	12.6836	12.5404	11.8536	11.83	11.8334	11.5132	11.4704	11.5012	11.5508	12.459	11.8426	11.8246	11.4585
Aldh7a1	13.4239	13.4273	13.3846	13.31	12.0111	12.0579	11.9793	12.4819	12.5179	12.351	12.2982	13.3728	12.069	12.0637	12.3937
Pgam1	16.3934	16.3435	16.4374	16.2949	15.7434	15.7684	15.7707	15.4364	15.4002	15.4435	15.5008	16.3433	15.7907	15.7716	15.4711
Eno2	10.7155	10.7181	10.7749	10.4956	10.3247	10.3781	10.277	9.83326	9.99139	9.76322	10.0322	10.7025	10.2405	10.2564	9.70171
Pgk1	17.105	17.0526	17.1431	17.0476	16.6908	16.5943	16.5951	16.2198	16.1482	16.2083	16.2621	17.0515	16.6364	16.6074	16.2203
Gpi1	16.4432	16.3656	16.4912	16.3215	15.7948	15.7302	15.6957	15.4965	15.5582	15.5755	15.6756	16.354	15.7802	15.7733	15.5135
Ldhb	13.4718	13.4959	13.4095	13.4201	13.6807	13.6379	13.5681	12.8494	12.7652	12.6515	12.5968	13.508	13.6225	13.6689	12.724
Aldoa	17.3754	17.3274	17.397	17.3176	16.7654	16.668	16.6377	16.561	16.6161	16.624	16.6955	17.3262	16.726	16.7629	16.5619
Aldh3b1	10.8668	10.8151	10.8429	10.7415	11.2886	11.1887	11.2734	11.5216	11.5349	11.5002	11.5245	10.8264	11.3201	11.3859	11.4905
Gapdh	16.7562	16.7061	16.8286	16.8088	16.5985	16.4281	16.4734	15.9555	16.1414	16.1111	16.2068	16.744	16.4388	16.5011	15.9771
Tpi1	16.4897	16.4636	16.5289	16.4364	15.9602	15.9071	15.9221	15.8208	15.8243	15.8016	15.857	16.4626	15.9589	15.9739	15.8284
Pgm2	13.8162	13.7355	13.8154	13.747	13.4034	13.3819	13.3912	13.111	13.1284	13.1706	13.2033	13.7804	13.4039	13.3907	13.1182
Pfkp	14.1506	14.0504	14.2837	13.9709	13.3004	13.2808	13.3199	12.6406	12.6932	12.7483	12.7054	14.0372	13.3719	13.2678	12.7377
Prps1	13.1006	13.0765	12.9733	13.1643	13.053	12.9222	12.97	12.0426	12.016	11.9185	11.9038	13.0505	13.0299	12.9933	11.9893
Pfkl	15.3378	15.2555	15.3644	15.3164	14.1589	14.1271	14.1262	14.2792	14.2745	14.2084	14.2507	15.2931	14.162	14.1463	14.2221
Rpia	10.441	10.4265	10.3387	10.4323	9.89186	9.8032	9.80243	9.46336	9.48968	9.24847	9.44799	10.3552	9.7385	9.92998	9.5149
Dera	9.49961	9.51341	9.59869	9.4573	10.3185	10.2008	10.2968	10.4079	10.3203	10.5199	10.3887	9.38266	10.2729	10.1779	10.4516
Prps2	12.533	12.5194	12.4897	12.5199	12.0234	12.126	12.0864	11.71	11.6588	11.7342	11.7312	12.5718	11.992	12.0352	11.7116
Gpi1	16.4432	16.3656	16.4912	16.3215	15.7948	15.7302	15.6957	15.4965	15.5582	15.5755	15.6756	16.354	15.7802	15.7733	15.5135
Aldoa	17.3754	17.3274	17.397	17.3176	16.7654	16.668	16.6377	16.561	16.6161	16.624	16.6955	17.3262	16.726	16.7629	16.5619
Pgm2	13.8162	13.7355	13.8154	13.747	13.4034	13.3819	13.3912	13.111	13.1284	13.1706	13.2033	13.7804	13.4039	13.3907	13.1182

## Sheet: Figure 3B
For plot:
Pathways	NES	q_val
Interferon Gamma Response	-1.87	0
Hypoxia	-1.84	0
Interferon Alpha Response	-1.82	0
Myogenesis	-1.78	0
Epithelial Mesenchymal Transition	-1.71	0
P53 Pathway	-1.67	0.001
Coagulation	-1.67	0.001
Glycolysis	-1.63	0.002
Xenobiotic Metabolism	-1.58	0.003
TNFA Signaling via NFKB	-1.54	0.007
Pancreas Beta Cells	-1.51	0.011
Inflammatory Response	-1.47	0.021
Complement	-1.46	0.021
Hedgehog Signaling	-1.44	0.03
Apoptosis	-1.43	0.029
KRAS Signaling Up	-1.39	0.047
Oxidative Phosphorylation	1.44	0.022
Spermatogenesis	1.67	0.002
MYC Targets V2	1.72	0.001
Mitotic Spindle	1.87	0
MYC Targets V1	1.94	0
E2F Targets	2.15	0
G2M Checkpoint	2.18	0
All data:	Calculations done by GSEA version v4.0.3. R file attached for preparation of input into pre-ranked GSEA.
NAME	GS<br> follow link to MSigDB	GS DETAILS	SIZE	ES	NES	NOM p-val	FDR q-val	FWER p-val	RANK AT MAX	LEADING EDGE
HALLMARK_G2M_CHECKPOINT	HALLMARK_G2M_CHECKPOINT	Details ...	194	0.754486	2.18089	0	0	0	1350	tags=47%, list=9%, signal=51%
HALLMARK_E2F_TARGETS	HALLMARK_E2F_TARGETS	Details ...	199	0.7513	2.14692	0	0	0	1906	tags=51%, list=13%, signal=58%
HALLMARK_MYC_TARGETS_V1	HALLMARK_MYC_TARGETS_V1	Details ...	185	0.682184	1.93769	0	0	0	1982	tags=55%, list=13%, signal=63%
HALLMARK_MITOTIC_SPINDLE	HALLMARK_MITOTIC_SPINDLE	Details ...	199	0.661038	1.86632	0	0	0	1359	tags=26%, list=9%, signal=28%
HALLMARK_MYC_TARGETS_V2	HALLMARK_MYC_TARGETS_V2	Details ...	58	0.705861	1.7219	0.00311526	0.00107707	0.007	1893	tags=48%, list=12%, signal=55%
HALLMARK_SPERMATOGENESIS	HALLMARK_SPERMATOGENESIS	Details ...	112	0.628448	1.66726	0	0.00158167	0.012	2351	tags=27%, list=16%, signal=31%
HALLMARK_OXIDATIVE_PHOSPHORYLATION	HALLMARK_OXIDATIVE_PHOSPHORYLATION	Details ...	189	0.510597	1.43558	0.00869565	0.0224488	0.168	2257	tags=35%, list=15%, signal=41%
HALLMARK_ANDROGEN_RESPONSE	HALLMARK_ANDROGEN_RESPONSE	Details ...	95	0.485638	1.27174	0.0730159	0.0915949	0.588	1913	tags=35%, list=13%, signal=40%
HALLMARK_DNA_REPAIR	HALLMARK_DNA_REPAIR	Details ...	148	0.406376	1.115	0.162879	0.267492	0.948	2474	tags=30%, list=16%, signal=36%
HALLMARK_CHOLESTEROL_HOMEOSTASIS	HALLMARK_CHOLESTEROL_HOMEOSTASIS	Details ...	72	0.416861	1.03622	0.373418	0.413841	0.995	1558	tags=29%, list=10%, signal=32%
HALLMARK_TGF_BETA_SIGNALING	HALLMARK_TGF_BETA_SIGNALING	Details ...	54	0.404418	0.955156	0.568306	0.610481	1	2226	tags=26%, list=15%, signal=30%
HALLMARK_PEROXISOME	HALLMARK_PEROXISOME	Details ...	99	0.334206	0.876168	0.734694	0.801881	1	2059	tags=23%, list=14%, signal=27%
HALLMARK_INTERFERON_GAMMA_RESPONSE	HALLMARK_INTERFERON_GAMMA_RESPONSE	Details ...	183	-0.734347	-1.86523	0	0	0	1779	tags=37%, list=12%, signal=42%
HALLMARK_HYPOXIA	HALLMARK_HYPOXIA	Details ...	193	-0.725263	-1.8353	0	0	0	1182	tags=31%, list=8%, signal=33%
HALLMARK_INTERFERON_ALPHA_RESPONSE	HALLMARK_INTERFERON_ALPHA_RESPONSE	Details ...	93	-0.782906	-1.81622	0	0	0	1984	tags=49%, list=13%, signal=57%
HALLMARK_MYOGENESIS	HALLMARK_MYOGENESIS	Details ...	187	-0.714358	-1.78442	0	0	0	868	tags=21%, list=6%, signal=22%
HALLMARK_EPITHELIAL_MESENCHYMAL_TRANSITION	HALLMARK_EPITHELIAL_MESENCHYMAL_TRANSITION	Details ...	196	-0.675206	-1.70527	0	0.000422	0.002	1733	tags=39%, list=11%, signal=44%
HALLMARK_P53_PATHWAY	HALLMARK_P53_PATHWAY	Details ...	194	-0.665944	-1.67326	0	0.00051	0.003	1526	tags=30%, list=10%, signal=33%
HALLMARK_COAGULATION	HALLMARK_COAGULATION	Details ...	126	-0.697184	-1.66626	0	0.000839	0.006	1201	tags=21%, list=8%, signal=23%
HALLMARK_GLYCOLYSIS	HALLMARK_GLYCOLYSIS	Details ...	194	-0.647552	-1.63332	0	0.00153368	0.012	760	tags=22%, list=5%, signal=23%
HALLMARK_XENOBIOTIC_METABOLISM	HALLMARK_XENOBIOTIC_METABOLISM	Details ...	182	-0.637739	-1.58429	0	0.00316086	0.027	1632	tags=26%, list=11%, signal=29%
HALLMARK_TNFA_SIGNALING_VIA_NFKB	HALLMARK_TNFA_SIGNALING_VIA_NFKB	Details ...	191	-0.616409	-1.54386	0	0.00694467	0.064	1696	tags=29%, list=11%, signal=33%
HALLMARK_PANCREAS_BETA_CELLS	HALLMARK_PANCREAS_BETA_CELLS	Details ...	28	-0.760045	-1.50965	0.0182119	0.0114374	0.112	2077	tags=21%, list=14%, signal=25%
HALLMARK_INFLAMMATORY_RESPONSE	HALLMARK_INFLAMMATORY_RESPONSE	Details ...	184	-0.590241	-1.46873	0.00268096	0.0209673	0.211	1298	tags=20%, list=9%, signal=22%
HALLMARK_COMPLEMENT	HALLMARK_COMPLEMENT	Details ...	180	-0.579568	-1.46288	0.00131926	0.0213966	0.231	804	tags=13%, list=5%, signal=14%
HALLMARK_HEDGEHOG_SIGNALING	HALLMARK_HEDGEHOG_SIGNALING	Details ...	33	-0.722107	-1.43561	0.0351438	0.0296096	0.324	1585	tags=30%, list=10%, signal=34%
HALLMARK_APOPTOSIS	HALLMARK_APOPTOSIS	Details ...	154	-0.580533	-1.43267	0.00410397	0.0290763	0.337	728	tags=18%, list=5%, signal=19%
HALLMARK_KRAS_SIGNALING_UP	HALLMARK_KRAS_SIGNALING_UP	Details ...	189	-0.554257	-1.39264	0.00897436	0.0466021	0.505	993	tags=15%, list=7%, signal=16%
HALLMARK_ALLOGRAFT_REJECTION	HALLMARK_ALLOGRAFT_REJECTION	Details ...	161	-0.550023	-1.36867	0.0187166	0.0589494	0.607	1478	tags=23%, list=10%, signal=25%
HALLMARK_ADIPOGENESIS	HALLMARK_ADIPOGENESIS	Details ...	199	-0.545808	-1.36552	0.015748	0.0580306	0.626	1133	tags=17%, list=7%, signal=18%
HALLMARK_IL6_JAK_STAT3_SIGNALING	HALLMARK_IL6_JAK_STAT3_SIGNALING	Details ...	81	-0.570209	-1.30217	0.0655738	0.104671	0.84	1496	tags=26%, list=10%, signal=29%
HALLMARK_UV_RESPONSE_DN	HALLMARK_UV_RESPONSE_DN	Details ...	143	-0.531979	-1.29936	0.0543767	0.102618	0.85	2097	tags=28%, list=14%, signal=32%
HALLMARK_IL2_STAT5_SIGNALING	HALLMARK_IL2_STAT5_SIGNALING		189	-0.508525	-1.28817	0.0447368	0.108642	0.879	1792	tags=24%, list=12%, signal=27%
HALLMARK_MTORC1_SIGNALING	HALLMARK_MTORC1_SIGNALING		200	-0.50886	-1.28633	0.040404	0.105453	0.884	890	tags=20%, list=6%, signal=20%
HALLMARK_UNFOLDED_PROTEIN_RESPONSE	HALLMARK_UNFOLDED_PROTEIN_RESPONSE		110	-0.533	-1.2539	0.0956522	0.137298	0.955	679	tags=15%, list=4%, signal=15%
HALLMARK_ESTROGEN_RESPONSE_EARLY	HALLMARK_ESTROGEN_RESPONSE_EARLY		189	-0.494397	-1.24017	0.0776316	0.148991	0.971	1408	tags=18%, list=9%, signal=20%
HALLMARK_HEME_METABOLISM	HALLMARK_HEME_METABOLISM		182	-0.49017	-1.23982	0.0696452	0.143525	0.971	1371	tags=18%, list=9%, signal=19%
HALLMARK_UV_RESPONSE_UP	HALLMARK_UV_RESPONSE_UP		150	-0.500781	-1.22898	0.096817	0.153098	0.979	1182	tags=13%, list=8%, signal=14%
HALLMARK_APICAL_JUNCTION	HALLMARK_APICAL_JUNCTION		190	-0.473509	-1.18402	0.134465	0.212792	0.996	1626	tags=18%, list=11%, signal=20%
HALLMARK_REACTIVE_OXYGEN_SPECIES_PATHWAY	HALLMARK_REACTIVE_OXYGEN_SPECIES_PATHWAY		48	-0.531114	-1.13029	0.254573	0.304799	0.999	1187	tags=15%, list=8%, signal=16%
HALLMARK_FATTY_ACID_METABOLISM	HALLMARK_FATTY_ACID_METABOLISM		152	-0.455325	-1.11412	0.239456	0.329472	1	1346	tags=16%, list=9%, signal=17%
HALLMARK_APICAL_SURFACE	HALLMARK_APICAL_SURFACE		40	-0.533505	-1.09845	0.316413	0.352352	1	781	tags=18%, list=5%, signal=18%
HALLMARK_ANGIOGENESIS	HALLMARK_ANGIOGENESIS		35	-0.540586	-1.09396	0.350794	0.350136	1	1342	tags=34%, list=9%, signal=38%
HALLMARK_PROTEIN_SECRETION	HALLMARK_PROTEIN_SECRETION		94	-0.434611	-1.01042	0.430183	0.527096	1	1837	tags=18%, list=12%, signal=20%
HALLMARK_PI3K_AKT_MTOR_SIGNALING	HALLMARK_PI3K_AKT_MTOR_SIGNALING		100	-0.421975	-0.990018	0.482906	0.559498	1	1001	tags=11%, list=7%, signal=12%
HALLMARK_BILE_ACID_METABOLISM	HALLMARK_BILE_ACID_METABOLISM		104	-0.4191	-0.988078	0.511429	0.547549	1	2449	tags=26%, list=16%, signal=31%
HALLMARK_KRAS_SIGNALING_DN	HALLMARK_KRAS_SIGNALING_DN		158	-0.380883	-0.930905	0.641096	0.666962	1	1502	tags=8%, list=10%, signal=8%
HALLMARK_ESTROGEN_RESPONSE_LATE	HALLMARK_ESTROGEN_RESPONSE_LATE		186	-0.349307	-0.874853	0.76197	0.777908	1	1424	tags=15%, list=9%, signal=16%
HALLMARK_WNT_BETA_CATENIN_SIGNALING	HALLMARK_WNT_BETA_CATENIN_SIGNALING		40	-0.423736	-0.865154	0.674617	0.779513	1	538	tags=13%, list=4%, signal=13%
HALLMARK_NOTCH_SIGNALING	HALLMARK_NOTCH_SIGNALING		32	-0.428163	-0.844087	0.710265	0.803798	1	400	tags=9%, list=3%, signal=10%

## Sheet: Figure 3C
Plotted data
Pathways	NES	q_val	Size	col	Overlap	In Vitro	In Vivo	Percent
HALLMARK_INTERFERON_GAMMA_RESPONSE	-2.29347	0	186 (48%)	Both in vitro and in vivo	29	39	32	47.541
HALLMARK_INTERFERON_ALPHA_RESPONSE	-2.12436	0	93 (57%)	Both in vitro and in vivo	28	18	21	57.1429
HALLMARK_ANGIOGENESIS	-1.89269	0.00357153	31	Downregulated
HALLMARK_EPITHELIAL_MESENCHYMAL_TRANSITION	-1.83447	0.00675057	180 (50%)	Both in vitro and in vivo	27	50	27	50
HALLMARK_COAGULATION	-1.78782	0.00871778	101 (61%)	Both in vitro and in vivo	14	13	9	60.8696
HALLMARK_UV_RESPONSE_DN	-1.73705	0.0109911	141	Downregulated
HALLMARK_UNFOLDED_PROTEIN_RESPONSE	-1.6134	0.0319468	111	Downregulated
HALLMARK_APOPTOSIS	-1.60833	0.0287669	146 (37%)	Both in vitro and in vivo	10	25	17	37.037
HALLMARK_IL6_JAK_STAT3_SIGNALING	-1.55631	0.0390826	74	Downregulated
HALLMARK_APICAL_JUNCTION	-1.5369	0.0400416	175	Downregulated
HALLMARK_PROTEIN_SECRETION	-1.53371	0.0372151	93	Downregulated
HALLMARK_MITOTIC_SPINDLE	-1.52602	0.0361005	191 (17%)	Both in vitro and in vivo	9	42	43	17.3077
HALLMARK_KRAS_SIGNALING_DN	1.50065	0.0415662	100	Upregulated
HALLMARK_MYOGENESIS	1.72203	0.00448636	190 (8%)	Both in vitro and in vivo	7	32	83	7.77778
HALLMARK_OXIDATIVE_PHOSPHORYLATION	2.12595	0	197 (44%)	Both in vitro and in vivo	44	23	57	43.5644
All data	Calculations done by GSEA version v4.0.3. R file attached for preparation of input into pre-ranked GSEA.
NAME	GS<br> follow link to MSigDB	GS DETAILS	SIZE	ES	NES	NOM p-val	FDR q-val	FWER p-val	RANK AT MAX	LEADING EDGE
HALLMARK_OXIDATIVE_PHOSPHORYLATION	HALLMARK_OXIDATIVE_PHOSPHORYLATION	Details ...	197	0.59642	2.12595	0	0	0	2902	tags=51%, list=22%, signal=65%
HALLMARK_MYOGENESIS	HALLMARK_MYOGENESIS	Details ...	190	0.481647	1.72203	0	0.00448636	0.016	2038	tags=47%, list=16%, signal=55%
HALLMARK_KRAS_SIGNALING_DN	HALLMARK_KRAS_SIGNALING_DN	Details ...	100	0.451813	1.50065	0.00190114	0.0415662	0.194	1213	tags=22%, list=9%, signal=24%
HALLMARK_BILE_ACID_METABOLISM	HALLMARK_BILE_ACID_METABOLISM	Details ...	83	0.393766	1.25909	0.0933852	0.291921	0.874	1874	tags=20%, list=14%, signal=24%
HALLMARK_SPERMATOGENESIS	HALLMARK_SPERMATOGENESIS	Details ...	74	0.33609	1.07126	0.323689	0.90364	1	2171	tags=26%, list=17%, signal=31%
HALLMARK_TNFA_SIGNALING_VIA_NFKB	HALLMARK_TNFA_SIGNALING_VIA_NFKB	Details ...	177	0.301717	1.06938	0.292365	0.760535	1	2511	tags=21%, list=19%, signal=26%
HALLMARK_HYPOXIA	HALLMARK_HYPOXIA	Details ...	185	0.284033	1.01454	0.396584	0.890249	1	2171	tags=24%, list=17%, signal=28%
HALLMARK_FATTY_ACID_METABOLISM	HALLMARK_FATTY_ACID_METABOLISM	Details ...	144	0.283275	0.978858	0.474286	0.932843	1	1525	tags=13%, list=12%, signal=14%
HALLMARK_UV_RESPONSE_UP	HALLMARK_UV_RESPONSE_UP	Details ...	144	0.273404	0.948724	0.556911	0.952989	1	2531	tags=24%, list=19%, signal=29%
HALLMARK_HEME_METABOLISM	HALLMARK_HEME_METABOLISM	Details ...	168	0.2679	0.944572	0.578748	0.872061	1	2781	tags=27%, list=21%, signal=34%
HALLMARK_ADIPOGENESIS	HALLMARK_ADIPOGENESIS	Details ...	199	0.247067	0.893812	0.783428	0.97627	1	2913	tags=28%, list=22%, signal=35%
HALLMARK_P53_PATHWAY	HALLMARK_P53_PATHWAY	Details ...	193	0.242848	0.86743	0.832016	0.97431	1	1940	tags=16%, list=15%, signal=19%
HALLMARK_PEROXISOME	HALLMARK_PEROXISOME	Details ...	88	0.25133	0.813804	0.846881	1	1	1250	tags=11%, list=10%, signal=12%
HALLMARK_REACTIVE_OXYGEN_SPECIES_PATHWAY	HALLMARK_REACTIVE_OXYGEN_SPECIES_PATHWAY	Details ...	47	0.246353	0.710451	0.926335	1	1	3329	tags=32%, list=25%, signal=43%
HALLMARK_NOTCH_SIGNALING	HALLMARK_NOTCH_SIGNALING	Details ...	32	0.248064	0.67117	0.954373	0.989599	1	1822	tags=19%, list=14%, signal=22%
HALLMARK_INTERFERON_GAMMA_RESPONSE	HALLMARK_INTERFERON_GAMMA_RESPONSE	Details ...	186	-0.64839	-2.29347	0	0	0	1798	tags=33%, list=14%, signal=37%
HALLMARK_INTERFERON_ALPHA_RESPONSE	HALLMARK_INTERFERON_ALPHA_RESPONSE	Details ...	93	-0.659676	-2.12436	0	0	0	2782	tags=53%, list=21%, signal=66%
HALLMARK_ANGIOGENESIS	HALLMARK_ANGIOGENESIS	Details ...	31	-0.712736	-1.89269	0	0.00357153	0.007	1305	tags=32%, list=10%, signal=36%
HALLMARK_EPITHELIAL_MESENCHYMAL_TRANSITION	HALLMARK_EPITHELIAL_MESENCHYMAL_TRANSITION	Details ...	180	-0.527596	-1.83447	0	0.00675057	0.019	1755	tags=30%, list=13%, signal=34%
HALLMARK_COAGULATION	HALLMARK_COAGULATION	Details ...	101	-0.549992	-1.78782	0.00215517	0.00871778	0.029	1431	tags=23%, list=11%, signal=25%
HALLMARK_UV_RESPONSE_DN	HALLMARK_UV_RESPONSE_DN	Details ...	141	-0.512212	-1.73705	0	0.0109911	0.043	1730	tags=18%, list=13%, signal=21%
HALLMARK_UNFOLDED_PROTEIN_RESPONSE	HALLMARK_UNFOLDED_PROTEIN_RESPONSE	Details ...	111	-0.482961	-1.6134	0.00210526	0.0319468	0.144	1426	tags=20%, list=11%, signal=22%
HALLMARK_APOPTOSIS	HALLMARK_APOPTOSIS	Details ...	146	-0.461373	-1.60833	0.00208768	0.0287669	0.148	1418	tags=18%, list=11%, signal=21%
HALLMARK_IL6_JAK_STAT3_SIGNALING	HALLMARK_IL6_JAK_STAT3_SIGNALING	Details ...	74	-0.4954	-1.55631	0.0132159	0.0390826	0.212	2896	tags=38%, list=22%, signal=48%
HALLMARK_APICAL_JUNCTION	HALLMARK_APICAL_JUNCTION	Details ...	175	-0.438119	-1.5369	0	0.0400416	0.239	1754	tags=22%, list=13%, signal=25%
HALLMARK_PROTEIN_SECRETION	HALLMARK_PROTEIN_SECRETION	Details ...	93	-0.473374	-1.53371	0.00823045	0.0372151	0.245	3307	tags=40%, list=25%, signal=53%
HALLMARK_MITOTIC_SPINDLE	HALLMARK_MITOTIC_SPINDLE	Details ...	191	-0.440008	-1.52602	0	0.0361005	0.255	2399	tags=27%, list=18%, signal=33%
HALLMARK_XENOBIOTIC_METABOLISM	HALLMARK_XENOBIOTIC_METABOLISM	Details ...	156	-0.416446	-1.44178	0.0111607	0.0665474	0.432	1406	tags=18%, list=11%, signal=20%
HALLMARK_ALLOGRAFT_REJECTION	HALLMARK_ALLOGRAFT_REJECTION	Details ...	152	-0.410448	-1.41896	0.025974	0.0727292	0.493	2896	tags=32%, list=22%, signal=41%
HALLMARK_IL2_STAT5_SIGNALING	HALLMARK_IL2_STAT5_SIGNALING	Details ...	181	-0.395809	-1.38532	0.0149893	0.0888976	0.601	2273	tags=23%, list=17%, signal=27%
HALLMARK_INFLAMMATORY_RESPONSE	HALLMARK_INFLAMMATORY_RESPONSE	Details ...	157	-0.384199	-1.34893	0.0434783	0.108705	0.685	2220	tags=21%, list=17%, signal=25%
HALLMARK_KRAS_SIGNALING_UP	HALLMARK_KRAS_SIGNALING_UP	Details ...	169	-0.378353	-1.328	0.0358744	0.120754	0.756	341	tags=5%, list=3%, signal=5%
HALLMARK_ESTROGEN_RESPONSE_LATE	HALLMARK_ESTROGEN_RESPONSE_LATE	Details ...	169	-0.377917	-1.31517	0.0518672	0.125052	0.792	2272	tags=24%, list=17%, signal=29%
HALLMARK_MYC_TARGETS_V1	HALLMARK_MYC_TARGETS_V1	Details ...	200	-0.361118	-1.29126	0.0465587	0.139178	0.84	2279	tags=23%, list=17%, signal=27%
HALLMARK_MTORC1_SIGNALING	HALLMARK_MTORC1_SIGNALING	Details ...	197	-0.36221	-1.28638	0.0444915	0.136903	0.851	1827	tags=20%, list=14%, signal=23%
HALLMARK_CHOLESTEROL_HOMEOSTASIS	HALLMARK_CHOLESTEROL_HOMEOSTASIS		70	-0.394095	-1.19542	0.176101	0.245102	0.973	2250	tags=26%, list=17%, signal=31%
HALLMARK_COMPLEMENT	HALLMARK_COMPLEMENT		154	-0.337838	-1.1614	0.157464	0.29017	0.99	2792	tags=25%, list=21%, signal=32%
HALLMARK_MYC_TARGETS_V2	HALLMARK_MYC_TARGETS_V2		57	-0.380768	-1.15131	0.21875	0.293818	0.992	1559	tags=14%, list=12%, signal=16%
HALLMARK_WNT_BETA_CATENIN_SIGNALING	HALLMARK_WNT_BETA_CATENIN_SIGNALING		37	-0.388761	-1.07153	0.317125	0.438335	1	3048	tags=35%, list=23%, signal=46%
HALLMARK_GLYCOLYSIS	HALLMARK_GLYCOLYSIS		181	-0.30277	-1.06854	0.284404	0.426765	1	1646	tags=19%, list=13%, signal=21%
HALLMARK_HEDGEHOG_SIGNALING	HALLMARK_HEDGEHOG_SIGNALING		30	-0.392934	-1.03	0.410526	0.503943	1	2643	tags=40%, list=20%, signal=50%
HALLMARK_APICAL_SURFACE	HALLMARK_APICAL_SURFACE		33	-0.37952	-1.02892	0.384778	0.488497	1	2796	tags=36%, list=21%, signal=46%
HALLMARK_TGF_BETA_SIGNALING	HALLMARK_TGF_BETA_SIGNALING		53	-0.351278	-1.0249	0.406522	0.479696	1	2272	tags=26%, list=17%, signal=32%
HALLMARK_PANCREAS_BETA_CELLS	HALLMARK_PANCREAS_BETA_CELLS		16	-0.441656	-1.01602	0.421978	0.484012	1	2129	tags=25%, list=16%, signal=30%
HALLMARK_PI3K_AKT_MTOR_SIGNALING	HALLMARK_PI3K_AKT_MTOR_SIGNALING		99	-0.310399	-0.998246	0.438384	0.510781	1	2615	tags=26%, list=20%, signal=33%
HALLMARK_E2F_TARGETS	HALLMARK_E2F_TARGETS		182	-0.280898	-0.98923	0.452539	0.51596	1	2906	tags=29%, list=22%, signal=37%
HALLMARK_ANDROGEN_RESPONSE	HALLMARK_ANDROGEN_RESPONSE		92	-0.311355	-0.987967	0.454737	0.502525	1	2164	tags=26%, list=16%, signal=31%
HALLMARK_ESTROGEN_RESPONSE_EARLY	HALLMARK_ESTROGEN_RESPONSE_EARLY		172	-0.280824	-0.982803	0.465263	0.500343	1	2272	tags=20%, list=17%, signal=24%
HALLMARK_G2M_CHECKPOINT	HALLMARK_G2M_CHECKPOINT		185	-0.277908	-0.97223	0.475789	0.510907	1	2548	tags=28%, list=19%, signal=34%
HALLMARK_DNA_REPAIR	HALLMARK_DNA_REPAIR		145	-0.268088	-0.918486	0.631356	0.625273	1	1881	tags=16%, list=14%, signal=18%

## Sheet: Figure 3D
Overlapping genes between in vivo and in vitro data (R file attached for the generation of this list)
vivo_mgi_symbol	vivo_genes	vivo_baseMean	vivo_log2FoldChange	vivo_lfcSE	vivo_stat	vivo_pvalue	vivo_padj	vivo_description	vivo_log10padj	vitro_ncbi_gene_link	vitro_gene_id	vitro_gene_desc	vitro_baseMean	vitro_log2FoldChange	vitro_lfcSE	vitro_stat	vitro_pvalue	vitro_padj	vitro_Condition	vitro_Control	vitro_Call.	rank_metric
Cmklr1	ENSMUSG00000042190	5291.2	-0.685459	0.0801426	-8.553	1.19933e-17	4.91365e-14	chemokine-like receptor 1 [Source:MGI Symbol;Acc:MGI:109603]	-13.3086	Cmklr1	14747	chemokine-like receptor 1	642.962	-0.551	0.079	-6.959	0	0	twelve	zero	NO	4.91365e-14
Samd9l	ENSMUSG00000047735	1074.42	-0.447459	0.0536401	-8.34188	7.3121e-17	2.39662e-13	sterile alpha motif domain containing 9-like [Source:MGI Symbol;Acc:MGI:1343184]	-12.6204	Samd9l	209086	sterile alpha motif domain containing 9-like	7475.61	-0.475	0.083	-5.706	0	0	twelve	zero	NO	2.39662e-13
Abcc3	ENSMUSG00000020865	381.435	-0.880484	0.114693	-7.67687	1.63018e-14	4.45257e-11	ATP-binding cassette, sub-family C (CFTR/MRP), member 3 [Source:MGI Symbol;Acc:MGI:1923658]	-10.3514	Abcc3	76408	ATP-binding cassette, sub-family C (CFTR/MRP), member 3	647.967	-0.965	0.069	-14.018	0	0	twelve	zero	YES	4.45257e-11
Thbd	ENSMUSG00000074743	5880.52	-0.913653	0.120834	-7.56121	3.9935e-14	8.18069e-11	thrombomodulin [Source:MGI Symbol;Acc:MGI:98736]	-10.0872	Thbd	21824	thrombomodulin	9775.23	-0.712	0.047	-15.091	0	0	twelve	zero	YES	8.18069e-11
Smarca2	ENSMUSG00000024921	3440.3	-0.471962	0.0667096	-7.07486	1.49595e-12	2.72395e-09	SWI/SNF related, matrix associated, actin dependent regulator of chromatin, subfamily a, member 2 [Source:MGI Symbol;Acc:MGI:99603]	-8.5648	Smarca2	67155	SWI/SNF related, matrix associated, actin dependent regulator of chromatin, subfamily a, member 2	11816.7	-0.611	0.033	-18.548	0	0	twelve	zero	YES	2.72395e-09
Slc6a13	ENSMUSG00000030108	1195.88	-0.871773	0.125534	-6.94449	3.79838e-12	6.22479e-09	solute carrier family 6 (neurotransmitter transporter, GABA), member 13 [Source:MGI Symbol;Acc:MGI:95629]	-8.20588	Slc6a13	14412	solute carrier family 6 (neurotransmitter transporter, GABA), member 13	9.107	2.697	0.345	7.815	0	0	twelve	zero	YES	6.22479e-09
Hspa4l	ENSMUSG00000025757	539.295	-0.633866	0.0942533	-6.72513	1.75434e-11	2.39585e-08	heat shock protein 4 like [Source:MGI Symbol;Acc:MGI:107422]	-7.62054	Hspa4l	18415	heat shock protein 4 like	1371.83	0.307	0.06	5.11	0	0	twelve	zero	NO	2.39585e-08
Clic4	ENSMUSG00000037242	9105.12	-0.447907	0.0680277	-6.58419	4.57364e-11	5.7656e-08	chloride intracellular channel 4 (mitochondrial) [Source:MGI Symbol;Acc:MGI:1352754]	-7.23916	Clic4	29876	chloride intracellular channel 4 (mitochondrial)	56877.2	-0.458	0.022	-20.42	0	0	twelve	zero	NO	5.7656e-08
Atp2b4	ENSMUSG00000026463	8009.32	-0.510706	0.0780985	-6.53926	6.18251e-11	6.7546e-08	ATPase, Ca++ transporting, plasma membrane 4 [Source:MGI Symbol;Acc:MGI:88111]	-7.1704	Atp2b4	381290	ATPase, Ca++ transporting, plasma membrane 4	14679.3	-1.056	0.046	-22.815	0	0	twelve	zero	YES	6.7546e-08
Tpm4	ENSMUSG00000031799	3417.1	-0.604191	0.0950391	-6.35729	2.05344e-10	1.97952e-07	tropomyosin 4 [Source:MGI Symbol;Acc:MGI:2449202]	-6.70344	Tpm4	326618	tropomyosin 4	52493.5	0.228	0.025	9.172	0	0	twelve	zero	NO	1.97952e-07
Cyth1	ENSMUSG00000017132	966.102	0.422084	0.0672938	6.27226	3.55838e-10	3.23971e-07	cytohesin 1 [Source:MGI Symbol;Acc:MGI:1334257]	-6.48949	Cyth1	19157	cytohesin 1	1887.09	0.305	0.042	7.188	0	0	twelve	zero	NO	3.23971e-07
Anxa6	ENSMUSG00000018340	13631.9	-0.346791	0.0568315	-6.1021	1.04683e-09	9.02919e-07	annexin A6 [Source:MGI Symbol;Acc:MGI:88255]	-6.04435	Anxa6	11749	annexin A6	47777.5	-0.534	0.022	-24.605	0	0	twelve	zero	NO	9.02919e-07
Cdkl2	ENSMUSG00000029403	474.444	-0.606119	0.103712	-5.84424	5.08897e-09	3.82768e-06	cyclin-dependent kinase-like 2 (CDC2-related kinase) [Source:MGI Symbol;Acc:MGI:1858227]	-5.41706	Cdkl2	53886	cyclin-dependent kinase-like 2 (CDC2-related kinase)	491.473	-0.433	0.085	-5.105	0	0	twelve	zero	NO	3.82768e-06
Magt1	ENSMUSG00000031232	1316.75	-0.315881	0.0540649	-5.84263	5.13845e-09	3.82768e-06	magnesium transporter 1 [Source:MGI Symbol;Acc:MGI:1914325]	-5.41706	Magt1	67075	magnesium transporter 1	4141.26	-1.213	0.035	-34.965	0	0	twelve	zero	YES	3.82768e-06
Hsp90b1	ENSMUSG00000020048	7906.78	-0.356073	0.0618607	-5.75604	8.61097e-09	6.1355e-06	heat shock protein 90, beta (Grp94), member 1 [Source:MGI Symbol;Acc:MGI:98817]	-5.21215	Hsp90b1	22027	heat shock protein 90, beta (Grp94), member 1	81178.4	-1.304	0.022	-59.506	0	0	twelve	zero	YES	6.1355e-06
Slc25a20	ENSMUSG00000032602	1339.57	0.490968	0.0856434	5.7327	9.88428e-09	6.47934e-06	solute carrier family 25 (mitochondrial carnitine/acylcarnitine translocase), member 20 [Source:MGI Symbol;Acc:MGI:1928738]	-5.18847	Slc25a20	57279	solute carrier family 25 (mitochondrial carnitine/acylcarnitine translocase), member 20	3235.64	0.593	0.04	14.998	0	0	twelve	zero	YES	6.47934e-06
Kcnj15	ENSMUSG00000062609	386.426	1.11288	0.197221	5.64281	1.67296e-08	1.01543e-05	potassium inwardly-rectifying channel, subfamily J, member 15 [Source:MGI Symbol;Acc:MGI:1310000]	-4.99335	Kcnj15	16516	potassium inwardly-rectifying channel, subfamily J, member 15	19248.8	-1.08	0.048	-22.34	0	0	twelve	zero	YES	1.01543e-05
B3galnt1	ENSMUSG00000043300	748.614	-0.461891	0.0856084	-5.39539	6.83752e-08	3.61462e-05	UDP-GalNAc:betaGlcNAc beta 1,3-galactosaminyltransferase, polypeptide 1 [Source:MGI Symbol;Acc:MGI:1349405]	-4.44194	B3galnt1	26879	UDP-GalNAc:betaGlcNAc beta 1,3-galactosaminyltransferase, polypeptide 1	3305.53	-0.386	0.035	-10.917	0	0	twelve	zero	NO	3.61462e-05
Lpar4	ENSMUSG00000049929	133.314	-0.780549	0.144895	-5.38701	7.16388e-08	3.6688e-05	lysophosphatidic acid receptor 4 [Source:MGI Symbol;Acc:MGI:1925384]	-4.43548	Lpar4	78134	lysophosphatidic acid receptor 4	2007.47	-0.969	0.071	-13.588	0	0	twelve	zero	YES	3.6688e-05
Ifi44	ENSMUSG00000028037	66.1706	-0.944762	0.175571	-5.38109	7.40369e-08	3.67672e-05	interferon-induced protein 44 [Source:MGI Symbol;Acc:MGI:2443016]	-4.43454	Ifi44	99899	interferon-induced protein 44	6284.54	-1.64	0.158	-10.367	0	0	twelve	zero	YES	3.67672e-05
Polr2b	ENSMUSG00000029250	2287.88	-0.238303	0.0443587	-5.37218	7.7789e-08	3.74943e-05	polymerase (RNA) II (DNA directed) polypeptide B [Source:MGI Symbol;Acc:MGI:2388280]	-4.42603	Polr2b	231329	polymerase (RNA) II (DNA directed) polypeptide B	9717.11	0.114	0.023	4.94	0	0	twelve	zero	NO	3.74943e-05
Cirbp	ENSMUSG00000045193	780.561	0.837944	0.156994	5.33742	9.42771e-08	4.41432e-05	cold inducible RNA binding protein [Source:MGI Symbol;Acc:MGI:893588]	-4.35514	Cirbp	12696	cold inducible RNA binding protein	8657.3	1.9	0.031	60.473	0	0	twelve	zero	YES	4.41432e-05
Lep	ENSMUSG00000059201	23523.4	-0.780852	0.151374	-5.15843	2.4903e-07	0.000104644	leptin [Source:MGI Symbol;Acc:MGI:104663]	-3.98029	Lep	16846	leptin	139.6	-0.656	0.165	-3.967	0	0	twelve	zero	YES	0.000104644
Nid1	ENSMUSG00000005397	22197.3	-0.39892	0.0772921	-5.1612	2.45373e-07	0.000104644	nidogen 1 [Source:MGI Symbol;Acc:MGI:97342]	-3.98029	Nid1	18073	nidogen 1	506432	0.483	0.033	14.684	0	0	twelve	zero	NO	0.000104644
Itgb5	ENSMUSG00000022817	3305.1	-0.454605	0.0888235	-5.11807	3.0867e-07	0.000123378	integrin beta 5 [Source:MGI Symbol;Acc:MGI:96614]	-3.90876	Itgb5	16419	integrin beta 5	22131.4	-0.454	0.025	-18.294	0	0	twelve	zero	NO	0.000123378
Serpinh1	ENSMUSG00000070436	9993.59	-0.620309	0.123278	-5.03179	4.85927e-07	0.000169595	serine (or cysteine) peptidase inhibitor, clade H, member 1 [Source:MGI Symbol;Acc:MGI:88283]	-3.77059	Serpinh1	12406	serine (or cysteine) peptidase inhibitor, clade H, member 1	65705.3	-1.314	0.023	-57.461	0	0	twelve	zero	YES	0.000169595
Rnf166	ENSMUSG00000014470	872.99	0.317651	0.0635008	5.00231	5.66474e-07	0.000193404	ring finger protein 166 [Source:MGI Symbol;Acc:MGI:1915968]	-3.71354	Rnf166	68718	ring finger protein 166	3455.25	0.319	0.046	6.858	0	0	twelve	zero	NO	0.000193404
Ahcyl2	ENSMUSG00000029772	4440.87	-0.378584	0.0757885	-4.99527	5.87524e-07	0.000196497	S-adenosylhomocysteine hydrolase-like 2 [Source:MGI Symbol;Acc:MGI:1921590]	-3.70664	Ahcyl2	74340	S-adenosylhomocysteine hydrolase-like 2	5865.88	-0.809	0.035	-23.339	0	0	twelve	zero	YES	0.000196497
Mmp11	ENSMUSG00000000901	1298.34	1.84446	0.370777	4.97458	6.53883e-07	0.000214317	matrix metallopeptidase 11 [Source:MGI Symbol;Acc:MGI:97008]	-3.66894	Mmp11	17385	matrix metallopeptidase 11	9568.61	-0.785	0.044	-17.984	0	0	twelve	zero	YES	0.000214317
Mpdz	ENSMUSG00000028402	2303.77	-0.348638	0.0701768	-4.968	6.76487e-07	0.000217378	multiple PDZ domain crumbs cell polarity complex component [Source:MGI Symbol;Acc:MGI:1343489]	-3.66278	Mpdz	17475	multiple PDZ domain protein	5133.42	-0.128	0.031	-4.177	0	0	twelve	zero	NO	0.000217378
B330016D10Rik	ENSMUSG00000048406	85.7504	0.8747	0.176992	4.94202	7.73168e-07	0.000243667	RIKEN cDNA B330016D10 gene [Source:MGI Symbol;Acc:MGI:2444063]	-3.6132	B330016D10Rik	320456	RIKEN cDNA B330016D10 gene	131.645	0.881	0.134	6.593	0	0	twelve	zero	YES	0.000243667
Dusp18	ENSMUSG00000047205	410.262	0.591141	0.119868	4.93158	8.15656e-07	0.000247537	dual specificity phosphatase 18 [Source:MGI Symbol;Acc:MGI:1922469]	-3.60636	Dusp18	75219	dual specificity phosphatase 18	2559.53	0.403	0.054	7.418	0	0	twelve	zero	NO	0.000247537
Slc1a4	ENSMUSG00000020142	143.955	-0.625572	0.126825	-4.93257	8.11566e-07	0.000247537	solute carrier family 1 (glutamate/neutral amino acid transporter), member 4 [Source:MGI Symbol;Acc:MGI:2135601]	-3.60636	Slc1a4	55963	solute carrier family 1 (glutamate/neutral amino acid transporter), member 4	16278.2	-0.852	0.033	-25.625	0	0	twelve	zero	YES	0.000247537
Adamts5	ENSMUSG00000022894	8832.8	-0.811317	0.166029	-4.88659	1.02597e-06	0.0003057	a disintegrin-like and metallopeptidase (reprolysin type) with thrombospondin type 1 motif, 5 (aggrecanase-2) [Source:MGI Symbol;Acc:MGI:1346321]	-3.5147	Adamts5	23794	a disintegrin-like and metallopeptidase (reprolysin type) with thrombospondin type 1 motif, 5 (aggrecanase-2)	22296.1	-1.307	0.045	-29.257	0	0	twelve	zero	YES	0.0003057
Chchd10	ENSMUSG00000049422	1855.75	2.3679	0.496892	4.76541	1.88471e-06	0.000498171	coiled-coil-helix-coiled-coil-helix domain containing 10 [Source:MGI Symbol;Acc:MGI:2143558]	-3.30262	Chchd10	103172	coiled-coil-helix-coiled-coil-helix domain containing 10	3403.93	0.89	0.049	18.11	0	0	twelve	zero	YES	0.000498171
Galnt2	ENSMUSG00000089704	5054	-0.379538	0.0801564	-4.73497	2.19089e-06	0.000544004	polypeptide N-acetylgalactosaminyltransferase 2 [Source:MGI Symbol;Acc:MGI:894694]	-3.2644	Galnt2	108148	UDP-N-acetyl-alpha-D-galactosamine:polypeptide N-acetylgalactosaminyltransferase 2	13996.6	-0.394	0.028	-13.942	0	0	twelve	zero	NO	0.000544004
Hyou1	ENSMUSG00000032115	1501.57	-0.438031	0.092451	-4.73797	2.15865e-06	0.000544004	hypoxia up-regulated 1 [Source:MGI Symbol;Acc:MGI:108030]	-3.2644	Hyou1	12282	hypoxia up-regulated 1	10281.2	-1.08	0.032	-34.236	0	0	twelve	zero	YES	0.000544004
Col18a1	ENSMUSG00000001435	4522.22	-0.635542	0.134444	-4.72719	2.27652e-06	0.000556831	collagen, type XVIII, alpha 1 [Source:MGI Symbol;Acc:MGI:88451]	-3.25428	Col18a1	12822	collagen, type XVIII, alpha 1	12441.1	-0.864	0.036	-23.739	0	0	twelve	zero	YES	0.000556831
Myadm	ENSMUSG00000068566	7054.34	-0.519744	0.110318	-4.71132	2.46118e-06	0.000593145	myeloid-associated differentiation marker [Source:MGI Symbol;Acc:MGI:1355332]	-3.22684	Myadm	50918	myeloid-associated differentiation marker	43964.3	-0.363	0.027	-13.366	0	0	twelve	zero	NO	0.000593145
Ehd3	ENSMUSG00000024065	555.622	-0.731119	0.155561	-4.69987	2.60322e-06	0.000612856	EH-domain containing 3 [Source:MGI Symbol;Acc:MGI:1928900]	-3.21264	Ehd3	57440	EH-domain containing 3	2101.4	-0.452	0.049	-9.173	0	0	twelve	zero	NO	0.000612856
Slfn9	ENSMUSG00000069793	102.924	-0.713385	0.152702	-4.67175	2.98641e-06	0.00066137	schlafen 9 [Source:MGI Symbol;Acc:MGI:2445121]	-3.17956	Slfn9	237886	schlafen 9	837.992	-0.383	0.086	-4.462	0	0	twelve	zero	NO	0.00066137
Atf4	ENSMUSG00000042406	2807.26	0.443159	0.095461	4.6423	3.44552e-06	0.000752869	activating transcription factor 4 [Source:MGI Symbol;Acc:MGI:88096]	-3.12328	Atf4	11911	activating transcription factor 4	15453.4	0.417	0.033	12.754	0	0	twelve	zero	NO	0.000752869
P4hb	ENSMUSG00000025130	9258.47	-0.234264	0.0505215	-4.63692	3.53631e-06	0.000762541	prolyl 4-hydroxylase, beta polypeptide [Source:MGI Symbol;Acc:MGI:97464]	-3.11774	P4hb	18453	prolyl 4-hydroxylase, beta polypeptide	98009.5	-0.356	0.024	-14.695	0	0	twelve	zero	NO	0.000762541
Ifit3	ENSMUSG00000074896	664.825	-0.933181	0.201558	-4.62983	3.65962e-06	0.000768896	interferon-induced protein with tetratricopeptide repeats 3 [Source:MGI Symbol;Acc:MGI:1101055]	-3.11413	Ifit3	15959	interferon-induced protein with tetratricopeptide repeats 3	5530.4	-1.09	0.159	-6.855	0	0	twelve	zero	YES	0.000768896
Mst1r	ENSMUSG00000032584	1134.2	-0.381105	0.0825557	-4.61634	3.90571e-06	0.000810213	macrophage stimulating 1 receptor (c-met-related tyrosine kinase) [Source:MGI Symbol;Acc:MGI:99614]	-3.0914	Mst1r	19882	macrophage stimulating 1 receptor (c-met-related tyrosine kinase)	975.225	-0.641	0.075	-8.567	0	0	twelve	zero	YES	0.000810213
Cd164	ENSMUSG00000019818	10203.4	-0.281986	0.0613078	-4.59951	4.23491e-06	0.000867521	CD164 antigen [Source:MGI Symbol;Acc:MGI:1859568]	-3.06172	Cd164	53599	CD164 antigen	43567.6	-0.391	0.038	-10.335	0	0	twelve	zero	NO	0.000867521
Trf	ENSMUSG00000032554	61724.3	-0.460241	0.100479	-4.58045	4.6397e-06	0.000927261	transferrin [Source:MGI Symbol;Acc:MGI:98821]	-3.0328	Trf	22041	transferrin	1.91991e+06	-1.607	0.033	-49.328	0	0	twelve	zero	YES	0.000927261
D3Ertd751e	ENSMUSG00000025766	447.238	-0.438888	0.0961071	-4.56665	4.95578e-06	0.000954137	DNA segment, Chr 3, ERATO Doi 751, expressed [Source:MGI Symbol;Acc:MGI:1289213]	-3.02039	D3Ertd751e	73852	DNA segment, Chr 3, ERATO Doi 751, expressed	1022.65	-1.691	0.066	-25.468	0	0	twelve	zero	YES	0.000954137
Zkscan17	ENSMUSG00000020472	676.137	0.4055	0.0888378	4.56449	5.00707e-06	0.000954137	zinc finger with KRAB and SCAN domains 17 [Source:MGI Symbol;Acc:MGI:2679270]	-3.02039	Zkscan17	268417	zinc finger with KRAB and SCAN domains 17	3533.77	0.509	0.036	14.319	0	0	twelve	zero	NO	0.000954137
Prps1	ENSMUSG00000031432	2246.79	-0.579292	0.127975	-4.5266	5.99396e-06	0.0011037	phosphoribosyl pyrophosphate synthetase 1 [Source:MGI Symbol;Acc:MGI:97775]	-2.95715	Prps1	19139	phosphoribosyl pyrophosphate synthetase 1	6963.58	-1.141	0.039	-29.111	0	0	twelve	zero	YES	0.0011037
Hnrnpc	ENSMUSG00000060373	2501.8	-0.272209	0.0603651	-4.50937	6.50202e-06	0.00115821	heterogeneous nuclear ribonucleoprotein C [Source:MGI Symbol;Acc:MGI:107795]	-2.93621	Hnrnpc	15381	heterogeneous nuclear ribonucleoprotein C	14384.7	-1.17	0.021	-55.467	0	0	twelve	zero	YES	0.00115821
C1qtnf4	ENSMUSG00000040794	31.4867	2.34023	0.52049	4.49622	6.91734e-06	0.00118637	C1q and tumor necrosis factor related protein 4 [Source:MGI Symbol;Acc:MGI:1914695]	-2.92578	C1qtnf4	67445	C1q and tumor necrosis factor related protein 4	140.745	0.649	0.134	4.853	0	0	twelve	zero	YES	0.00118637
Pdia6	ENSMUSG00000020571	2896.97	-0.43984	0.0978462	-4.49522	6.94968e-06	0.00118637	protein disulfide isomerase associated 6 [Source:MGI Symbol;Acc:MGI:1919103]	-2.92578	Pdia6	71853	protein disulfide isomerase associated 6	33852.8	-1.073	0.023	-47.045	0	0	twelve	zero	YES	0.00118637
Sox12	ENSMUSG00000051817	166.081	1.1913	0.264992	4.49559	6.93774e-06	0.00118637	SRY (sex determining region Y)-box 12 [Source:MGI Symbol;Acc:MGI:98360]	-2.92578	Sox12	20667	SRY (sex determining region Y)-box 12	1033.99	0.702	0.065	10.729	0	0	twelve	zero	YES	0.00118637
Copa	ENSMUSG00000026553	8252.01	-0.238334	0.0497877	-4.78699	1.69298e-06	0.000462411	coatomer protein complex subunit alpha [Source:MGI Symbol;Acc:MGI:1334462]	-3.33497	Copa	12847	coatomer protein complex subunit alpha	36658.7	0.074	0.022	3.383	0.001	0.001	twelve	zero	NO	0.00146241
Prrg3	ENSMUSG00000033361	1910.07	-0.653097	0.14692	-4.44526	8.77846e-06	0.00148311	proline rich Gla (G-carboxyglutamic acid) 3 (transmembrane) [Source:MGI Symbol;Acc:MGI:2685214]	-2.82883	Prrg3	208748	proline rich Gla (G-carboxyglutamic acid) 3 (transmembrane)	240.037	-1.427	0.123	-11.646	0	0	twelve	zero	YES	0.00148311
Zxdc	ENSMUSG00000034430	518.417	0.305003	0.0687597	4.43578	9.174e-06	0.00153412	ZXD family zinc finger C [Source:MGI Symbol;Acc:MGI:1933108]	-2.81414	Zxdc	80292	ZXD family zinc finger C	5612.38	0.217	0.033	6.657	0	0	twelve	zero	NO	0.00153412
Cdsn	ENSMUSG00000039518	3387.96	-0.789436	0.178227	-4.42939	9.45e-06	0.00154964	corneodesmosin [Source:MGI Symbol;Acc:MGI:3505689]	-2.80977	Cdsn	386463	corneodesmosin	20877.1	-0.422	0.072	-5.855	0	0	twelve	zero	NO	0.00154964
Fam114a1	ENSMUSG00000029185	1130.3	-0.382404	0.0863361	-4.42925	9.45596e-06	0.00154964	family with sequence similarity 114, member A1 [Source:MGI Symbol;Acc:MGI:1915553]	-2.80977	Fam114a1	68303	family with sequence similarity 114, member A1	11853.9	-0.317	0.024	-13.424	0	0	twelve	zero	NO	0.00154964
Myo1c	ENSMUSG00000017774	12033.9	-0.405062	0.0917021	-4.41715	1.00009e-05	0.00160681	myosin IC [Source:MGI Symbol;Acc:MGI:106612]	-2.79404	Myo1c	17913	myosin IC	33205.3	0.382	0.02	18.638	0	0	twelve	zero	NO	0.00160681
Fbxw4	ENSMUSG00000040913	631.775	0.365249	0.0828227	4.41	1.03369e-05	0.00164467	F-box and WD-40 domain protein 4 [Source:MGI Symbol;Acc:MGI:1354698]	-2.78392	Fbxw4	30838	F-box and WD-40 domain protein 4	1752.38	0.382	0.05	7.624	0	0	twelve	zero	NO	0.00164467
Sri	ENSMUSG00000003161	1717.77	-0.28634	0.0650781	-4.39994	1.08279e-05	0.00168997	sorcin [Source:MGI Symbol;Acc:MGI:98419]	-2.77212	Sri	109552	sorcin	7378.01	-0.266	0.024	-11.075	0	0	twelve	zero	NO	0.00168997
Lrtm1	ENSMUSG00000045776	243.719	1.55434	0.353694	4.39459	1.10982e-05	0.00171583	leucine-rich repeats and transmembrane domains 1 [Source:MGI Symbol;Acc:MGI:2442106]	-2.76553	Lrtm1	319476	leucine-rich repeats and transmembrane domains 1	26.023	2.107	0.324	6.506	0	0	twelve	zero	YES	0.00171583
Itih5	ENSMUSG00000025780	9197.74	-0.586724	0.133782	-4.38568	1.15624e-05	0.00173838	inter-alpha (globulin) inhibitor H5 [Source:MGI Symbol;Acc:MGI:1925751]	-2.75985	Itih5	209378	inter-alpha (globulin) inhibitor H5	13278.3	0.686	0.075	9.195	0	0	twelve	zero	YES	0.00173838
Herc3	ENSMUSG00000029804	473.154	0.944907	0.215847	4.37768	1.19952e-05	0.00175515	hect domain and RLD 3 [Source:MGI Symbol;Acc:MGI:1921248]	-2.75569	Herc3	73998	hect domain and RLD 3	622.467	1.122	0.065	17.174	0	0	twelve	zero	YES	0.00175515
Fkbp14	ENSMUSG00000038074	598.39	-0.316455	0.0728299	-4.34512	1.39199e-05	0.00198565	FK506 binding protein 14 [Source:MGI Symbol;Acc:MGI:2387639]	-2.7021	Fkbp14	231997	FK506 binding protein 14	3639.38	-0.259	0.034	-7.67	0	0	twelve	zero	NO	0.00198565
Hltf	ENSMUSG00000002428	508.324	-0.312652	0.07199	-4.343	1.40552e-05	0.00198565	helicase-like transcription factor [Source:MGI Symbol;Acc:MGI:1196437]	-2.7021	Hltf	20585	helicase-like transcription factor	2846.92	-1.586	0.04	-39.494	0	0	twelve	zero	YES	0.00198565
Bc1	ENSMUSG00000115783	293.689	4.69538	0.795813	5.9001	3.63271e-09	2.97664e-06	brain cytoplasmic RNA 1 [Source:MGI Symbol;Acc:MGI:104905]	-5.52627	Bc1	100568459	brain cytoplasmic RNA 1	865.344	-0.732	0.228	-3.21	0.001	0.002	twelve	zero	YES	0.00200298
Nisch	ENSMUSG00000021910	8334.07	-0.277672	0.0641145	-4.33088	1.48515e-05	0.00207224	nischarin [Source:MGI Symbol;Acc:MGI:1928323]	-2.68356	Nisch	64652	nischarin	38561.5	-0.729	0.031	-23.584	0	0	twelve	zero	YES	0.00207224
Tuba1a	ENSMUSG00000072235	11911	-0.868259	0.200529	-4.32985	1.49209e-05	0.00207224	tubulin, alpha 1A [Source:MGI Symbol;Acc:MGI:98869]	-2.68356	Tuba1a	22142	tubulin, alpha 1A	18659	0.625	0.05	12.52	0	0	twelve	zero	YES	0.00207224
Fkbp9	ENSMUSG00000029781	5390.63	-0.21018	0.0486609	-4.31928	1.56542e-05	0.00215581	FK506 binding protein 9 [Source:MGI Symbol;Acc:MGI:1350921]	-2.66639	Fkbp9	27055	FK506 binding protein 9	50881.3	-0.309	0.021	-14.492	0	0	twelve	zero	NO	0.00215581
Matn2	ENSMUSG00000022324	1721.38	-0.558818	0.129977	-4.29936	1.71294e-05	0.00230096	matrilin 2 [Source:MGI Symbol;Acc:MGI:109613]	-2.63809	Matn2	17181	matrilin 2	13855.3	-0.627	0.034	-18.716	0	0	twelve	zero	YES	0.00230096
Prkag2	ENSMUSG00000028944	1764.72	-0.371052	0.0760869	-4.87669	1.07882e-06	0.00031017	protein kinase, AMP-activated, gamma 2 non-catalytic subunit [Source:MGI Symbol;Acc:MGI:1336153]	-3.5084	Prkag2	108099	protein kinase, AMP-activated, gamma 2 non-catalytic subunit	2223.42	-0.163	0.05	-3.231	0.001	0.002	twelve	zero	NO	0.00231017
Map3k6	ENSMUSG00000028862	1799.85	-0.456054	0.106184	-4.29495	1.74735e-05	0.0023281	mitogen-activated protein kinase kinase kinase 6 [Source:MGI Symbol;Acc:MGI:1855691]	-2.633	Map3k6	53608	mitogen-activated protein kinase kinase kinase 6	1108.98	-0.481	0.052	-9.268	0	0	twelve	zero	NO	0.0023281
Anxa5	ENSMUSG00000027712	8768.14	-0.35521	0.0828817	-4.28575	1.82125e-05	0.00236878	annexin A5 [Source:MGI Symbol;Acc:MGI:106008]	-2.62548	Anxa5	11747	annexin A5	21712.5	-0.559	0.026	-21.667	0	0	twelve	zero	NO	0.00236878
Mex3d	ENSMUSG00000048696	283.193	0.544389	0.127807	4.25946	2.04921e-05	0.00262363	mex3 RNA binding family member D [Source:MGI Symbol;Acc:MGI:2681847]	-2.5811	Mex3d	237400	mex3 RNA binding family member D	1844.18	0.523	0.057	9.216	0	0	twelve	zero	NO	0.00262363
Sh3bgrl	ENSMUSG00000031246	5953.22	-0.394353	0.0895241	-4.40499	1.0579e-05	0.001667	SH3-binding domain glutamic acid-rich protein like [Source:MGI Symbol;Acc:MGI:1930849]	-2.77806	Sh3bgrl	56726	SH3-binding domain glutamic acid-rich protein like	20007.5	-0.347	0.101	-3.433	0.001	0.001	twelve	zero	NO	0.002667
Ggcx	ENSMUSG00000053460	610.448	-0.359955	0.0847042	-4.24955	2.14205e-05	0.00268532	gamma-glutamyl carboxylase [Source:MGI Symbol;Acc:MGI:1927655]	-2.571	Ggcx	56316	gamma-glutamyl carboxylase	3084.76	-2.068	0.04	-52.073	0	0	twelve	zero	YES	0.00268532
Srbd1	ENSMUSG00000024135	258.913	-0.410176	0.0964937	-4.25081	2.13002e-05	0.00268532	S1 RNA binding domain 1 [Source:MGI Symbol;Acc:MGI:1925836]	-2.571	Srbd1	78586	S1 RNA binding domain 1	1280.25	-0.457	0.051	-8.967	0	0	twelve	zero	NO	0.00268532
Scfd1	ENSMUSG00000020952	878.621	-0.255331	0.0604004	-4.22731	2.36498e-05	0.00293616	Sec1 family domain containing 1 [Source:MGI Symbol;Acc:MGI:1924233]	-2.53222	Scfd1	76983	Sec1 family domain containing 1	5321.5	0.42	0.027	15.693	0	0	twelve	zero	NO	0.00293616
Sesn1	ENSMUSG00000038332	859.77	-0.355066	0.0841858	-4.21765	2.46864e-05	0.00301911	sestrin 1 [Source:MGI Symbol;Acc:MGI:2155278]	-2.52012	Sesn1	140742	sestrin 1	1823.18	-0.203	0.044	-4.6	0	0	twelve	zero	NO	0.00301911
Cndp1	ENSMUSG00000056162	46.1678	-0.999268	0.237978	-4.19899	2.68111e-05	0.00322507	carnosine dipeptidase 1 (metallopeptidase M20 family) [Source:MGI Symbol;Acc:MGI:2451097]	-2.49146	Cndp1	338403	carnosine dipeptidase 1 (metallopeptidase M20 family)	10.197	-1.225	0.325	-3.768	0	0	twelve	zero	YES	0.00322507
Gbp3	ENSMUSG00000028268	670.677	-0.456424	0.10865	-4.20085	2.65912e-05	0.00322507	guanylate binding protein 3 [Source:MGI Symbol;Acc:MGI:1926263]	-2.49146	Gbp3	55932	guanylate binding protein 3	4924.89	-0.64	0.104	-6.146	0	0	twelve	zero	YES	0.00322507
Mmaa	ENSMUSG00000037022	411.543	-0.359033	0.085608	-4.19393	2.74168e-05	0.00322507	methylmalonic aciduria (cobalamin deficiency) type A [Source:MGI Symbol;Acc:MGI:1923805]	-2.49146	Mmaa	109136	methylmalonic aciduria (cobalamin deficiency) type A	668.196	-1.133	0.087	-13.075	0	0	twelve	zero	YES	0.00322507
Pigg	ENSMUSG00000029263	421.579	-0.313229	0.0746515	-4.19588	2.71811e-05	0.00322507	phosphatidylinositol glycan anchor biosynthesis, class G [Source:MGI Symbol;Acc:MGI:3576484]	-2.49146	Pigg	433931	phosphatidylinositol glycan anchor biosynthesis, class G	1512.76	-0.656	0.049	-13.41	0	0	twelve	zero	YES	0.00322507
Sipa1	ENSMUSG00000056917	1380.11	-0.386467	0.0921735	-4.19282	2.75512e-05	0.00322507	signal-induced proliferation associated gene 1 [Source:MGI Symbol;Acc:MGI:107576]	-2.49146	Sipa1	20469	signal-induced proliferation associated gene 1	1145.68	-0.257	0.065	-3.943	0	0	twelve	zero	NO	0.00322507
Mcfd2	ENSMUSG00000024150	1620.86	-0.265672	0.0636192	-4.17598	2.9671e-05	0.00342429	multiple coagulation factor deficiency 2 [Source:MGI Symbol;Acc:MGI:2183439]	-2.46543	Mcfd2	193813	multiple coagulation factor deficiency 2	12905.4	-0.136	0.025	-5.482	0	0	twelve	zero	NO	0.00342429
Tspan18	ENSMUSG00000027217	1026.32	0.680791	0.163275	4.16959	3.05152e-05	0.0034728	tetraspanin 18 [Source:MGI Symbol;Acc:MGI:1917186]	-2.45932	Tspan18	241556	tetraspanin 18	612.126	-0.592	0.083	-7.16	0	0	twelve	zero	YES	0.0034728
Cyb5d1	ENSMUSG00000044795	280.457	-0.334402	0.0802778	-4.16556	3.10593e-05	0.0034863	cytochrome b5 domain containing 1 [Source:MGI Symbol;Acc:MGI:2685586]	-2.45764	Cyb5d1	327951	cytochrome b5 domain containing 1	744.96	-0.296	0.061	-4.811	0	0	twelve	zero	NO	0.0034863
Pcsk4	ENSMUSG00000020131	283.069	0.729212	0.175005	4.1668	3.08907e-05	0.0034863	proprotein convertase subtilisin/kexin type 4 [Source:MGI Symbol;Acc:MGI:97514]	-2.45764	Pcsk4	18551	proprotein convertase subtilisin/kexin type 4	280.64	0.701	0.139	5.031	0	0	twelve	zero	YES	0.0034863
Hsf4	ENSMUSG00000033249	97.108	0.897629	0.216491	4.14627	3.37931e-05	0.00366755	heat shock transcription factor 4 [Source:MGI Symbol;Acc:MGI:1347058]	-2.43562	Hsf4	26386	heat shock transcription factor 4	865.118	-0.921	0.085	-10.847	0	0	twelve	zero	YES	0.00366755
Ei24	ENSMUSG00000062762	2394.13	0.174226	0.0420732	4.14103	3.45752e-05	0.00368799	etoposide induced 2.4 mRNA [Source:MGI Symbol;Acc:MGI:108090]	-2.43321	Ei24	13663	etoposide induced 2.4 mRNA	12911.1	-0.25	0.03	-8.374	0	0	twelve	zero	NO	0.00368799
Hnmt	ENSMUSG00000026986	776.937	-0.422085	0.101986	-4.13866	3.49341e-05	0.00368799	histamine N-methyltransferase [Source:MGI Symbol;Acc:MGI:2153181]	-2.43321	Hnmt	140483	histamine N-methyltransferase	432.871	-0.617	0.087	-7.103	0	0	twelve	zero	YES	0.00368799
Fam120c	ENSMUSG00000025262	538.782	-0.385222	0.0937588	-4.10865	3.97984e-05	0.0040587	family with sequence similarity 120, member C [Source:MGI Symbol;Acc:MGI:2387687]	-2.39161	Fam120c	207375	family with sequence similarity 120, member C	1720.91	-1.106	0.06	-18.34	0	0	twelve	zero	YES	0.0040587
Htra3	ENSMUSG00000029096	8658.41	-0.429524	0.104553	-4.10821	3.98737e-05	0.0040587	HtrA serine peptidase 3 [Source:MGI Symbol;Acc:MGI:1925808]	-2.39161	Htra3	78558	HtrA serine peptidase 3	9572.94	-0.748	0.043	-17.33	0	0	twelve	zero	YES	0.0040587
Atp5g2	ENSMUSG00000062683	1588.3	0.442016	0.105373	4.19478	2.73141e-05	0.00322507	ATP synthase, H+ transporting, mitochondrial F0 complex, subunit C2 (subunit 9) [Source:MGI Symbol;Acc:MGI:1915192]	-2.49146	Atp5g2	67942	ATP synthase, H+ transporting, mitochondrial F0 complex, subunit C2 (subunit 9)	11114.2	0.091	0.025	3.645	0	0.001	twelve	zero	NO	0.00422507
Mapre2	ENSMUSG00000024277	1782.77	-0.292116	0.0713831	-4.09222	4.27259e-05	0.00429565	microtubule-associated protein, RP/EB family, member 2 [Source:MGI Symbol;Acc:MGI:106271]	-2.36697	Mapre2	212307	microtubule-associated protein, RP/EB family, member 2	4364.44	-0.409	0.034	-12.192	0	0	twelve	zero	NO	0.00429565
Dlec1	ENSMUSG00000038060	167.872	-0.561696	0.137309	-4.09073	4.3001e-05	0.00429695	deleted in lung and esophageal cancer 1 [Source:MGI Symbol;Acc:MGI:2443671]	-2.36684	Dlec1	320256	deleted in lung and esophageal cancer 1	121.388	-2.514	0.17	-14.767	0	0	twelve	zero	YES	0.00429695
Rap1gap2	ENSMUSG00000038807	854.7	-0.591187	0.144799	-4.08281	4.44946e-05	0.00439263	RAP1 GTPase activating protein 2 [Source:MGI Symbol;Acc:MGI:3028623]	-2.35728	Rap1gap2	380711	RAP1 GTPase activating protein 2	627.317	-0.524	0.08	-6.57	0	0	twelve	zero	NO	0.00439263
Tfcp2l1	ENSMUSG00000026380	29.8243	2.55286	0.627771	4.06654	4.77162e-05	0.00465461	transcription factor CP2-like 1 [Source:MGI Symbol;Acc:MGI:2444691]	-2.33212	Tfcp2l1	81879	transcription factor CP2-like 1	193.541	1.276	0.133	9.606	0	0	twelve	zero	YES	0.00465461
Flna	ENSMUSG00000031328	10828	-0.544232	0.134053	-4.05981	4.91123e-05	0.00476244	filamin, alpha [Source:MGI Symbol;Acc:MGI:95556]	-2.32217	Flna	192176	filamin, alpha	87884.2	0.493	0.028	17.669	0	0	twelve	zero	NO	0.00476244
Ifih1	ENSMUSG00000026896	859.716	-0.289453	0.0713481	-4.05692	4.97249e-05	0.00476735	interferon induced with helicase C domain 1 [Source:MGI Symbol;Acc:MGI:1918836]	-2.32172	Ifih1	71586	interferon induced with helicase C domain 1	4091.81	-0.921	0.086	-10.751	0	0	twelve	zero	YES	0.00476735
P2rx5	ENSMUSG00000005950	101.573	1.16781	0.28843	4.04885	5.14709e-05	0.0049041	purinergic receptor P2X, ligand-gated ion channel, 5 [Source:MGI Symbol;Acc:MGI:2137026]	-2.30944	P2rx5	94045	purinergic receptor P2X, ligand-gated ion channel, 5	292.406	0.615	0.107	5.732	0	0	twelve	zero	YES	0.0049041
Fubp1	ENSMUSG00000028034	2028.96	-0.285143	0.0705229	-4.04327	5.27104e-05	0.00496447	far upstream element (FUSE) binding protein 1 [Source:MGI Symbol;Acc:MGI:1196294]	-2.30413	Fubp1	51886	far upstream element (FUSE) binding protein 1	5894.66	-0.296	0.041	-7.277	0	0	twelve	zero	NO	0.00496447
Apol6	ENSMUSG00000033576	11630.3	-0.593881	0.147083	-4.03771	5.39745e-05	0.00505448	apolipoprotein L 6 [Source:MGI Symbol;Acc:MGI:1919189]	-2.29632	Apol6	71939	apolipoprotein L 6	10704.3	0.149	0.035	4.217	0	0	twelve	zero	NO	0.00505448
Aga	ENSMUSG00000031521	435.451	-0.252819	0.0627481	-4.02911	5.59888e-05	0.00518038	aspartylglucosaminidase [Source:MGI Symbol;Acc:MGI:104873]	-2.28564	Aga	11593	aspartylglucosaminidase	7042.55	-1.043	0.031	-33.976	0	0	twelve	zero	YES	0.00518038
Chrdl1	ENSMUSG00000031283	3112.2	-1.09155	0.270971	-4.02829	5.61847e-05	0.00518038	chordin-like 1 [Source:MGI Symbol;Acc:MGI:1933172]	-2.28564	Chrdl1	83453	chordin-like 1	19034.9	-0.623	0.032	-19.687	0	0	twelve	zero	YES	0.00518038
B2m	ENSMUSG00000060802	38159.4	-0.412646	0.102798	-4.01412	5.96677e-05	0.00537271	beta-2 microglobulin [Source:MGI Symbol;Acc:MGI:88127]	-2.26981	B2m	12010	beta-2 microglobulin	239372	-2.109	0.066	-32.085	0	0	twelve	zero	YES	0.00537271
Stxbp6	ENSMUSG00000046314	206.847	-0.472054	0.117587	-4.01452	5.95674e-05	0.00537271	syntaxin binding protein 6 (amisyn) [Source:MGI Symbol;Acc:MGI:2384963]	-2.26981	Stxbp6	217517	syntaxin binding protein 6 (amisyn)	8779.5	-1.183	0.034	-34.955	0	0	twelve	zero	YES	0.00537271
Wdr86	ENSMUSG00000055235	90.759	-1.03461	0.257584	-4.01659	5.90458e-05	0.00537271	WD repeat domain 86 [Source:MGI Symbol;Acc:MGI:1915466]	-2.26981	Wdr86	269633	WD repeat domain 86	263.303	-1.121	0.139	-8.074	0	0	twelve	zero	YES	0.00537271
D6Wsu163e	ENSMUSG00000030347	376.528	-0.271173	0.0679442	-3.99111	6.57655e-05	0.00580223	DNA segment, Chr 6, Wayne State University 163, expressed [Source:MGI Symbol;Acc:MGI:107893]	-2.23641	D6Wsu163e	28040	DNA segment, Chr 6, Wayne State University 163, expressed	1237.08	-0.295	0.054	-5.493	0	0	twelve	zero	NO	0.00580223
Gng11	ENSMUSG00000032766	427.755	-0.465412	0.116622	-3.99079	6.58539e-05	0.00580223	guanine nucleotide binding protein (G protein), gamma 11 [Source:MGI Symbol;Acc:MGI:1913316]	-2.23641	Gng11	66066	guanine nucleotide binding protein (G protein), gamma 11	1178.74	-0.429	0.061	-7.076	0	0	twelve	zero	NO	0.00580223
Invs	ENSMUSG00000028344	341.58	-0.335817	0.0842102	-3.98784	6.66764e-05	0.00584328	inversin [Source:MGI Symbol;Acc:MGI:1335082]	-2.23334	Invs	16348	inversin	1636.68	-0.89	0.049	-18.278	0	0	twelve	zero	YES	0.00584328
Akap12	ENSMUSG00000038587	2821.31	-0.483902	0.121427	-3.98513	6.74424e-05	0.00584786	A kinase (PRKA) anchor protein (gravin) 12 [Source:MGI Symbol;Acc:MGI:1932576]	-2.233	Akap12	83397	A kinase (PRKA) anchor protein (gravin) 12	1393.53	0.981	0.088	11.088	0	0	twelve	zero	YES	0.00584786
Psmd4	ENSMUSG00000005625	2508.12	0.330067	0.0828103	3.98582	6.72467e-05	0.00584786	proteasome (prosome, macropain) 26S subunit, non-ATPase, 4 [Source:MGI Symbol;Acc:MGI:1201670]	-2.233	Psmd4	19185	proteasome (prosome, macropain) 26S subunit, non-ATPase, 4	9113.42	0.537	0.03	18.133	0	0	twelve	zero	NO	0.00584786
Plxna3	ENSMUSG00000031398	248.283	-0.545923	0.137066	-3.98291	6.80773e-05	0.00585647	plexin A3 [Source:MGI Symbol;Acc:MGI:107683]	-2.23236	Plxna3	18846	plexin A3	1425.61	-0.757	0.057	-13.198	0	0	twelve	zero	YES	0.00585647
Fktn	ENSMUSG00000028414	605.456	-0.266318	0.066909	-3.98031	6.88265e-05	0.00587463	fukutin [Source:MGI Symbol;Acc:MGI:2179507]	-2.23102	Fktn	246179	fukutin	966.943	-0.644	0.061	-10.595	0	0	twelve	zero	YES	0.00587463
Ccnd1	ENSMUSG00000070348	848.75	-0.669783	0.168334	-3.97889	6.92373e-05	0.00587907	cyclin D1 [Source:MGI Symbol;Acc:MGI:88313]	-2.23069	Ccnd1	12443	cyclin D1	27231.7	0.672	0.03	22.72	0	0	twelve	zero	YES	0.00587907
Umps	ENSMUSG00000022814	540.887	-0.272423	0.0686649	-3.96743	7.26523e-05	0.00613725	uridine monophosphate synthetase [Source:MGI Symbol;Acc:MGI:1298388]	-2.21203	Umps	22247	uridine monophosphate synthetase	1646.01	0.371	0.044	8.39	0	0	twelve	zero	NO	0.00613725
Tiam1	ENSMUSG00000002489	461.331	-0.45184	0.114027	-3.96257	7.41488e-05	0.00623154	T cell lymphoma invasion and metastasis 1 [Source:MGI Symbol;Acc:MGI:103306]	-2.2054	Tiam1	21844	T cell lymphoma invasion and metastasis 1	2367.07	-0.421	0.053	-7.977	0	0	twelve	zero	NO	0.00623154
Col6a3	ENSMUSG00000048126	8578.83	-0.58327	0.147544	-3.95318	7.71184e-05	0.00643419	collagen, type VI, alpha 3 [Source:MGI Symbol;Acc:MGI:88461]	-2.19151	Col6a3	12835	collagen, type VI, alpha 3	117001	-0.905	0.045	-20.283	0	0	twelve	zero	YES	0.00643419
Creb3l2	ENSMUSG00000038648	1928.91	-0.336983	0.0852624	-3.9523	7.74028e-05	0.00643419	cAMP responsive element binding protein 3-like 2 [Source:MGI Symbol;Acc:MGI:2442695]	-2.19151	Creb3l2	208647	cAMP responsive element binding protein 3-like 2	5139.79	-0.741	0.034	-21.858	0	0	twelve	zero	YES	0.00643419
Rbm6	ENSMUSG00000032582	1001.17	-0.238173	0.0602776	-3.95127	7.7738e-05	0.00643419	RNA binding motif protein 6 [Source:MGI Symbol;Acc:MGI:1338037]	-2.19151	Rbm6	19654	RNA binding motif protein 6	4511.47	-0.296	0.035	-8.562	0	0	twelve	zero	NO	0.00643419
Ifi203	ENSMUSG00000039997	857.448	-0.383589	0.0971249	-3.94944	7.8334e-05	0.00645095	interferon activated gene 203 [Source:MGI Symbol;Acc:MGI:96428]	-2.19038	Ifi203	15950	interferon activated gene 203	3505.53	-1.059	0.097	-10.88	0	0	twelve	zero	YES	0.00645095
Atp6v0c	ENSMUSG00000024121	1123.04	0.327595	0.0830455	3.94477	7.98771e-05	0.00654513	ATPase, H+ transporting, lysosomal V0 subunit C [Source:MGI Symbol;Acc:MGI:88116]	-2.18408	Atp6v0c	11984	ATPase, H+ transporting, lysosomal V0 subunit C	798.172	-0.342	0.087	-3.944	0	0	twelve	zero	NO	0.00654513
Cast	ENSMUSG00000021585	5104.56	-0.298051	0.0756595	-3.93938	8.16936e-05	0.00662769	calpastatin [Source:MGI Symbol;Acc:MGI:1098236]	-2.17864	Cast	12380	calpastatin	19131.8	0.217	0.025	8.644	0	0	twelve	zero	NO	0.00662769
Pop1	ENSMUSG00000022325	160.064	-0.527325	0.134087	-3.93272	8.39903e-05	0.00676044	processing of precursor 1, ribonuclease P/MRP family, (S. cerevisiae) [Source:MGI Symbol;Acc:MGI:1914974]	-2.17003	Pop1	67724	processing of precursor 1, ribonuclease P/MRP family, (S. cerevisiae)	841.09	1.014	0.063	15.999	0	0	twelve	zero	YES	0.00676044
Dvl3	ENSMUSG00000003233	918.998	0.295676	0.0753166	3.92577	8.64512e-05	0.00682536	dishevelled segment polarity protein 3 [Source:MGI Symbol;Acc:MGI:108100]	-2.16587	Dvl3	13544	dishevelled segment polarity protein 3	3468.42	0.192	0.038	5.048	0	0	twelve	zero	NO	0.00682536
Ubac2	ENSMUSG00000041765	818.272	0.290308	0.0739132	3.92769	8.5766e-05	0.00682536	ubiquitin associated domain containing 2 [Source:MGI Symbol;Acc:MGI:1916139]	-2.16587	Ubac2	68889	ubiquitin associated domain containing 2	2613.09	0.388	0.042	9.235	0	0	twelve	zero	NO	0.00682536
Cd59b	ENSMUSG00000068686	91.3916	-0.577669	0.147494	-3.91657	8.98174e-05	0.00687671	CD59b antigen [Source:MGI Symbol;Acc:MGI:1888996]	-2.16262	Cd59b	333883	CD59b antigen	219.522	-2.315	0.121	-19.182	0	0	twelve	zero	YES	0.00687671
Glt8d1	ENSMUSG00000021916	669.144	-0.245587	0.0626203	-3.92184	8.78743e-05	0.00687671	glycosyltransferase 8 domain containing 1 [Source:MGI Symbol;Acc:MGI:1923735]	-2.16262	Glt8d1	76485	glycosyltransferase 8 domain containing 1	4335.61	-0.369	0.042	-8.774	0	0	twelve	zero	NO	0.00687671
Thap4	ENSMUSG00000026279	523.108	0.315293	0.0804397	3.91962	8.86872e-05	0.00687671	THAP domain containing 4 [Source:MGI Symbol;Acc:MGI:1914276]	-2.16262	Thap4	67026	THAP domain containing 4	3044.67	0.221	0.038	5.833	0	0	twelve	zero	NO	0.00687671
1700096K18Rik	ENSMUSG00000101856	309.804	0.395073	0.101032	3.91038	9.2152e-05	0.00688863	RIKEN cDNA 1700096K18 gene [Source:MGI Symbol;Acc:MGI:1920821]	-2.16187	1700096K18Rik	73571	RIKEN cDNA 1700096K18 gene	234.458	1.265	0.145	8.717	0	0	twelve	zero	YES	0.00688863
Ddb1	ENSMUSG00000024740	8389.25	-0.179744	0.0459628	-3.91063	9.20569e-05	0.00688863	damage specific DNA binding protein 1 [Source:MGI Symbol;Acc:MGI:1202384]	-2.16187	Ddb1	13194	damage specific DNA binding protein 1	64358.3	0.536	0.021	25.103	0	0	twelve	zero	NO	0.00688863
Edem1	ENSMUSG00000030104	2723.16	-0.377793	0.0965602	-3.91251	9.13413e-05	0.00688863	ER degradation enhancer, mannosidase alpha-like 1 [Source:MGI Symbol;Acc:MGI:2180139]	-2.16187	Edem1	192193	ER degradation enhancer, mannosidase alpha-like 1	7570.85	-0.663	0.035	-19.018	0	0	twelve	zero	YES	0.00688863
Pde8a	ENSMUSG00000025584	1103.17	0.379614	0.0971811	3.90626	9.37372e-05	0.00688863	phosphodiesterase 8A [Source:MGI Symbol;Acc:MGI:1277116]	-2.16187	Pde8a	18584	phosphodiesterase 8A	2130.56	-0.333	0.052	-6.392	0	0	twelve	zero	NO	0.00688863
Esrrg	ENSMUSG00000026610	34.7082	2.75776	0.666754	4.13609	3.53269e-05	0.00368799	estrogen-related receptor gamma [Source:MGI Symbol;Acc:MGI:1347056]	-2.43321	Esrrg	26381	estrogen-related receptor gamma	5.764	-1.048	0.344	-3.043	0.002	0.004	twelve	zero	YES	0.00768799
Vcam1	ENSMUSG00000027962	357.878	-0.553565	0.143606	-3.85474	0.000115854	0.00821912	vascular cell adhesion molecule 1 [Source:MGI Symbol;Acc:MGI:98926]	-2.08517	Vcam1	22329	vascular cell adhesion molecule 1	23420.6	-1.637	0.042	-38.622	0	0	twelve	zero	YES	0.00821912
P4ha1	ENSMUSG00000019916	898.309	-0.446606	0.116064	-3.84794	0.000119114	0.00832833	procollagen-proline, 2-oxoglutarate 4-dioxygenase (proline 4-hydroxylase), alpha 1 polypeptide [Source:MGI Symbol;Acc:MGI:97463]	-2.07944	P4ha1	18451	procollagen-proline, 2-oxoglutarate 4-dioxygenase (proline 4-hydroxylase), alpha 1 polypeptide	23635.1	-1.723	0.03	-57.662	0	0	twelve	zero	YES	0.00832833
Tnni1	ENSMUSG00000026418	281.422	4.92539	1.28022	3.8473	0.000119426	0.00832833	troponin I, skeletal, slow 1 [Source:MGI Symbol;Acc:MGI:105073]	-2.07944	Tnni1	21952	troponin I, skeletal, slow 1	22.351	-1.696	0.287	-5.912	0	0	twelve	zero	YES	0.00832833
Mtap	ENSMUSG00000062937	619.724	-0.30216	0.0785811	-3.8452	0.000120456	0.00834545	methylthioadenosine phosphorylase [Source:MGI Symbol;Acc:MGI:1914152]	-2.07855	Mtap	66902	methylthioadenosine phosphorylase	8660.94	0.35	0.032	11.124	0	0	twelve	zero	NO	0.00834545
Xdh	ENSMUSG00000024066	8963.46	-0.297802	0.0775442	-3.84042	0.000122824	0.0084573	xanthine dehydrogenase [Source:MGI Symbol;Acc:MGI:98973]	-2.07277	Xdh	22436	xanthine dehydrogenase	18514.7	-0.598	0.031	-19.059	0	0	twelve	zero	YES	0.0084573
Ranbp3	ENSMUSG00000002372	1264.57	0.192494	0.0501523	3.83819	0.000123944	0.00849873	RAN binding protein 3 [Source:MGI Symbol;Acc:MGI:1919060]	-2.07065	Ranbp3	71810	RAN binding protein 3	4732.98	0.279	0.038	7.253	0	0	twelve	zero	NO	0.00849873
Abca5	ENSMUSG00000018800	397.175	0.31605	0.0826233	3.82519	0.00013067	0.00874048	ATP-binding cassette, sub-family A (ABC1), member 5 [Source:MGI Symbol;Acc:MGI:2386607]	-2.05846	Abca5	217265	ATP-binding cassette, sub-family A (ABC1), member 5	2130.04	-0.343	0.059	-5.795	0	0	twelve	zero	NO	0.00874048
Xaf1	ENSMUSG00000040483	325.21	-0.398804	0.104232	-3.82612	0.000130178	0.00874048	XIAP associated factor 1 [Source:MGI Symbol;Acc:MGI:3772572]	-2.05846	Xaf1	327959	XIAP associated factor 1	3089.05	-0.878	0.122	-7.203	0	0	twelve	zero	YES	0.00874048
Prpf3	ENSMUSG00000015748	454.26	-0.279759	0.0638701	-4.38012	1.18614e-05	0.00175515	pre-mRNA processing factor 3 [Source:MGI Symbol;Acc:MGI:1918017]	-2.75569	Prpf3	70767	pre-mRNA processing factor 3	1483.95	-0.127	0.044	-2.892	0.004	0.007	twelve	zero	NO	0.00875515
Mndal	ENSMUSG00000090272	577.507	-0.492859	0.129002	-3.82055	0.000133155	0.00879898	myeloid nuclear differentiation antigen like [Source:MGI Symbol;Acc:MGI:3780953]	-2.05557	Mndal	100040462	myeloid nuclear differentiation antigen like	3033.72	-1.646	0.06	-27.447	0	0	twelve	zero	YES	0.00879898
Plekha2	ENSMUSG00000031557	1194.03	-0.41484	0.108574	-3.82082	0.00013301	0.00879898	pleckstrin homology domain-containing, family A (phosphoinositide binding specific) member 2 [Source:MGI Symbol;Acc:MGI:1928144]	-2.05557	Plekha2	83436	pleckstrin homology domain-containing, family A (phosphoinositide binding specific) member 2	4907.85	-1.39	0.043	-32.048	0	0	twelve	zero	YES	0.00879898
Upf3b	ENSMUSG00000036572	330.582	0.419499	0.10987	3.81813	0.000134464	0.00881881	UPF3 regulator of nonsense transcripts homolog B (yeast) [Source:MGI Symbol;Acc:MGI:1915384]	-2.05459	Upf3b	68134	UPF3 regulator of nonsense transcripts homolog B (yeast)	1051.99	0.288	0.057	5.082	0	0	twelve	zero	NO	0.00881881
Mamdc4	ENSMUSG00000026941	599.029	0.269632	0.0706705	3.81533	0.000135999	0.00884915	MAM domain containing 4 [Source:MGI Symbol;Acc:MGI:2685841]	-2.0531	Mamdc4	381352	MAM domain containing 4	35.052	-1.154	0.245	-4.703	0	0	twelve	zero	YES	0.00884915
Scn1b	ENSMUSG00000019194	2366.85	1.2567	0.329392	3.8152	0.000136074	0.00884915	sodium channel, voltage-gated, type I, beta [Source:MGI Symbol;Acc:MGI:98247]	-2.0531	Scn1b	20266	sodium channel, voltage-gated, type I, beta	10985.1	-0.599	0.029	-20.308	0	0	twelve	zero	YES	0.00884915
Slc29a2	ENSMUSG00000024891	90.7971	0.703966	0.18464	3.81263	0.000137494	0.00888768	solute carrier family 29 (nucleoside transporters), member 2 [Source:MGI Symbol;Acc:MGI:1345278]	-2.05121	Slc29a2	13340	solute carrier family 29 (nucleoside transporters), member 2	266.874	0.733	0.113	6.465	0	0	twelve	zero	YES	0.00888768
Tns1	ENSMUSG00000055322	47520.9	-0.353847	0.0928996	-3.80892	0.000139577	0.00897013	tensin 1 [Source:MGI Symbol;Acc:MGI:104552]	-2.0472	Tns1	21961	tensin 1	30421	-0.343	0.033	-10.554	0	0	twelve	zero	NO	0.00897013
Chst11	ENSMUSG00000034612	571.502	0.586639	0.154399	3.7995	0.000144986	0.00924524	carbohydrate sulfotransferase 11 [Source:MGI Symbol;Acc:MGI:1927166]	-2.03408	Chst11	58250	carbohydrate sulfotransferase 11	9258.77	-0.628	0.027	-23.413	0	0	twelve	zero	YES	0.00924524
Lims2	ENSMUSG00000024395	2580.01	-0.377058	0.0993245	-3.79622	0.000146917	0.00933208	LIM and senescent cell antigen like domains 2 [Source:MGI Symbol;Acc:MGI:2385067]	-2.03002	Lims2	225341	LIM and senescent cell antigen like domains 2	430.583	-1.106	0.098	-11.281	0	0	twelve	zero	YES	0.00933208
C130074G19Rik	ENSMUSG00000039349	3902.04	-0.438937	0.115688	-3.79414	0.000148154	0.00937147	RIKEN cDNA C130074G19 gene [Source:MGI Symbol;Acc:MGI:2444831]	-2.02819	C130074G19Rik	226777	RIKEN cDNA C130074G19 gene	483.979	-0.51	0.089	-5.742	0	0	twelve	zero	NO	0.00937147
Naaa	ENSMUSG00000029413	2019.3	-0.403902	0.106479	-3.79326	0.000148681	0.00937147	N-acylethanolamine acid amidase [Source:MGI Symbol;Acc:MGI:1914361]	-2.02819	Naaa	67111	N-acylethanolamine acid amidase	6901.09	-0.364	0.035	-10.489	0	0	twelve	zero	NO	0.00937147
Zfp637	ENSMUSG00000059689	454.698	0.241772	0.0637629	3.79174	0.000149594	0.00939288	zinc finger protein 637 [Source:MGI Symbol;Acc:MGI:2448537]	-2.0272	Zfp637	232337	zinc finger protein 637	2235.2	0.327	0.045	7.205	0	0	twelve	zero	NO	0.00939288
Igfbp7	ENSMUSG00000036256	11364	-0.316354	0.083492	-3.78903	0.000151234	0.00939803	insulin-like growth factor binding protein 7 [Source:MGI Symbol;Acc:MGI:1352480]	-2.02696	Igfbp7	29817	insulin-like growth factor binding protein 7	101518	-1.272	0.031	-41.548	0	0	twelve	zero	YES	0.00939803
Ylpm1	ENSMUSG00000021244	1611.1	-0.249875	0.065926	-3.79023	0.000150509	0.00939803	YLP motif containing 1 [Source:MGI Symbol;Acc:MGI:1926195]	-2.02696	Ylpm1	56531	YLP motif containing 1	4754.91	-0.492	0.04	-12.41	0	0	twelve	zero	NO	0.00939803
Chd9	ENSMUSG00000056608	1417.8	-0.275681	0.0728498	-3.78424	0.000154178	0.00946319	chromodomain helicase DNA binding protein 9 [Source:MGI Symbol;Acc:MGI:1924001]	-2.02396	Chd9	109151	chromodomain helicase DNA binding protein 9	4652.48	-0.257	0.05	-5.177	0	0	twelve	zero	NO	0.00946319
Parp3	ENSMUSG00000023249	3341.64	-0.252911	0.0668187	-3.78503	0.000153687	0.00946319	poly (ADP-ribose) polymerase family, member 3 [Source:MGI Symbol;Acc:MGI:1891258]	-2.02396	Parp3	235587	poly (ADP-ribose) polymerase family, member 3	12132.4	0.436	0.029	14.9	0	0	twelve	zero	NO	0.00946319
Usp20	ENSMUSG00000026854	412.674	0.335363	0.0886719	3.78207	0.000155532	0.00951066	ubiquitin specific peptidase 20 [Source:MGI Symbol;Acc:MGI:1921520]	-2.02179	Usp20	74270	ubiquitin specific peptidase 20	2146.38	0.352	0.046	7.689	0	0	twelve	zero	NO	0.00951066
Chid1	ENSMUSG00000025512	896.865	-0.454971	0.120392	-3.77908	0.000157407	0.00951875	chitinase domain containing 1 [Source:MGI Symbol;Acc:MGI:1915288]	-2.02142	Chid1	68038	chitinase domain containing 1	5836.57	-1.163	0.034	-34.104	0	0	twelve	zero	YES	0.00951875
Sdccag8	ENSMUSG00000026504	443.92	-0.238921	0.0632156	-3.77947	0.000157164	0.00951875	serologically defined colon cancer antigen 8 [Source:MGI Symbol;Acc:MGI:1924066]	-2.02142	Sdccag8	76816	serologically defined colon cancer antigen 8	2138.48	-0.68	0.045	-15.125	0	0	twelve	zero	YES	0.00951875
B230208H11Rik	ENSMUSG00000097378	86.7917	0.614673	0.163008	3.77081	0.000162719	0.00973545	RIKEN cDNA B230208H11 gene [Source:MGI Symbol;Acc:MGI:2443719]	-2.01164	B230208H11Rik	320273	RIKEN cDNA B230208H11 gene	153.203	2.189	0.142	15.412	0	0	twelve	zero	YES	0.00973545
Fxn	ENSMUSG00000059363	144.795	0.544694	0.14484	3.76066	0.000169469	0.00992406	frataxin [Source:MGI Symbol;Acc:MGI:1096879]	-2.00331	Fxn	14297	frataxin	238.93	0.855	0.131	6.508	0	0	twelve	zero	YES	0.00992406
Hnrnpr	ENSMUSG00000066037	1278.56	-0.18017	0.0478952	-3.76175	0.000168727	0.00992406	heterogeneous nuclear ribonucleoprotein R [Source:MGI Symbol;Acc:MGI:1891692]	-2.00331	Hnrnpr	74326	heterogeneous nuclear ribonucleoprotein R	5444.51	0.152	0.035	4.346	0	0	twelve	zero	NO	0.00992406
Midn	ENSMUSG00000035621	1523.55	0.383135	0.101883	3.76052	0.000169559	0.00992406	midnolin [Source:MGI Symbol;Acc:MGI:1890222]	-2.00331	Midn	59090	midnolin	6912.17	-0.215	0.031	-6.957	0	0	twelve	zero	NO	0.00992406
Nup210	ENSMUSG00000030091	176.11	1.65286	0.439425	3.76142	0.000168951	0.00992406	nucleoporin 210 [Source:MGI Symbol;Acc:MGI:1859555]	-2.00331	Nup210	54563	nucleoporin 210	11.599	1.362	0.332	4.099	0	0	twelve	zero	YES	0.00992406
Psat1	ENSMUSG00000024640	3131.95	-0.35656	0.0947914	-3.76153	0.00016888	0.00992406	phosphoserine aminotransferase 1 [Source:MGI Symbol;Acc:MGI:2183441]	-2.00331	Psat1	107272	phosphoserine aminotransferase 1	3208	1.827	0.053	34.178	0	0	twelve	zero	YES	0.00992406
Rnf139	ENSMUSG00000037075	806.911	0.350347	0.0931152	3.76251	0.000168217	0.00992406	ring finger protein 139 [Source:MGI Symbol;Acc:MGI:1923091]	-2.00331	Rnf139	75841	ring finger protein 139	3586.85	0.335	0.048	6.941	0	0	twelve	zero	NO	0.00992406
Npc1	ENSMUSG00000024413	1368.84	0.317126	0.0844598	3.75476	0.000173508	0.0100497	NPC intracellular cholesterol transporter 1 [Source:MGI Symbol;Acc:MGI:1097712]	-1.99785	Npc1	18145	Niemann-Pick type C1	5631.79	-0.376	0.035	-10.815	0	0	twelve	zero	NO	0.0100497
Ssbp3	ENSMUSG00000061887	1566.18	-0.26926	0.0717577	-3.75236	0.000175181	0.0100823	single-stranded DNA binding protein 3 [Source:MGI Symbol;Acc:MGI:1919725]	-1.99644	Ssbp3	72475	single-stranded DNA binding protein 3	8424.45	0.331	0.04	8.323	0	0	twelve	zero	NO	0.0100823
Ggh	ENSMUSG00000073987	826.913	-0.342388	0.0913037	-3.74999	0.000176842	0.0101332	gamma-glutamyl hydrolase [Source:MGI Symbol;Acc:MGI:1329035]	-1.99425	Ggh	14590	gamma-glutamyl hydrolase	3407.58	-0.528	0.047	-11.142	0	0	twelve	zero	NO	0.0101332
Zbtb11	ENSMUSG00000022601	516.831	0.34284	0.0915119	3.74639	0.000179396	0.0101987	zinc finger and BTB domain containing 11 [Source:MGI Symbol;Acc:MGI:2443876]	-1.99145	Zbtb11	271377	zinc finger and BTB domain containing 11	1396.46	-0.463	0.057	-8.056	0	0	twelve	zero	NO	0.0101987
Ccdc107	ENSMUSG00000028461	223.169	0.35297	0.0943808	3.73985	0.000184127	0.0103693	coiled-coil domain containing 107 [Source:MGI Symbol;Acc:MGI:1913423]	-1.98425	Ccdc107	622404	coiled-coil domain containing 107	1412.1	-0.273	0.042	-6.561	0	0	twelve	zero	NO	0.0103693
Dnm2	ENSMUSG00000033335	3774.96	-0.217832	0.0583337	-3.73424	0.000188286	0.0105312	dynamin 2 [Source:MGI Symbol;Acc:MGI:109547]	-1.97752	Dnm2	13430	dynamin 2	11991.1	0.172	0.032	5.428	0	0	twelve	zero	NO	0.0105312
Nme6	ENSMUSG00000032478	151.385	0.535744	0.139838	3.83119	0.000127527	0.00863603	NME/NM23 nucleoside diphosphate kinase 6 [Source:MGI Symbol;Acc:MGI:1861676]	-2.06369	Nme6	54369	NME/NM23 nucleoside diphosphate kinase 6	438.967	0.279	0.087	3.199	0.001	0.002	twelve	zero	NO	0.010636
Jup	ENSMUSG00000001552	5415.37	-0.496125	0.133057	-3.72866	0.000192502	0.0107303	junction plakoglobin [Source:MGI Symbol;Acc:MGI:96650]	-1.96939	Jup	16480	junction plakoglobin	1208.64	0.363	0.062	5.884	0	0	twelve	zero	NO	0.0107303
Dazap2	ENSMUSG00000000346	5184.85	0.204701	0.0549649	3.72421	0.000195924	0.0108093	DAZ associated protein 2 [Source:MGI Symbol;Acc:MGI:1344344]	-1.9662	Dazap2	23994	DAZ associated protein 2	18867	0.298	0.019	15.723	0	0	twelve	zero	NO	0.0108093
Kdm1a	ENSMUSG00000036940	741.831	0.189759	0.050964	3.7234	0.000196557	0.0108093	lysine (K)-specific demethylase 1A [Source:MGI Symbol;Acc:MGI:1196256]	-1.9662	Kdm1a	99982	lysine (K)-specific demethylase 1A	5979.62	0.195	0.028	7.063	0	0	twelve	zero	NO	0.0108093
Sgce	ENSMUSG00000004631	1798.94	-0.330208	0.088819	-3.71776	0.000200997	0.0109433	sarcoglycan, epsilon [Source:MGI Symbol;Acc:MGI:1329042]	-1.96085	Sgce	20392	sarcoglycan, epsilon	6328.78	-0.323	0.034	-9.634	0	0	twelve	zero	NO	0.0109433
Cstf2	ENSMUSG00000031256	731.16	-0.263863	0.0624767	-4.22338	2.4066e-05	0.00296537	cleavage stimulation factor, 3' pre-RNA subunit 2 [Source:MGI Symbol;Acc:MGI:1343054]	-2.52792	Cstf2	108062	cleavage stimulation factor, 3' pre-RNA subunit 2	2193.13	0.143	0.051	2.824	0.005	0.008	twelve	zero	NO	0.0109654
Tnnc1	ENSMUSG00000091898	304.096	3.87225	1.04233	3.715	0.0002032	0.0109903	troponin C, cardiac/slow skeletal [Source:MGI Symbol;Acc:MGI:98779]	-1.95899	Tnnc1	21924	troponin C, cardiac/slow skeletal	144.104	-0.814	0.138	-5.912	0	0	twelve	zero	YES	0.0109903
Prr16	ENSMUSG00000073565	670.54	-0.567286	0.152748	-3.71387	0.000204114	0.0110033	proline rich 16 [Source:MGI Symbol;Acc:MGI:1918623]	-1.95848	Prr16	71373	proline rich 16	3586.91	-0.72	0.04	-17.815	0	0	twelve	zero	YES	0.0110033
Prnp	ENSMUSG00000079037	7675.54	-0.307412	0.0828624	-3.70991	0.00020733	0.0111401	prion protein [Source:MGI Symbol;Acc:MGI:97769]	-1.95311	Prnp	19122	prion protein	61146	-0.397	0.025	-16.087	0	0	twelve	zero	NO	0.0111401
Baiap2	ENSMUSG00000025372	1450.62	-0.23594	0.0636619	-3.70613	0.000210447	0.0112706	brain-specific angiogenesis inhibitor 1-associated protein 2 [Source:MGI Symbol;Acc:MGI:2137336]	-1.94805	Baiap2	108100	brain-specific angiogenesis inhibitor 1-associated protein 2	4886.61	-0.231	0.04	-5.811	0	0	twelve	zero	NO	0.0112706
Il34	ENSMUSG00000031750	623.226	-0.674151	0.182249	-3.69906	0.000216397	0.0114397	interleukin 34 [Source:MGI Symbol;Acc:MGI:1923777]	-1.94158	Il34	76527	interleukin 34	926.328	-1.041	0.072	-14.524	0	0	twelve	zero	YES	0.0114397
Ctnna1	ENSMUSG00000037815	5388.09	-0.221642	0.0599809	-3.6952	0.000219713	0.0115777	catenin (cadherin associated protein), alpha 1 [Source:MGI Symbol;Acc:MGI:88274]	-1.93638	Ctnna1	12385	catenin (cadherin associated protein), alpha 1	32121.1	0.527	0.022	23.806	0	0	twelve	zero	NO	0.0115777
Xrcc3	ENSMUSG00000021287	320.363	0.429172	0.116274	3.69103	0.000223345	0.0117313	X-ray repair complementing defective repair in Chinese hamster cells 3 [Source:MGI Symbol;Acc:MGI:1921585]	-1.93065	Xrcc3	74335	X-ray repair complementing defective repair in Chinese hamster cells 3	647.113	0.428	0.077	5.532	0	0	twelve	zero	NO	0.0117313
Col6a1	ENSMUSG00000001119	11327.5	-0.428402	0.116115	-3.68947	0.000224723	0.0117332	collagen, type VI, alpha 1 [Source:MGI Symbol;Acc:MGI:88459]	-1.93058	Col6a1	12833	collagen, type VI, alpha 1	262672	-0.464	0.028	-16.69	0	0	twelve	zero	NO	0.0117332
Nap1l1	ENSMUSG00000058799	6121.75	-0.481086	0.130418	-3.68881	0.000225303	0.0117332	nucleosome assembly protein 1-like 1 [Source:MGI Symbol;Acc:MGI:1855693]	-1.93058	Nap1l1	53605	nucleosome assembly protein 1-like 1	19452.4	0.502	0.028	17.778	0	0	twelve	zero	NO	0.0117332
Sap30l	ENSMUSG00000020519	503.59	0.259829	0.0704573	3.68775	0.000226245	0.0117332	SAP30-like [Source:MGI Symbol;Acc:MGI:1354709]	-1.93058	Sap30l	50724	SAP30-like	1318.57	0.446	0.05	8.876	0	0	twelve	zero	NO	0.0117332
Cav1	ENSMUSG00000007655	69961.9	-0.428581	0.11629	-3.68544	0.000228307	0.0118028	caveolin 1, caveolae protein [Source:MGI Symbol;Acc:MGI:102709]	-1.92801	Cav1	12389	caveolin 1, caveolae protein	60211.3	-0.204	0.026	-7.972	0	0	twelve	zero	NO	0.0118028
Sgms2	ENSMUSG00000050931	157.513	0.410534	0.111558	3.67999	0.000233241	0.0119448	sphingomyelin synthase 2 [Source:MGI Symbol;Acc:MGI:1921692]	-1.92282	Sgms2	74442	sphingomyelin synthase 2	2764.12	0.393	0.038	10.413	0	0	twelve	zero	NO	0.0119448
Mpzl2	ENSMUSG00000032092	165.313	0.912294	0.245534	3.71556	0.000202756	0.0109903	myelin protein zero-like 2 [Source:MGI Symbol;Acc:MGI:1289160]	-1.95899	Mpzl2	14012	myelin protein zero-like 2	143.505	0.429	0.121	3.549	0	0.001	twelve	zero	NO	0.0119903
Cmtm4	ENSMUSG00000096188	1205.35	0.414531	0.113026	3.66757	0.000244864	0.0123694	CKLF-like MARVEL transmembrane domain containing 4 [Source:MGI Symbol;Acc:MGI:2142888]	-1.90765	Cmtm4	97487	CKLF-like MARVEL transmembrane domain containing 4	10673.9	-0.182	0.041	-4.435	0	0	twelve	zero	NO	0.0123694
Zfp185	ENSMUSG00000031351	1098.22	-0.37722	0.102833	-3.66829	0.00024418	0.0123694	zinc finger protein 185 [Source:MGI Symbol;Acc:MGI:108095]	-1.90765	Zfp185	22673	zinc finger protein 185	575.653	-0.437	0.084	-5.211	0	0	twelve	zero	NO	0.0123694
Ift140	ENSMUSG00000024169	581.28	-0.294271	0.0802774	-3.66568	0.000246685	0.0124008	intraflagellar transport 140 [Source:MGI Symbol;Acc:MGI:2146906]	-1.90655	Ift140	106633	intraflagellar transport 140	2267.31	-0.225	0.035	-6.384	0	0	twelve	zero	NO	0.0124008
Get4	ENSMUSG00000025858	854.125	0.273749	0.0747164	3.66384	0.000248464	0.0124327	golgi to ER traffic protein 4 [Source:MGI Symbol;Acc:MGI:1914854]	-1.90543	Get4	67604	golgi to ER traffic protein 4	4364.85	0.522	0.031	16.939	0	0	twelve	zero	NO	0.0124327
Manf	ENSMUSG00000032575	1070.41	-0.533222	0.145583	-3.66268	0.000249594	0.0124327	mesencephalic astrocyte-derived neurotrophic factor [Source:MGI Symbol;Acc:MGI:1922090]	-1.90543	Manf	74840	mesencephalic astrocyte-derived neurotrophic factor	6458.85	-0.775	0.036	-21.291	0	0	twelve	zero	YES	0.0124327
P4ha2	ENSMUSG00000018906	731.305	-0.352865	0.0965475	-3.65483	0.000257356	0.0127418	procollagen-proline, 2-oxoglutarate 4-dioxygenase (proline 4-hydroxylase), alpha II polypeptide [Source:MGI Symbol;Acc:MGI:894286]	-1.89477	P4ha2	18452	procollagen-proline, 2-oxoglutarate 4-dioxygenase (proline 4-hydroxylase), alpha II polypeptide	22356.7	-1.799	0.029	-62.26	0	0	twelve	zero	YES	0.0127418
Hspa12a	ENSMUSG00000025092	3293.69	-0.47809	0.130842	-3.65395	0.000258237	0.0127469	heat shock protein 12A [Source:MGI Symbol;Acc:MGI:1920692]	-1.89459	Hspa12a	73442	heat shock protein 12A	521.498	-1.752	0.083	-21.22	0	0	twelve	zero	YES	0.0127469
Bicd2	ENSMUSG00000037933	1551.26	-0.333766	0.0608149	-5.48822	4.06012e-08	2.29439e-05	BICD cargo adaptor 2 [Source:MGI Symbol;Acc:MGI:1924145]	-4.63933	Bicd2	76895	bicaudal D homolog 2 (Drosophila)	7502.09	-0.084	0.032	-2.665	0.008	0.013	twelve	zero	NO	0.0130229
Btbd6	ENSMUSG00000002803	374.723	0.310797	0.0747448	4.15811	3.20895e-05	0.00350589	BTB (POZ) domain containing 6 [Source:MGI Symbol;Acc:MGI:3026623]	-2.4552	Btbd6	399566	BTB (POZ) domain containing 6	1511.67	0.142	0.051	2.757	0.006	0.01	twelve	zero	NO	0.0135059
Crip2	ENSMUSG00000006356	2185.77	-0.688599	0.156957	-4.38719	1.14826e-05	0.00173838	cysteine rich protein 2 [Source:MGI Symbol;Acc:MGI:1915587]	-2.75985	Crip2	68337	cysteine rich protein 2	13896.2	-0.085	0.032	-2.683	0.007	0.012	twelve	zero	NO	0.0137384
Sfxn4	ENSMUSG00000063698	188.026	-0.404783	0.111552	-3.62865	0.00028491	0.0138139	sideroflexin 4 [Source:MGI Symbol;Acc:MGI:2137680]	-1.85968	Sfxn4	94281	sideroflexin 4	257.916	-1.679	0.11	-15.26	0	0	twelve	zero	YES	0.0138139
Card10	ENSMUSG00000033170	1569.49	-0.365415	0.100824	-3.62429	0.00028976	0.0138848	caspase recruitment domain family, member 10 [Source:MGI Symbol;Acc:MGI:2146012]	-1.85746	Card10	105844	caspase recruitment domain family, member 10	274.746	-0.762	0.101	-7.556	0	0	twelve	zero	YES	0.0138848
Lzts2	ENSMUSG00000035342	3731.87	-0.243728	0.0623876	-3.90667	9.35765e-05	0.00688863	leucine zipper, putative tumor suppressor 2 [Source:MGI Symbol;Acc:MGI:2385095]	-2.16187	Lzts2	226154	leucine zipper, putative tumor suppressor 2	8775.96	-0.095	0.033	-2.86	0.004	0.007	twelve	zero	NO	0.0138886
Gprc5c	ENSMUSG00000051043	548.77	0.80935	0.223457	3.62196	0.000292384	0.013929	G protein-coupled receptor, family C, group 5, member C [Source:MGI Symbol;Acc:MGI:1917605]	-1.85608	Gprc5c	70355	G protein-coupled receptor, family C, group 5, member C	2834.84	-1.084	0.048	-22.618	0	0	twelve	zero	YES	0.013929
Rsu1	ENSMUSG00000026727	1994.25	-0.35351	0.0977117	-3.61789	0.000297013	0.0141085	Ras suppressor protein 1 [Source:MGI Symbol;Acc:MGI:103040]	-1.85052	Rsu1	20163	Ras suppressor protein 1	8086.1	0.144	0.036	4.019	0	0	twelve	zero	NO	0.0141085
Ntrk3	ENSMUSG00000059146	261.337	0.811997	0.224569	3.6158	0.000299424	0.014182	neurotrophic tyrosine kinase, receptor, type 3 [Source:MGI Symbol;Acc:MGI:97385]	-1.84826	Ntrk3	18213	neurotrophic tyrosine kinase, receptor, type 3	110.865	-1.843	0.182	-10.148	0	0	twelve	zero	YES	0.014182
Tnfsf10	ENSMUSG00000039304	291.238	-0.60118	0.166411	-3.61261	0.000303128	0.014234	tumor necrosis factor (ligand) superfamily, member 10 [Source:MGI Symbol;Acc:MGI:107414]	-1.84667	Tnfsf10	22035	tumor necrosis factor (ligand) superfamily, member 10	68.376	-1.304	0.185	-7.044	0	0	twelve	zero	YES	0.014234
Maf1	ENSMUSG00000022553	1494.54	0.350034	0.0971032	3.60477	0.000312435	0.0145874	MAF1 homolog, negative regulator of RNA polymerase III [Source:MGI Symbol;Acc:MGI:1916127]	-1.83602	Maf1	68877	MAF1 homolog, negative regulator of RNA polymerase III	4778.23	0.385	0.044	8.733	0	0	twelve	zero	NO	0.0145874
Ythdf1	ENSMUSG00000038848	1096.97	0.189876	0.0529181	3.58812	0.000333067	0.0152894	YTH N6-methyladenosine RNA binding protein 1 [Source:MGI Symbol;Acc:MGI:1917431]	-1.81561	Ythdf1	228994	YTH domain family 1	4662.59	0.275	0.03	9.059	0	0	twelve	zero	NO	0.0152894
Ankrd23	ENSMUSG00000067653	4010.83	3.77542	1.05293	3.58563	0.000336268	0.01538	ankyrin repeat domain 23 [Source:MGI Symbol;Acc:MGI:1925571]	-1.81304	Ankrd23	78321	ankyrin repeat domain 23	190.452	-0.616	0.119	-5.181	0	0	twelve	zero	YES	0.01538
Abca7	ENSMUSG00000035722	463.546	0.422109	0.117895	3.58039	0.000343077	0.0154037	ATP-binding cassette, sub-family A (ABC1), member 7 [Source:MGI Symbol;Acc:MGI:1351646]	-1.81237	Abca7	27403	ATP-binding cassette, sub-family A (ABC1), member 7	2405.04	1.018	0.044	23.333	0	0	twelve	zero	YES	0.0154037
Baz1b	ENSMUSG00000002748	3884.68	-0.220888	0.0616643	-3.5821	0.000340842	0.0154037	bromodomain adjacent to zinc finger domain, 1B [Source:MGI Symbol;Acc:MGI:1353499]	-1.81237	Baz1b	22385	bromodomain adjacent to zinc finger domain, 1B	10783.7	-0.428	0.03	-14.152	0	0	twelve	zero	NO	0.0154037
Utrn	ENSMUSG00000019820	7061.27	-0.431421	0.120532	-3.5793	0.000344513	0.0154259	utrophin [Source:MGI Symbol;Acc:MGI:104631]	-1.81175	Utrn	22288	utrophin	18396.7	-0.481	0.079	-6.127	0	0	twelve	zero	NO	0.0154259
Wdr13	ENSMUSG00000031166	1139.07	-0.303928	0.0730729	-4.15924	3.19309e-05	0.00350589	WD repeat domain 13 [Source:MGI Symbol;Acc:MGI:1914661]	-2.4552	Wdr13	73447	WD repeat domain 13	3313.35	0.101	0.037	2.703	0.007	0.012	twelve	zero	NO	0.0155059
Heph	ENSMUSG00000031209	3188.38	-0.496308	0.124157	-3.99741	6.40401e-05	0.00570374	hephaestin [Source:MGI Symbol;Acc:MGI:1332240]	-2.24384	Heph	15203	hephaestin	124.114	0.371	0.134	2.763	0.006	0.01	twelve	zero	NO	0.0157037
Adamts10	ENSMUSG00000024299	1133.95	-0.430078	0.120379	-3.57271	0.000353308	0.0157337	a disintegrin-like and metallopeptidase (reprolysin type) with thrombospondin type 1 motif, 10 [Source:MGI Symbol;Acc:MGI:2449112]	-1.80317	Adamts10	224697	a disintegrin-like and metallopeptidase (reprolysin type) with thrombospondin type 1 motif, 10	2159.02	-0.595	0.046	-12.812	0	0	twelve	zero	YES	0.0157337
Fads3	ENSMUSG00000024664	11385.9	-0.587394	0.134124	-4.37947	1.18967e-05	0.00175515	fatty acid desaturase 3 [Source:MGI Symbol;Acc:MGI:1928740]	-2.75569	Fads3	60527	fatty acid desaturase 3	14975	0.078	0.03	2.628	0.009	0.014	twelve	zero	NO	0.0157551
Ahnak	ENSMUSG00000069833	39415.8	-0.419936	0.116731	-3.59748	0.00032132	0.0148332	AHNAK nucleoprotein (desmoyokin) [Source:MGI Symbol;Acc:MGI:1316648]	-1.82876	Ahnak	66395	AHNAK nucleoprotein (desmoyokin)	57902.5	-0.301	0.089	-3.397	0.001	0.001	twelve	zero	NO	0.0158332
Znrf1	ENSMUSG00000033545	1006.29	0.402491	0.109279	3.68315	0.000230366	0.0118718	zinc and ring finger 1 [Source:MGI Symbol;Acc:MGI:2177308]	-1.92548	Znrf1	170737	zinc and ring finger 1	7144.09	0.111	0.036	3.057	0.002	0.004	twelve	zero	NO	0.0158718
Tob2	ENSMUSG00000048546	2444.08	0.698928	0.195903	3.56773	0.000360084	0.0159058	transducer of ERBB2, 2 [Source:MGI Symbol;Acc:MGI:1888525]	-1.79844	Tob2	57259	transducer of ERBB2, 2	3379.27	0.232	0.032	7.312	0	0	twelve	zero	NO	0.0159058
Ankrd29	ENSMUSG00000057766	324.209	-1.0334	0.289785	-3.56611	0.000362321	0.0159188	ankyrin repeat domain 29 [Source:MGI Symbol;Acc:MGI:2687055]	-1.79809	Ankrd29	225187	ankyrin repeat domain 29	422.446	0.449	0.077	5.811	0	0	twelve	zero	NO	0.0159188
Krit1	ENSMUSG00000000600	816.973	-0.216884	0.0608604	-3.56362	0.00036577	0.0160274	KRIT1, ankyrin repeat containing [Source:MGI Symbol;Acc:MGI:1930618]	-1.79514	Krit1	79264	KRIT1, ankyrin repeat containing	3402.06	-0.364	0.039	-9.246	0	0	twelve	zero	NO	0.0160274
Ywhah	ENSMUSG00000018965	1705.39	-0.254122	0.071418	-3.55823	0.00037336	0.0160594	tyrosine 3-monooxygenase/tryptophan 5-monooxygenase activation protein, eta polypeptide [Source:MGI Symbol;Acc:MGI:109194]	-1.79427	Ywhah	22629	tyrosine 3-monooxygenase/tryptophan 5-monooxygenase activation protein, eta polypeptide	7991.02	0.222	0.032	6.905	0	0	twelve	zero	NO	0.0160594
Rapgef3	ENSMUSG00000022469	1034.2	-0.480398	0.13509	-3.55612	0.000376369	0.0161043	Rap guanine nucleotide exchange factor (GEF) 3 [Source:MGI Symbol;Acc:MGI:2441741]	-1.79306	Rapgef3	223864	Rap guanine nucleotide exchange factor (GEF) 3	2956.41	-0.642	0.045	-14.421	0	0	twelve	zero	YES	0.0161043
Dio2	ENSMUSG00000007682	22.2113	2.17481	0.612136	3.55282	0.000381119	0.016265	deiodinase, iodothyronine, type II [Source:MGI Symbol;Acc:MGI:1338833]	-1.78875	Dio2	13371	deiodinase, iodothyronine, type II	13238.8	-1.125	0.134	-8.38	0	0	twelve	zero	YES	0.016265
Slc25a34	ENSMUSG00000040740	26.9515	1.52477	0.429369	3.55118	0.000383501	0.0163242	solute carrier family 25, member 34 [Source:MGI Symbol;Acc:MGI:2686215]	-1.78717	Slc25a34	384071	solute carrier family 25, member 34	96.511	-2.842	0.243	-11.681	0	0	twelve	zero	YES	0.0163242
Lrp11	ENSMUSG00000019796	147.907	-0.499654	0.140974	-3.5443	0.000393662	0.0166564	low density lipoprotein receptor-related protein 11 [Source:MGI Symbol;Acc:MGI:2442989]	-1.77842	Lrp11	237253	low density lipoprotein receptor-related protein 11	1088.15	-0.694	0.072	-9.639	0	0	twelve	zero	YES	0.0166564
Fbxo22	ENSMUSG00000032309	1710.3	-0.267115	0.0730667	-3.65578	0.000256404	0.0127332	F-box protein 22 [Source:MGI Symbol;Acc:MGI:1926014]	-1.89506	Fbxo22	71999	F-box protein 22	2875.38	0.132	0.043	3.072	0.002	0.004	twelve	zero	NO	0.0167332
Pnp2	ENSMUSG00000068417	113.359	-0.541891	0.15217	-3.5611	0.000369305	0.0160535	purine-nucleoside phosphorylase 2 [Source:MGI Symbol;Acc:MGI:3712328]	-1.79443	Pnp2	667034	purine-nucleoside phosphorylase 2	253.799	-0.342	0.101	-3.396	0.001	0.001	twelve	zero	NO	0.0170535
Ezh2	ENSMUSG00000029687	233.441	0.34247	0.0970492	3.52883	0.000417402	0.0172038	enhancer of zeste 2 polycomb repressive complex 2 subunit [Source:MGI Symbol;Acc:MGI:107940]	-1.76438	Ezh2	14056	enhancer of zeste 2 polycomb repressive complex 2 subunit	1163.1	1.114	0.065	17.253	0	0	twelve	zero	YES	0.0172038
Git1	ENSMUSG00000011877	2150.66	0.171672	0.0486387	3.52953	0.000416293	0.0172038	GIT ArfGAP 1 [Source:MGI Symbol;Acc:MGI:1927140]	-1.76438	Git1	216963	G protein-coupled receptor kinase-interactor 1	7896.99	0.408	0.035	11.726	0	0	twelve	zero	NO	0.0172038
Tfdp1	ENSMUSG00000038482	956.022	0.277344	0.0785942	3.52881	0.000417429	0.0172038	transcription factor Dp 1 [Source:MGI Symbol;Acc:MGI:101934]	-1.76438	Tfdp1	21781	transcription factor Dp 1	5839.08	0.721	0.034	21.159	0	0	twelve	zero	YES	0.0172038
Zfp583	ENSMUSG00000030443	54.7295	-0.541426	0.153434	-3.52871	0.000417583	0.0172038	zinc finger protein 583 [Source:MGI Symbol;Acc:MGI:2682297]	-1.76438	Zfp583	213011	zinc finger protein 583	218.054	-1.12	0.116	-9.677	0	0	twelve	zero	YES	0.0172038
Zfp787	ENSMUSG00000046792	369.667	0.384271	0.108903	3.52857	0.000417812	0.0172038	zinc finger protein 787 [Source:MGI Symbol;Acc:MGI:1914359]	-1.76438	Zfp787	67109	zinc finger protein 787	1024.54	0.28	0.054	5.153	0	0	twelve	zero	NO	0.0172038
Dusp23	ENSMUSG00000026544	493.674	0.339474	0.0963252	3.52425	0.00042468	0.0173557	dual specificity phosphatase 23 [Source:MGI Symbol;Acc:MGI:1915690]	-1.76056	Dusp23	68440	dual specificity phosphatase 23	902.754	-0.319	0.059	-5.401	0	0	twelve	zero	NO	0.0173557
Baiap2l2	ENSMUSG00000018126	68.7042	2.06512	0.434632	4.75141	2.02001e-06	0.00052546	BAI1-associated protein 2-like 2 [Source:MGI Symbol;Acc:MGI:2652819]	-3.27946	Baiap2l2	207495	BAI1-associated protein 2-like 2	6.403	-0.886	0.345	-2.566	0.01	0.017	twelve	zero	YES	0.0175255
Spats2l	ENSMUSG00000038305	161.256	-0.42503	0.120783	-3.51897	0.000433225	0.0175925	spermatogenesis associated, serine-rich 2-like [Source:MGI Symbol;Acc:MGI:1914448]	-1.75467	Spats2l	67198	spermatogenesis associated, serine-rich 2-like	337.358	0.841	0.089	9.497	0	0	twelve	zero	YES	0.0175925
Tnnt1	ENSMUSG00000064179	277.213	4.30718	1.18531	3.63379	0.000279283	0.0136217	troponin T1, skeletal, slow [Source:MGI Symbol;Acc:MGI:1333868]	-1.86577	Tnnt1	21955	troponin T1, skeletal, slow	28.261	0.753	0.244	3.088	0.002	0.004	twelve	zero	YES	0.0176217
Urgcp	ENSMUSG00000049680	1272.93	0.231244	0.0653368	3.53925	0.000401259	0.016818	upregulator of cell proliferation [Source:MGI Symbol;Acc:MGI:1919296]	-1.77423	Urgcp	72046	upregulator of cell proliferation	4940.35	-0.104	0.029	-3.548	0	0.001	twelve	zero	NO	0.017818
Cyp4b1	ENSMUSG00000028713	1102.06	-0.386985	0.110227	-3.51079	0.000446778	0.0179456	cytochrome P450, family 4, subfamily b, polypeptide 1 [Source:MGI Symbol;Acc:MGI:103225]	-1.74604	Cyp4b1	13120	cytochrome P450, family 4, subfamily b, polypeptide 1	5.826	-1.338	0.341	-3.92	0	0	twelve	zero	YES	0.0179456
Cebpb	ENSMUSG00000056501	2053.76	0.464672	0.130433	3.56253	0.000367296	0.0160343	CCAAT/enhancer binding protein (C/EBP), beta [Source:MGI Symbol;Acc:MGI:88373]	-1.79495	Cebpb	12608	CCAAT/enhancer binding protein (C/EBP), beta	5299.27	-0.448	0.138	-3.245	0.001	0.002	twelve	zero	NO	0.0180343
Pdgfc	ENSMUSG00000028019	812.861	-0.292637	0.0834495	-3.50676	0.000453597	0.0181749	platelet-derived growth factor, C polypeptide [Source:MGI Symbol;Acc:MGI:1859631]	-1.74053	Pdgfc	54635	platelet-derived growth factor, C polypeptide	7292.78	0.148	0.034	4.37	0	0	twelve	zero	NO	0.0181749
Arih2	ENSMUSG00000064145	1190.36	0.304584	0.0869241	3.50402	0.000458294	0.0181853	ariadne RBR E3 ubiquitin protein ligase 2 [Source:MGI Symbol;Acc:MGI:1344361]	-1.74028	Arih2	23807	ariadne RBR E3 ubiquitin protein ligase 2	6059.87	0.604	0.036	16.87	0	0	twelve	zero	YES	0.0181853
Cdc14b	ENSMUSG00000033102	238.361	0.44639	0.127367	3.50474	0.00045705	0.0181853	CDC14 cell division cycle 14B [Source:MGI Symbol;Acc:MGI:2441808]	-1.74028	Cdc14b	218294	CDC14 cell division cycle 14B	1704.38	0.293	0.046	6.381	0	0	twelve	zero	NO	0.0181853
Pkdcc	ENSMUSG00000024247	795.327	0.589381	0.168504	3.49774	0.00046922	0.0184846	protein kinase domain containing, cytoplasmic [Source:MGI Symbol;Acc:MGI:2147077]	-1.73319	Pkdcc	106522	protein kinase domain containing, cytoplasmic	1762.9	-0.348	0.049	-7.08	0	0	twelve	zero	NO	0.0184846
Ulk1	ENSMUSG00000029512	1617.27	0.451721	0.129213	3.49594	0.0004724	0.0185652	unc-51 like kinase 1 [Source:MGI Symbol;Acc:MGI:1270126]	-1.7313	Ulk1	22241	unc-51 like kinase 1	9110.2	-0.498	0.035	-14.431	0	0	twelve	zero	NO	0.0185652
Bmpr1b	ENSMUSG00000052430	20.1144	1.8647	0.529865	3.51921	0.000432841	0.0175925	bone morphogenetic protein receptor, type 1B [Source:MGI Symbol;Acc:MGI:107191]	-1.75467	Bmpr1b	12167	bone morphogenetic protein receptor, type 1B	22.397	1.056	0.305	3.463	0.001	0.001	twelve	zero	YES	0.0185925
Pcp4l1	ENSMUSG00000038370	123.971	1.69062	0.480833	3.51602	0.000438071	0.0176825	Purkinje cell protein 4-like 1 [Source:MGI Symbol;Acc:MGI:1913675]	-1.75246	Pcp4l1	66425	Purkinje cell protein 4-like 1	3298.58	0.139	0.04	3.53	0	0.001	twelve	zero	NO	0.0186825
Fam131a	ENSMUSG00000050821	197.933	1.24759	0.357444	3.49031	0.000482458	0.0187765	family with sequence similarity 131, member A [Source:MGI Symbol;Acc:MGI:1925658]	-1.72639	Fam131a	78408	family with sequence similarity 131, member A	1216.78	-0.374	0.058	-6.442	0	0	twelve	zero	NO	0.0187765
Hmga1	ENSMUSG00000046711	415.42	0.419002	0.120067	3.48973	0.000483505	0.0187765	high mobility group AT-hook 1 [Source:MGI Symbol;Acc:MGI:96160]	-1.72639	Hmga1	15361	high mobility group AT-hook 1	369.397	1.296	0.094	13.758	0	0	twelve	zero	YES	0.0187765
Ntn1	ENSMUSG00000020902	837.646	0.486415	0.139317	3.49143	0.00048044	0.0187765	netrin 1 [Source:MGI Symbol;Acc:MGI:105088]	-1.72639	Ntn1	18208	netrin 1	3342.66	-0.613	0.046	-13.321	0	0	twelve	zero	YES	0.0187765
Tecpr1	ENSMUSG00000066621	2192.47	0.244044	0.0698981	3.49142	0.000480458	0.0187765	tectonin beta-propeller repeat containing 1 [Source:MGI Symbol;Acc:MGI:1917631]	-1.72639	Tecpr1	70381	tectonin beta-propeller repeat containing 1	4646.56	0.372	0.037	10.015	0	0	twelve	zero	NO	0.0187765
Slfn8	ENSMUSG00000035208	323.972	-0.584261	0.167751	-3.4829	0.000496023	0.0190944	schlafen 8 [Source:MGI Symbol;Acc:MGI:2672859]	-1.71909	Slfn8	276950	schlafen 8	2628.21	-2.165	0.104	-20.907	0	0	twelve	zero	YES	0.0190944
Tesk1	ENSMUSG00000028458	1568.81	0.419612	0.12061	3.47908	0.000503133	0.0191787	testis specific protein kinase 1 [Source:MGI Symbol;Acc:MGI:1201675]	-1.71718	Tesk1	21754	testis specific protein kinase 1	3471.51	0.34	0.036	9.333	0	0	twelve	zero	NO	0.0191787
Wfikkn2	ENSMUSG00000044177	36.3101	2.45578	0.7059	3.47893	0.000503415	0.0191787	WAP, follistatin/kazal, immunoglobulin, kunitz and netrin domain containing 2 [Source:MGI Symbol;Acc:MGI:2669209]	-1.71718	Wfikkn2	278507	WAP, follistatin/kazal, immunoglobulin, kunitz and netrin domain containing 2	64.522	-0.953	0.2	-4.752	0	0	twelve	zero	YES	0.0191787
Zfand2b	ENSMUSG00000026197	408.323	0.268169	0.0771024	3.4781	0.000504989	0.0191787	zinc finger, AN1 type domain 2B [Source:MGI Symbol;Acc:MGI:1916068]	-1.71718	Zfand2b	68818	zinc finger, AN1 type domain 2B	1149.43	0.274	0.07	3.904	0	0	twelve	zero	NO	0.0191787
Asb2	ENSMUSG00000021200	897.812	3.86026	1.10107	3.50591	0.000455047	0.0181853	ankyrin repeat and SOCS box-containing 2 [Source:MGI Symbol;Acc:MGI:1929743]	-1.74028	Asb2	65256	ankyrin repeat and SOCS box-containing 2	275.813	0.4	0.111	3.606	0	0.001	twelve	zero	NO	0.0191853
Ipmk	ENSMUSG00000060733	462.852	0.287629	0.0827276	3.47682	0.000507389	0.0192034	inositol polyphosphate multikinase [Source:MGI Symbol;Acc:MGI:1916968]	-1.71662	Ipmk	69718	inositol polyphosphate multikinase	2276.59	0.195	0.036	5.481	0	0	twelve	zero	NO	0.0192034
Rassf6	ENSMUSG00000029370	106.966	0.931622	0.268223	3.47331	0.000514074	0.0194116	Ras association (RalGDS/AF-6) domain family member 6 [Source:MGI Symbol;Acc:MGI:1920496]	-1.71194	Rassf6	73246	Ras association (RalGDS/AF-6) domain family member 6	539.195	0.879	0.083	10.586	0	0	twelve	zero	YES	0.0194116
Hspa5	ENSMUSG00000026864	7271.48	-0.435416	0.125404	-3.47212	0.00051637	0.0194535	heat shock protein 5 [Source:MGI Symbol;Acc:MGI:95835]	-1.711	Hspa5	14828	heat shock protein 5	68724.3	-0.977	0.026	-38.036	0	0	twelve	zero	YES	0.0194535
Nphp1	ENSMUSG00000027378	586.777	0.297565	0.0857816	3.46886	0.000522663	0.0196005	nephronophthisis 1 (juvenile) homolog (human) [Source:MGI Symbol;Acc:MGI:1858233]	-1.70773	Nphp1	53885	nephronophthisis 1 (juvenile) homolog (human)	2055.15	0.714	0.04	17.644	0	0	twelve	zero	YES	0.0196005
Snx24	ENSMUSG00000024535	163.632	0.477862	0.137737	3.46938	0.000521659	0.0196005	sorting nexing 24 [Source:MGI Symbol;Acc:MGI:1916476]	-1.70773	Snx24	69226	sorting nexing 24	737.618	0.468	0.056	8.391	0	0	twelve	zero	NO	0.0196005
Thada	ENSMUSG00000024251	333.424	-0.284296	0.0821209	-3.46192	0.000536335	0.0200673	thyroid adenoma associated [Source:MGI Symbol;Acc:MGI:3039623]	-1.69751	Thada	240174	thyroid adenoma associated	1608.71	-0.395	0.052	-7.549	0	0	twelve	zero	NO	0.0200673
Gem	ENSMUSG00000028214	160.4	0.599728	0.173341	3.45981	0.00054056	0.0201334	GTP binding protein (gene overexpressed in skeletal muscle) [Source:MGI Symbol;Acc:MGI:99844]	-1.69608	Gem	14579	GTP binding protein (gene overexpressed in skeletal muscle)	1410.01	-0.939	0.055	-17.211	0	0	twelve	zero	YES	0.0201334
Pcsk6	ENSMUSG00000030513	3290.21	-0.377426	0.109071	-3.46038	0.000539411	0.0201334	proprotein convertase subtilisin/kexin type 6 [Source:MGI Symbol;Acc:MGI:102897]	-1.69608	Pcsk6	18553	proprotein convertase subtilisin/kexin type 6	6981.22	-0.522	0.041	-12.604	0	0	twelve	zero	NO	0.0201334
Copb2	ENSMUSG00000032458	3378.54	-0.205133	0.0593571	-3.45592	0.000548414	0.0203796	coatomer protein complex, subunit beta 2 (beta prime) [Source:MGI Symbol;Acc:MGI:1354962]	-1.6908	Copb2	50797	coatomer protein complex, subunit beta 2 (beta prime)	24282	0.079	0.021	3.757	0	0	twelve	zero	NO	0.0203796
Mul1	ENSMUSG00000041241	696.182	0.218647	0.0596959	3.66268	0.000249589	0.0124327	mitochondrial ubiquitin ligase activator of NFKB 1 [Source:MGI Symbol;Acc:MGI:1915600]	-1.90543	Mul1	68350	mitochondrial ubiquitin ligase activator of NFKB 1	2740.35	0.102	0.036	2.848	0.004	0.008	twelve	zero	NO	0.0204327
Actn1	ENSMUSG00000015143	1143.92	-0.380465	0.110299	-3.4494	0.000561825	0.0207596	actinin, alpha 1 [Source:MGI Symbol;Acc:MGI:2137706]	-1.68278	Actn1	109711	actinin, alpha 1	22631.2	0.214	0.033	6.506	0	0	twelve	zero	NO	0.0207596
Map3k12	ENSMUSG00000023050	3001.56	0.205047	0.0594719	3.4478	0.00056517	0.0207725	mitogen-activated protein kinase kinase kinase 12 [Source:MGI Symbol;Acc:MGI:1346881]	-1.68251	Map3k12	26404	mitogen-activated protein kinase kinase kinase 12	1801.99	-0.381	0.05	-7.655	0	0	twelve	zero	NO	0.0207725
Rbbp9	ENSMUSG00000027428	751.491	-0.30403	0.0882265	-3.44601	0.000568927	0.0208115	retinoblastoma binding protein 9, serine hydrolase [Source:MGI Symbol;Acc:MGI:1347074]	-1.6817	Rbbp9	26450	retinoblastoma binding protein 9	3474.91	-0.41	0.033	-12.338	0	0	twelve	zero	NO	0.0208115
Satb1	ENSMUSG00000023927	474.108	0.850912	0.247016	3.44476	0.000571564	0.0208615	special AT-rich sequence binding protein 1 [Source:MGI Symbol;Acc:MGI:105084]	-1.68066	Satb1	20230	special AT-rich sequence binding protein 1	3.468	1.215	0.328	3.704	0	0	twelve	zero	YES	0.0208615
Hmgxb4	ENSMUSG00000034518	331.767	-0.337305	0.0979577	-3.44337	0.000574509	0.0209223	HMG box domain containing 4 [Source:MGI Symbol;Acc:MGI:1918073]	-1.67939	Hmgxb4	70823	HMG box domain containing 4	2069.53	-0.722	0.039	-18.637	0	0	twelve	zero	YES	0.0209223
Rpn2	ENSMUSG00000027642	5640.02	-0.176829	0.0513774	-3.44177	0.000577913	0.0209996	ribophorin II [Source:MGI Symbol;Acc:MGI:98085]	-1.67779	Rpn2	20014	ribophorin II	48431.6	-0.745	0.025	-29.889	0	0	twelve	zero	YES	0.0209996
Zfp653	ENSMUSG00000038895	269.76	0.30911	0.079619	3.88236	0.000103446	0.00748026	zinc finger protein 653 [Source:MGI Symbol;Acc:MGI:2442362]	-2.12608	Zfp653	319601	zinc finger protein 653	401.715	0.228	0.087	2.633	0.008	0.014	twelve	zero	NO	0.0214803
Prrx1	ENSMUSG00000026586	1548.57	0.331375	0.0967058	3.42663	0.00061112	0.0219147	paired related homeobox 1 [Source:MGI Symbol;Acc:MGI:97712]	-1.65926	Prrx1	18933	paired related homeobox 1	59690.5	0.432	0.03	14.246	0	0	twelve	zero	NO	0.0219147
Gdi1	ENSMUSG00000015291	3925.41	-0.227818	0.0665208	-3.42476	0.000615347	0.0219702	guanosine diphosphate (GDP) dissociation inhibitor 1 [Source:MGI Symbol;Acc:MGI:99846]	-1.65817	Gdi1	14567	guanosine diphosphate (GDP) dissociation inhibitor 1	12559.4	-0.526	0.024	-22.223	0	0	twelve	zero	NO	0.0219702
Recql	ENSMUSG00000030243	569.669	-0.235913	0.068877	-3.42513	0.000614495	0.0219702	RecQ protein-like [Source:MGI Symbol;Acc:MGI:103021]	-1.65817	Recql	19691	RecQ protein-like	2148.76	0.4	0.054	7.346	0	0	twelve	zero	NO	0.0219702
Gnao1	ENSMUSG00000031748	179.228	0.601423	0.175854	3.42002	0.000626163	0.0222435	guanine nucleotide binding protein, alpha O [Source:MGI Symbol;Acc:MGI:95775]	-1.6528	Gnao1	14681	guanine nucleotide binding protein, alpha O	3893.75	-0.746	0.047	-15.842	0	0	twelve	zero	YES	0.0222435
Sh2d4a	ENSMUSG00000053886	146.744	-0.832082	0.243414	-3.41838	0.00062996	0.0222495	SH2 domain containing 4A [Source:MGI Symbol;Acc:MGI:1919531]	-1.65268	Sh2d4a	72281	SH2 domain containing 4A	839.653	-1.885	0.094	-20.054	0	0	twelve	zero	YES	0.0222495
3425401B19Rik	ENSMUSG00000071540	1272.57	3.8165	1.11782	3.41422	0.000639648	0.0223986	RIKEN cDNA 3425401B19 gene [Source:MGI Symbol;Acc:MGI:3588196]	-1.64978	3425401B19Rik	100504518	RIKEN cDNA 3425401B19 gene	26.786	1.904	0.273	6.973	0	0	twelve	zero	YES	0.0223986
Col27a1	ENSMUSG00000045672	225.588	-0.505486	0.148037	-3.41458	0.000638794	0.0223986	collagen, type XXVII, alpha 1 [Source:MGI Symbol;Acc:MGI:2672118]	-1.64978	Col27a1	373864	collagen, type XXVII, alpha 1	2976.06	-1.201	0.052	-23.074	0	0	twelve	zero	YES	0.0223986
Rgl1	ENSMUSG00000026482	2139.39	-0.370664	0.108529	-3.41534	0.000637031	0.0223986	ral guanine nucleotide dissociation stimulator,-like 1 [Source:MGI Symbol;Acc:MGI:107484]	-1.64978	Rgl1	19731	ral guanine nucleotide dissociation stimulator,-like 1	11237.8	-0.147	0.027	-5.408	0	0	twelve	zero	NO	0.0223986
Irf9	ENSMUSG00000002325	850.724	-0.326303	0.0958066	-3.40586	0.00065957	0.0229332	interferon regulatory factor 9 [Source:MGI Symbol;Acc:MGI:107587]	-1.63954	Irf9	16391	interferon regulatory factor 9	4297.41	-0.81	0.049	-16.58	0	0	twelve	zero	YES	0.0229332
Wdr36	ENSMUSG00000038299	732.246	-0.23139	0.0679491	-3.40534	0.000660811	0.0229332	WD repeat domain 36 [Source:MGI Symbol;Acc:MGI:1917819]	-1.63954	Wdr36	225348	WD repeat domain 36	4033.94	0.274	0.035	7.829	0	0	twelve	zero	NO	0.0229332
Gm14403	ENSMUSG00000094786	310.123	-0.572067	0.168072	-3.40369	0.000664818	0.0229853	predicted gene 14403 [Source:MGI Symbol;Acc:MGI:3649813]	-1.63855	Gm14403	433520	predicted gene 14403	614.396	-0.558	0.083	-6.713	0	0	twelve	zero	NO	0.0229853
Gstm4	ENSMUSG00000027890	523.346	-0.282694	0.0830881	-3.40234	0.000668102	0.0230502	glutathione S-transferase, mu 4 [Source:MGI Symbol;Acc:MGI:95862]	-1.63732	Gstm4	14865	glutathione S-transferase, mu 4	1831.33	-0.409	0.049	-8.416	0	0	twelve	zero	NO	0.0230502
A730017L22Rik	ENSMUSG00000085566	244.269	-0.320449	0.0854045	-3.75213	0.000175339	0.0100823	RIKEN cDNA A730017L22 gene [Source:MGI Symbol;Acc:MGI:3584452]	-1.99644	A730017L22Rik	613258	RIKEN cDNA A730017L22 gene	187.851	-0.35	0.132	-2.657	0.008	0.013	twelve	zero	NO	0.0230823
Pde4dip	ENSMUSG00000038170	9539.9	2.74433	0.807129	3.40012	0.000673561	0.0231897	phosphodiesterase 4D interacting protein (myomegalin) [Source:MGI Symbol;Acc:MGI:1891434]	-1.6347	Pde4dip	83679	phosphodiesterase 4D interacting protein (myomegalin)	6303.53	-0.547	0.032	-16.944	0	0	twelve	zero	NO	0.0231897
Gm6548	ENSMUSG00000091549	275.438	-0.32103	0.0945325	-3.39597	0.000683846	0.0234453	predicted gene 6548 [Source:MGI Symbol;Acc:MGI:3644071]	-1.62994	Gm6548	625054	eukaryotic translation elongation factor 1 alpha 1 pseudogene	3072.35	-0.454	0.042	-10.702	0	0	twelve	zero	NO	0.0234453
Rcn1	ENSMUSG00000005973	964.458	-0.399892	0.117823	-3.394	0.000688808	0.023517	reticulocalbin 1 [Source:MGI Symbol;Acc:MGI:104559]	-1.62862	Rcn1	19672	reticulocalbin 1	11914.3	-0.594	0.025	-23.741	0	0	twelve	zero	YES	0.023517
Stat2	ENSMUSG00000040033	1000.9	-0.383572	0.113009	-3.39418	0.000688345	0.023517	signal transducer and activator of transcription 2 [Source:MGI Symbol;Acc:MGI:103039]	-1.62862	Stat2	20847	signal transducer and activator of transcription 2	7301.55	-0.916	0.081	-11.267	0	0	twelve	zero	YES	0.023517
Scml2	ENSMUSG00000000037	29.3352	-0.726029	0.214034	-3.39211	0.000693561	0.0235454	Scm polycomb group protein like 2 [Source:MGI Symbol;Acc:MGI:1340042]	-1.62809	Scml2	107815	sex comb on midleg-like 2 (Drosophila)	181.462	-0.561	0.119	-4.725	0	0	twelve	zero	NO	0.0235454
Impa2	ENSMUSG00000024525	139.26	0.633069	0.167133	3.78783	0.00015197	0.00939803	inositol monophosphatase 2 [Source:MGI Symbol;Acc:MGI:2149728]	-2.02696	Impa2	114663	inositol (myo)-1(or 4)-monophosphatase 2	1216.35	0.17	0.065	2.609	0.009	0.015	twelve	zero	NO	0.024398
Lemd2	ENSMUSG00000044857	1001.56	0.166311	0.0492264	3.3785	0.000728826	0.0244754	LEM domain containing 2 [Source:MGI Symbol;Acc:MGI:2385045]	-1.61127	Lemd2	224640	LEM domain containing 2	4457.48	-0.318	0.038	-8.41	0	0	twelve	zero	NO	0.0244754
Asb8	ENSMUSG00000048175	892.433	0.641128	0.189889	3.37633	0.000734595	0.0245914	ankyrin repeat and SOCS box-containing 8 [Source:MGI Symbol;Acc:MGI:1925791]	-1.60922	Asb8	78541	ankyrin repeat and SOCS box-containing 8	3174.48	0.345	0.033	10.419	0	0	twelve	zero	NO	0.0245914
Setbp1	ENSMUSG00000024548	254.526	0.309373	0.0916368	3.37607	0.000735281	0.0245914	SET binding protein 1 [Source:MGI Symbol;Acc:MGI:1933199]	-1.60922	Setbp1	240427	SET binding protein 1	6955.29	0.645	0.055	11.805	0	0	twelve	zero	YES	0.0245914
Sncg	ENSMUSG00000023064	15658.6	-0.572582	0.16974	-3.37329	0.000742749	0.024669	synuclein, gamma [Source:MGI Symbol;Acc:MGI:1298397]	-1.60785	Sncg	20618	synuclein, gamma	21517.6	-0.896	0.03	-30.207	0	0	twelve	zero	YES	0.024669
Sec31a	ENSMUSG00000035325	4799.92	-0.205116	0.0609319	-3.36632	0.000761782	0.0251576	Sec31 homolog A (S. cerevisiae) [Source:MGI Symbol;Acc:MGI:1916412]	-1.59933	Sec31a	69162	Sec31 homolog A (S. cerevisiae)	24208	0.127	0.023	5.436	0	0	twelve	zero	NO	0.0251576
Tcea3	ENSMUSG00000001604	440.91	2.65588	0.789057	3.3659	0.000762957	0.0251576	transcription elongation factor A (SII), 3 [Source:MGI Symbol;Acc:MGI:1196908]	-1.59933	Tcea3	21401	transcription elongation factor A (SII), 3	1877.52	-0.396	0.051	-7.724	0	0	twelve	zero	NO	0.0251576
Ube2j2	ENSMUSG00000023286	810.209	0.196802	0.0584846	3.36502	0.000765387	0.0251871	ubiquitin-conjugating enzyme E2J 2 [Source:MGI Symbol;Acc:MGI:2153608]	-1.59882	Ube2j2	140499	ubiquitin-conjugating enzyme E2J 2	346.279	0.519	0.106	4.918	0	0	twelve	zero	NO	0.0251871
Col5a2	ENSMUSG00000026042	5735.03	-0.389741	0.116102	-3.3569	0.000788229	0.0257321	collagen, type V, alpha 2 [Source:MGI Symbol;Acc:MGI:88458]	-1.58953	Col5a2	12832	collagen, type V, alpha 2	152131	-0.208	0.032	-6.491	0	0	twelve	zero	NO	0.0257321
0610012G03Rik	ENSMUSG00000107002	737.146	0.378229	0.11272	3.35547	0.000792301	0.0257772	RIKEN cDNA 0610012G03 gene [Source:MGI Symbol;Acc:MGI:1913301]	-1.58876	0610012G03Rik	106264	RIKEN cDNA 0610012G03 gene	1657.96	0.295	0.054	5.487	0	0	twelve	zero	NO	0.0257772
Prmt1	ENSMUSG00000109324	945.587	0.360042	0.107316	3.35498	0.000793705	0.0257772	protein arginine N-methyltransferase 1 [Source:MGI Symbol;Acc:MGI:107846]	-1.58876	Prmt1	15469	protein arginine N-methyltransferase 1	8915.23	0.701	0.032	22.033	0	0	twelve	zero	YES	0.0257772
Tmco3	ENSMUSG00000038497	588.759	-0.177382	0.0528748	-3.35476	0.000794331	0.0257772	transmembrane and coiled-coil domains 3 [Source:MGI Symbol;Acc:MGI:2444946]	-1.58876	Tmco3	234076	transmembrane and coiled-coil domains 3	3231.76	-0.453	0.038	-11.968	0	0	twelve	zero	NO	0.0257772
2610203C22Rik	ENSMUSG00000079671	1103.32	-0.267111	0.0797679	-3.34861	0.000812183	0.0259496	RIKEN cDNA 2610203C22 gene [Source:MGI Symbol;Acc:MGI:1919731]	-1.58587	2610203C22Rik	72481	RIKEN cDNA 2610203C22 gene	14.58	1.668	0.314	5.305	0	0	twelve	zero	YES	0.0259496
Awat2	ENSMUSG00000031220	35.4258	-2.41374	0.720888	-3.34828	0.000813143	0.0259496	acyl-CoA wax alcohol acyltransferase 2 [Source:MGI Symbol;Acc:MGI:3045345]	-1.58587	Awat2	245532	acyl-CoA wax alcohol acyltransferase 2	10.984	-1.43	0.344	-4.163	0	0	twelve	zero	YES	0.0259496
Bag2	ENSMUSG00000042215	142.285	0.942432	0.281558	3.3472	0.000816328	0.0259496	BCL2-associated athanogene 2 [Source:MGI Symbol;Acc:MGI:1891254]	-1.58587	Bag2	213539	BCL2-associated athanogene 2	1890	-0.229	0.054	-4.288	0	0	twelve	zero	NO	0.0259496
Chordc1	ENSMUSG00000001774	942.882	-0.364112	0.108723	-3.34899	0.00081106	0.0259496	cysteine and histidine-rich domain (CHORD)-containing, zinc-binding protein 1 [Source:MGI Symbol;Acc:MGI:1914167]	-1.58587	Chordc1	66917	cysteine and histidine-rich domain (CHORD)-containing, zinc-binding protein 1	2336.81	-0.444	0.045	-9.876	0	0	twelve	zero	NO	0.0259496
Pdia3	ENSMUSG00000027248	5439.3	-0.267437	0.0798386	-3.34972	0.000808945	0.0259496	protein disulfide isomerase associated 3 [Source:MGI Symbol;Acc:MGI:95834]	-1.58587	Pdia3	14827	protein disulfide isomerase associated 3	93151.1	-0.805	0.021	-37.8	0	0	twelve	zero	YES	0.0259496
Trabd	ENSMUSG00000015363	1037.01	0.185554	0.0554146	3.34846	0.000812621	0.0259496	TraB domain containing [Source:MGI Symbol;Acc:MGI:1915226]	-1.58587	Trabd	67976	TraB domain containing	2919.72	0.133	0.036	3.673	0	0	twelve	zero	NO	0.0259496
Zc3h6	ENSMUSG00000042851	280.593	0.688433	0.205505	3.34996	0.000808225	0.0259496	zinc finger CCCH type containing 6 [Source:MGI Symbol;Acc:MGI:1926001]	-1.58587	Zc3h6	78751	zinc finger CCCH type containing 6	1769.17	0.569	0.051	11.165	0	0	twelve	zero	NO	0.0259496
Alkbh5	ENSMUSG00000042650	2367.34	0.332886	0.0994898	3.34594	0.000820054	0.0259943	alkB homolog 5, RNA demethylase [Source:MGI Symbol;Acc:MGI:2144489]	-1.58512	Alkbh5	268420	alkB homolog 5, RNA demethylase	11883.7	-0.539	0.034	-15.783	0	0	twelve	zero	NO	0.0259943
Slc7a10	ENSMUSG00000030495	7377.17	-0.539434	0.16149	-3.34036	0.0008367	0.0263183	solute carrier family 7 (cationic amino acid transporter, y+ system), member 10 [Source:MGI Symbol;Acc:MGI:1858261]	-1.57974	Slc7a10	53896	solute carrier family 7 (cationic amino acid transporter, y+ system), member 10	149.944	-4.605	0.205	-22.484	0	0	twelve	zero	YES	0.0263183
Acaa1b	ENSMUSG00000010651	578.582	-0.56561	0.168257	-3.36158	0.000774993	0.0254012	acetyl-Coenzyme A acyltransferase 1B [Source:MGI Symbol;Acc:MGI:3605455]	-1.59515	Acaa1b	235674	acetyl-Coenzyme A acyltransferase 1B	173.54	-0.374	0.109	-3.424	0.001	0.001	twelve	zero	NO	0.0264012
Orai1	ENSMUSG00000049686	524.44	0.657896	0.174015	3.78068	0.000156398	0.00951875	ORAI calcium release-activated calcium modulator 1 [Source:MGI Symbol;Acc:MGI:1925542]	-2.02142	Orai1	109305	ORAI calcium release-activated calcium modulator 1	956.606	0.177	0.069	2.568	0.01	0.017	twelve	zero	NO	0.0265187
Phf10	ENSMUSG00000023883	1114.85	0.168928	0.0506327	3.33635	0.000848873	0.0265991	PHD finger protein 10 [Source:MGI Symbol;Acc:MGI:1919307]	-1.57513	Phf10	72057	PHD finger protein 10	3989.58	0.185	0.033	5.62	0	0	twelve	zero	NO	0.0265991
Atp5l	ENSMUSG00000038717	2213.97	0.479207	0.143688	3.33506	0.000852807	0.0266714	ATP synthase, H+ transporting, mitochondrial F0 complex, subunit G [Source:MGI Symbol;Acc:MGI:1351597]	-1.57395	Atp5l	27425	ATP synthase, H+ transporting, mitochondrial F0 complex, subunit G	12683.4	0.676	0.034	19.881	0	0	twelve	zero	YES	0.0266714
Zfp746	ENSMUSG00000057691	518.867	0.212039	0.0637004	3.32869	0.000872555	0.0271852	zinc finger protein 746 [Source:MGI Symbol;Acc:MGI:1916478]	-1.56567	Zfp746	69228	zinc finger protein 746	2824.22	0.363	0.042	8.613	0	0	twelve	zero	NO	0.0271852
Pak3	ENSMUSG00000031284	95.4349	-0.95532	0.221711	-4.30886	1.64095e-05	0.00224099	p21 (RAC1) activated kinase 3 [Source:MGI Symbol;Acc:MGI:1339656]	-2.64956	Pak3	18481	p21 protein (Cdc42/Rac)-activated kinase 3	5870.17	-0.115	0.048	-2.416	0.016	0.025	twelve	zero	NO	0.027241
Ptger3	ENSMUSG00000040016	1356.15	-0.737262	0.221652	-3.32622	0.000880334	0.0273429	prostaglandin E receptor 3 (subtype EP3) [Source:MGI Symbol;Acc:MGI:97795]	-1.56316	Ptger3	19218	prostaglandin E receptor 3 (subtype EP3)	26.803	-2.188	0.28	-7.817	0	0	twelve	zero	YES	0.0273429
Smarcc2	ENSMUSG00000025369	7290.88	-0.266438	0.0801374	-3.32476	0.000884943	0.0273631	SWI/SNF related, matrix associated, actin dependent regulator of chromatin, subfamily c, member 2 [Source:MGI Symbol;Acc:MGI:1915344]	-1.56283	Smarcc2	68094	SWI/SNF related, matrix associated, actin dependent regulator of chromatin, subfamily c, member 2	15716.4	-0.373	0.032	-11.74	0	0	twelve	zero	NO	0.0273631
Pdcd7	ENSMUSG00000041837	355.299	0.280257	0.0843235	3.32359	0.000888653	0.0273756	programmed cell death 7 [Source:MGI Symbol;Acc:MGI:1859170]	-1.56264	Pdcd7	50996	programmed cell death 7	1053.2	-0.38	0.071	-5.378	0	0	twelve	zero	NO	0.0273756
Cmya5	ENSMUSG00000047419	6324.09	3.51353	1.05881	3.31836	0.00090548	0.0275814	cardiomyopathy associated 5 [Source:MGI Symbol;Acc:MGI:1923719]	-1.55938	Cmya5	76469	cardiomyopathy associated 5	1447.71	0.407	0.064	6.318	0	0	twelve	zero	NO	0.0275814
Cnnm4	ENSMUSG00000037408	180.762	0.452658	0.136431	3.31784	0.000907149	0.0275814	cyclin M4 [Source:MGI Symbol;Acc:MGI:2151060]	-1.55938	Cnnm4	94220	cyclin M4	494.159	-0.408	0.086	-4.768	0	0	twelve	zero	NO	0.0275814
Daam1	ENSMUSG00000034574	862.741	-0.289367	0.0871526	-3.32023	0.000899422	0.0275814	dishevelled associated activator of morphogenesis 1 [Source:MGI Symbol;Acc:MGI:1914596]	-1.55938	Daam1	208846	dishevelled associated activator of morphogenesis 1	3092.28	-0.175	0.038	-4.536	0	0	twelve	zero	NO	0.0275814
Rxrg	ENSMUSG00000015843	618.701	0.586406	0.176578	3.32094	0.000897133	0.0275814	retinoid X receptor gamma [Source:MGI Symbol;Acc:MGI:98216]	-1.55938	Rxrg	20183	retinoid X receptor gamma	94.686	-0.637	0.163	-3.917	0	0	twelve	zero	YES	0.0275814
Emp1	ENSMUSG00000030208	9052.55	-0.780004	0.235356	-3.31414	0.000919243	0.0277944	epithelial membrane protein 1 [Source:MGI Symbol;Acc:MGI:107941]	-1.55604	Emp1	13730	epithelial membrane protein 1	29449.9	0.327	0.035	9.389	0	0	twelve	zero	NO	0.0277944
Tbc1d2	ENSMUSG00000039813	259.412	0.411226	0.124114	3.3133	0.000922034	0.0278274	TBC1 domain family, member 2 [Source:MGI Symbol;Acc:MGI:2652885]	-1.55553	Tbc1d2	381605	TBC1 domain family, member 2	1828.45	-0.313	0.048	-6.501	0	0	twelve	zero	NO	0.0278274
Folh1	ENSMUSG00000001773	289.054	-0.81109	0.178796	-4.5364	5.72226e-06	0.00106564	folate hydrolase 1 [Source:MGI Symbol;Acc:MGI:1858193]	-2.97239	Folh1	53320	folate hydrolase 1	9.289	0.825	0.346	2.384	0.017	0.027	twelve	zero	YES	0.0280656
Taf5l	ENSMUSG00000038697	394.071	0.25598	0.077422	3.30629	0.000945394	0.0282721	TATA-box binding protein associated factor 5 like [Source:MGI Symbol;Acc:MGI:1919039]	-1.54864	Taf5l	102162	TATA-box binding protein associated factor 5 like	2150.16	0.76	0.038	20.076	0	0	twelve	zero	YES	0.0282721
Slc38a10	ENSMUSG00000061306	4028.6	-0.245147	0.0721761	-3.39652	0.000682491	0.0234453	solute carrier family 38, member 10 [Source:MGI Symbol;Acc:MGI:1919305]	-1.62994	Slc38a10	72055	solute carrier family 38, member 10	27642.4	-0.074	0.025	-2.969	0.003	0.005	twelve	zero	NO	0.0284453
Sae1	ENSMUSG00000052833	748.656	-0.296401	0.0897095	-3.30401	0.00095312	0.0284512	SUMO1 activating enzyme subunit 1 [Source:MGI Symbol;Acc:MGI:1929264]	-1.5459	Sae1	56459	SUMO1 activating enzyme subunit 1	6619.24	0.325	0.032	10.166	0	0	twelve	zero	NO	0.0284512
AI606473	ENSMUSG00000093738	116.891	-0.620462	0.187914	-3.30185	0.000960502	0.0285158	expressed sequence AI606473 [Source:MGI Symbol;Acc:MGI:2139767]	-1.54492	AI606473	99686	expressed sequence AI606473	127.887	0.885	0.164	5.396	0	0	twelve	zero	YES	0.0285158
Lrp5	ENSMUSG00000024913	2686.29	-0.218983	0.066397	-3.29809	0.000973455	0.0287441	low density lipoprotein receptor-related protein 5 [Source:MGI Symbol;Acc:MGI:1278315]	-1.54145	Lrp5	16973	low density lipoprotein receptor-related protein 5	19077.8	-0.557	0.032	-17.525	0	0	twelve	zero	NO	0.0287441
Timp3	ENSMUSG00000020044	8900.81	-0.376937	0.1144	-3.2949	0.000984566	0.0289678	tissue inhibitor of metalloproteinase 3 [Source:MGI Symbol;Acc:MGI:98754]	-1.53808	Timp3	21859	tissue inhibitor of metalloproteinase 3	117733	-0.889	0.04	-22.115	0	0	twelve	zero	YES	0.0289678
Plod3	ENSMUSG00000004846	2625.93	-0.33443	0.101518	-3.29428	0.00098675	0.02898	procollagen-lysine, 2-oxoglutarate 5-dioxygenase 3 [Source:MGI Symbol;Acc:MGI:1347008]	-1.5379	Plod3	26433	procollagen-lysine, 2-oxoglutarate 5-dioxygenase 3	20465.4	-1.114	0.024	-46.852	0	0	twelve	zero	YES	0.02898
Rdh13	ENSMUSG00000008435	320.688	0.322258	0.0978603	3.29304	0.000991115	0.0290043	retinol dehydrogenase 13 (all-trans and 9-cis) [Source:MGI Symbol;Acc:MGI:1918732]	-1.53754	Rdh13	108841	retinol dehydrogenase 13 (all-trans and 9-cis)	979.227	0.754	0.055	13.798	0	0	twelve	zero	YES	0.0290043
Dexi	ENSMUSG00000038055	429.856	0.312859	0.0924279	3.3849	0.000712032	0.0240098	dexamethasone-induced transcript [Source:MGI Symbol;Acc:MGI:1926236]	-1.61961	Dexi	58239	dexamethasone-induced transcript	1339	-0.185	0.062	-2.978	0.003	0.005	twelve	zero	NO	0.0290098
Ptk2b	ENSMUSG00000059456	1597.95	-0.442107	0.134368	-3.29026	0.00100094	0.0291875	PTK2 protein tyrosine kinase 2 beta [Source:MGI Symbol;Acc:MGI:104908]	-1.5348	Ptk2b	19229	PTK2 protein tyrosine kinase 2 beta	3175.47	-1.224	0.048	-25.531	0	0	twelve	zero	YES	0.0291875
Zfp873	ENSMUSG00000061371	74.4494	-0.475244	0.131542	-3.61287	0.000302829	0.014234	zinc finger protein 873 [Source:MGI Symbol;Acc:MGI:3040689]	-1.84667	Zfp873	408062	zinc finger protein 873	404.631	0.263	0.1	2.621	0.009	0.015	twelve	zero	NO	0.029234
Usf2	ENSMUSG00000058239	1226.32	0.178639	0.0543293	3.28808	0.00100873	0.0293625	upstream transcription factor 2 [Source:MGI Symbol;Acc:MGI:99961]	-1.53221	Usf2	22282	upstream transcription factor 2	4608.14	0.164	0.035	4.717	0	0	twelve	zero	NO	0.0293625
Nploc4	ENSMUSG00000039703	1915.6	0.284197	0.0865394	3.28402	0.00102337	0.0295784	NPL4 homolog, ubiquitin recognition factor [Source:MGI Symbol;Acc:MGI:2679787]	-1.52902	Nploc4	217365	NPL4 homolog, ubiquitin recognition factor	9927.76	0.361	0.023	15.993	0	0	twelve	zero	NO	0.0295784
Tmem117	ENSMUSG00000063296	43.0925	2.27771	0.694248	3.28083	0.00103502	0.0297579	transmembrane protein 117 [Source:MGI Symbol;Acc:MGI:2444580]	-1.5264	Tmem117	320709	transmembrane protein 117	485.069	0.877	0.069	12.688	0	0	twelve	zero	YES	0.0297579
Tmem128	ENSMUSG00000067365	286.292	0.295166	0.0899578	3.28115	0.00103383	0.0297579	transmembrane protein 128 [Source:MGI Symbol;Acc:MGI:1913559]	-1.5264	Tmem128	66309	transmembrane protein 128	2189.02	0.407	0.051	7.932	0	0	twelve	zero	NO	0.0297579
Thap3	ENSMUSG00000039759	325.244	0.320306	0.0967307	3.31132	0.000928582	0.0279222	THAP domain containing, apoptosis associated protein 3 [Source:MGI Symbol;Acc:MGI:1917126]	-1.55405	Thap3	69876	THAP domain containing, apoptosis associated protein 3	962.786	-0.179	0.056	-3.23	0.001	0.002	twelve	zero	NO	0.0299222
Galt	ENSMUSG00000036073	596.54	0.391269	0.0755806	5.17685	2.25665e-07	9.99515e-05	galactose-1-phosphate uridyl transferase [Source:MGI Symbol;Acc:MGI:95638]	-4.00021	Galt	14430	galactose-1-phosphate uridyl transferase	1935.75	0.104	0.044	2.346	0.019	0.03	twelve	zero	NO	0.0301
Snhg3	ENSMUSG00000085241	227.506	0.394804	0.120529	3.27559	0.00105441	0.0302091	small nucleolar RNA host gene 3 [Source:MGI Symbol;Acc:MGI:2684817]	-1.51986	Snhg3	399101	small nucleolar RNA host gene 3	609.006	2.475	0.078	31.914	0	0	twelve	zero	YES	0.0302091
Pold4	ENSMUSG00000024854	777.248	-0.306567	0.0936787	-3.27254	0.00106587	0.0304842	polymerase (DNA-directed), delta 4 [Source:MGI Symbol;Acc:MGI:1916995]	-1.51593	Pold4	69745	polymerase (DNA-directed), delta 4	4215.45	-0.693	0.047	-14.857	0	0	twelve	zero	YES	0.0304842
Ap3m2	ENSMUSG00000031539	652.967	-0.290711	0.0888834	-3.2707	0.00107281	0.0305033	adaptor-related protein complex 3, mu 2 subunit [Source:MGI Symbol;Acc:MGI:1929214]	-1.51565	Ap3m2	64933	adaptor-related protein complex 3, mu 2 subunit	2486.3	-0.436	0.038	-11.457	0	0	twelve	zero	NO	0.0305033
Wfdc1	ENSMUSG00000023336	144.611	2.36765	0.724183	3.26941	0.00107771	0.0305033	WAP four-disulfide core domain 1 [Source:MGI Symbol;Acc:MGI:1915116]	-1.51565	Wfdc1	67866	WAP four-disulfide core domain 1	143.851	0.572	0.125	4.591	0	0	twelve	zero	NO	0.0305033
Eif2ak2	ENSMUSG00000024079	574.721	-0.216786	0.0659911	-3.28508	0.00101955	0.02952	eukaryotic translation initiation factor 2-alpha kinase 2 [Source:MGI Symbol;Acc:MGI:1353449]	-1.52988	Eif2ak2	19106	eukaryotic translation initiation factor 2-alpha kinase 2	9270.11	-0.16	0.045	-3.556	0	0.001	twelve	zero	NO	0.03052
Tep1	ENSMUSG00000006281	1848.39	-0.238762	0.0730494	-3.2685	0.00108118	0.0305489	telomerase associated protein 1 [Source:MGI Symbol;Acc:MGI:109573]	-1.515	Tep1	21745	telomerase associated protein 1	4537.5	-0.633	0.034	-18.696	0	0	twelve	zero	YES	0.0305489
Ccdc80	ENSMUSG00000022665	40517.4	-0.545286	0.166946	-3.26623	0.00108988	0.0306889	coiled-coil domain containing 80 [Source:MGI Symbol;Acc:MGI:1915146]	-1.51302	Ccdc80	67896	coiled-coil domain containing 80	153712	-0.461	0.023	-20.144	0	0	twelve	zero	NO	0.0306889
Gpc1	ENSMUSG00000034220	1152.96	1.55222	0.475206	3.26642	0.00108917	0.0306889	glypican 1 [Source:MGI Symbol;Acc:MGI:1194891]	-1.51302	Gpc1	14733	glypican 1	20004.2	0.459	0.028	16.245	0	0	twelve	zero	NO	0.0306889
Ncoa1	ENSMUSG00000020647	1772.73	-0.158643	0.0486073	-3.26376	0.00109943	0.0307907	nuclear receptor coactivator 1 [Source:MGI Symbol;Acc:MGI:1276523]	-1.51158	Ncoa1	17977	nuclear receptor coactivator 1	3426.98	-0.268	0.056	-4.817	0	0	twelve	zero	NO	0.0307907
Zfp358	ENSMUSG00000047264	948.271	0.375606	0.115098	3.26336	0.00110101	0.0307907	zinc finger protein 358 [Source:MGI Symbol;Acc:MGI:2153740]	-1.51158	Zfp358	140482	zinc finger protein 358	2331.14	0.442	0.049	8.956	0	0	twelve	zero	NO	0.0307907
Nupr1	ENSMUSG00000030717	1286.97	-0.416535	0.127812	-3.25896	0.00111823	0.0311658	nuclear protein transcription regulator 1 [Source:MGI Symbol;Acc:MGI:1891834]	-1.50632	Nupr1	56312	nuclear protein transcription regulator 1	8327.74	-0.751	0.037	-20.051	0	0	twelve	zero	YES	0.0311658
Zfp760	ENSMUSG00000067928	223.631	-0.333595	0.102496	-3.2547	0.0011351	0.0314224	zinc finger protein 760 [Source:MGI Symbol;Acc:MGI:2679257]	-1.50276	Zfp760	240034	zinc finger protein 760	1081.72	-0.629	0.052	-12.013	0	0	twelve	zero	YES	0.0314224
Olfr1033	ENSMUSG00000045392	172.297	-0.890844	0.273965	-3.25167	0.00114728	0.0315464	olfactory receptor 1033 [Source:MGI Symbol;Acc:MGI:3030867]	-1.50105	Olfr1033	258571	olfactory receptor 1033	258.665	1.591	0.101	15.757	0	0	twelve	zero	YES	0.0315464
Fam53a	ENSMUSG00000037339	828.702	0.373615	0.114997	3.24892	0.00115844	0.0316686	family with sequence similarity 53, member A [Source:MGI Symbol;Acc:MGI:1919225]	-1.49937	Fam53a	74504	family with sequence similarity 53, member A	1811.68	0.437	0.041	10.591	0	0	twelve	zero	NO	0.0316686
Zcchc24	ENSMUSG00000055538	5152.6	-0.183154	0.0563864	-3.2482	0.00116139	0.0316686	zinc finger, CCHC domain containing 24 [Source:MGI Symbol;Acc:MGI:1919168]	-1.49937	Zcchc24	71918	zinc finger, CCHC domain containing 24	16959.7	-0.215	0.025	-8.436	0	0	twelve	zero	NO	0.0316686
Zfp608	ENSMUSG00000052713	239.209	-0.500494	0.154202	-3.24571	0.00117157	0.0318932	zinc finger protein 608 [Source:MGI Symbol;Acc:MGI:2442338]	-1.4963	Zfp608	269023	zinc finger protein 608	2390.9	-0.165	0.043	-3.854	0	0	twelve	zero	NO	0.0318932
Tbccd1	ENSMUSG00000004462	413.538	-0.215649	0.0664624	-3.24468	0.00117583	0.0319104	TBCC domain containing 1 [Source:MGI Symbol;Acc:MGI:1917823]	-1.49607	Tbccd1	70573	TBCC domain containing 1	1695.86	-0.212	0.043	-4.938	0	0	twelve	zero	NO	0.0319104
Lrp2bp	ENSMUSG00000031637	22.4421	2.28059	0.703748	3.24063	0.00119265	0.0322601	Lrp2 binding protein [Source:MGI Symbol;Acc:MGI:1914870]	-1.49133	Lrp2bp	67620	Lrp2 binding protein	32.188	-1.175	0.261	-4.498	0	0	twelve	zero	YES	0.0322601
Zfp523	ENSMUSG00000024220	652.474	0.279054	0.0861818	3.23797	0.00120383	0.0323947	zinc finger protein 523 [Source:MGI Symbol;Acc:MGI:2687278]	-1.48953	Zfp523	224656	zinc finger protein 523	2051.03	0.229	0.048	4.775	0	0	twelve	zero	NO	0.0323947
P2ry2	ENSMUSG00000032860	186.812	1.14257	0.353005	3.23669	0.00120925	0.0323981	purinergic receptor P2Y, G-protein coupled 2 [Source:MGI Symbol;Acc:MGI:105107]	-1.48948	P2ry2	18442	purinergic receptor P2Y, G-protein coupled 2	1314.05	-0.427	0.055	-7.773	0	0	twelve	zero	NO	0.0323981
Zfp639	ENSMUSG00000027667	639.275	0.244188	0.0754401	3.23685	0.00120858	0.0323981	zinc finger protein 639 [Source:MGI Symbol;Acc:MGI:1915028]	-1.48948	Zfp639	67778	zinc finger protein 639	2322.18	0.293	0.039	7.501	0	0	twelve	zero	NO	0.0323981
Arhgap23	ENSMUSG00000049807	1928.95	-0.223597	0.0691093	-3.2354	0.00121471	0.0324741	Rho GTPase activating protein 23 [Source:MGI Symbol;Acc:MGI:3697726]	-1.48846	Arhgap23	58996	Rho GTPase activating protein 23	8952.87	0.286	0.03	9.541	0	0	twelve	zero	NO	0.0324741
Sec23b	ENSMUSG00000027429	1017.91	-0.219798	0.0672112	-3.27026	0.0010745	0.0305033	SEC23 homolog B, COPII coat complex component [Source:MGI Symbol;Acc:MGI:1350925]	-1.51565	Sec23b	27054	SEC23 homolog B, COPII coat complex component	5159.07	0.112	0.035	3.225	0.001	0.002	twelve	zero	NO	0.0325033
Dnaja1	ENSMUSG00000028410	2837.1	-0.527761	0.163216	-3.23351	0.00122277	0.0326365	DnaJ heat shock protein family (Hsp40) member A1 [Source:MGI Symbol;Acc:MGI:1270129]	-1.4863	Dnaja1	15502	DnaJ heat shock protein family (Hsp40) member A1	12642.6	0.166	0.03	5.542	0	0	twelve	zero	NO	0.0326365
Srpx	ENSMUSG00000090084	968.949	-0.604284	0.187104	-3.22967	0.00123932	0.0329708	sushi-repeat-containing protein [Source:MGI Symbol;Acc:MGI:1858306]	-1.48187	Srpx	51795	sushi-repeat-containing protein	2002.38	-0.969	0.052	-18.789	0	0	twelve	zero	YES	0.0329708
Mpp7	ENSMUSG00000057440	993.872	-0.664558	0.115697	-5.74396	9.24852e-09	6.3152e-06	membrane protein, palmitoylated 7 (MAGUK p55 subfamily member 7) [Source:MGI Symbol;Acc:MGI:1922989]	-5.19961	Mpp7	75739	membrane protein, palmitoylated 7 (MAGUK p55 subfamily member 7)	1165.58	-0.173	0.075	-2.315	0.021	0.033	twelve	zero	NO	0.0330063
2310022A10Rik	ENSMUSG00000049643	406.414	0.714839	0.221446	3.22806	0.00124634	0.0330915	RIKEN cDNA 2310022A10 gene [Source:MGI Symbol;Acc:MGI:1913617]	-1.48028	2310022A10Rik	66367	RIKEN cDNA 2310022A10 gene	1668.73	-0.299	0.042	-7.198	0	0	twelve	zero	NO	0.0330915
Hspa8	ENSMUSG00000015656	19744.8	-0.426373	0.119216	-3.57649	0.000348242	0.0155504	heat shock protein 8 [Source:MGI Symbol;Acc:MGI:105384]	-1.80826	Hspa8	15481	heat shock protein 8	113605	-0.068	0.027	-2.544	0.011	0.018	twelve	zero	NO	0.0335504
Kcmf1	ENSMUSG00000055239	2081.27	0.690141	0.214234	3.22143	0.00127552	0.0335525	potassium channel modulatory factor 1 [Source:MGI Symbol;Acc:MGI:1921537]	-1.47428	Kcmf1	74287	potassium channel modulatory factor 1	5354.09	0.456	0.033	13.774	0	0	twelve	zero	NO	0.0335525
Klhdc9	ENSMUSG00000045259	178.32	0.387191	0.12026	3.21963	0.00128358	0.0336937	kelch domain containing 9 [Source:MGI Symbol;Acc:MGI:1916124]	-1.47245	Klhdc9	68874	kelch domain containing 9	117.043	0.63	0.162	3.896	0	0	twelve	zero	YES	0.0336937
Pxdn	ENSMUSG00000020674	7392.82	-0.254852	0.0665883	-3.82727	0.00012957	0.00873823	peroxidasin [Source:MGI Symbol;Acc:MGI:1916925]	-2.05858	Pxdn	69675	peroxidasin	13027.7	-0.085	0.035	-2.425	0.015	0.025	twelve	zero	NO	0.0337382
Cd302	ENSMUSG00000060703	2055.61	-0.277135	0.0861947	-3.21522	0.00130343	0.0340138	CD302 antigen [Source:MGI Symbol;Acc:MGI:1913455]	-1.46834	Cd302	66205	CD302 antigen	17308	-0.186	0.027	-6.83	0	0	twelve	zero	NO	0.0340138
0610009L18Rik	ENSMUSG00000043644	100.741	0.71974	0.224118	3.21143	0.00132076	0.0341407	RIKEN cDNA 0610009L18 gene [Source:MGI Symbol;Acc:MGI:1914088]	-1.46673	0610009L18Rik	66838	RIKEN cDNA 0610009L18 gene	93.819	1.034	0.204	5.066	0	0	twelve	zero	YES	0.0341407
Aldoa	ENSMUSG00000114515	145.625	3.04162	0.946886	3.21223	0.00131707	0.0341407	aldolase A, fructose-bisphosphate [Source:MGI Symbol;Acc:MGI:87994]	-1.46673	Aldoa	11674	aldolase A, fructose-bisphosphate	125035	-0.754	0.032	-23.881	0	0	twelve	zero	YES	0.0341407
Gbp7	ENSMUSG00000040253	1081.95	-0.356437	0.11099	-3.21142	0.0013208	0.0341407	guanylate binding protein 7 [Source:MGI Symbol;Acc:MGI:2444421]	-1.46673	Gbp7	229900	guanylate binding protein 7	3833.15	-1.275	0.092	-13.898	0	0	twelve	zero	YES	0.0341407
Tsr2	ENSMUSG00000025264	431.256	-0.196347	0.061108	-3.21311	0.00131306	0.0341407	TSR2 20S rRNA accumulation [Source:MGI Symbol;Acc:MGI:1916749]	-1.46673	Tsr2	69499	TSR2 20S rRNA accumulation	1833.69	-0.447	0.047	-9.508	0	0	twelve	zero	NO	0.0341407
Plp2	ENSMUSG00000031146	1254.5	-0.301616	0.0942218	-3.20112	0.00136893	0.034944	proteolipid protein 2 [Source:MGI Symbol;Acc:MGI:1298382]	-1.45663	Plp2	18824	proteolipid protein 2	7146.19	0.593	0.037	16.142	0	0	twelve	zero	YES	0.034944
Atp11a	ENSMUSG00000031441	2905.59	-0.235131	0.0734852	-3.19971	0.00137567	0.0350265	ATPase, class VI, type 11A [Source:MGI Symbol;Acc:MGI:1354735]	-1.4556	Atp11a	50770	ATPase, class VI, type 11A	9922.99	-0.433	0.031	-14.025	0	0	twelve	zero	NO	0.0350265
Clcn1	ENSMUSG00000029862	307.571	3.29941	1.03396	3.19104	0.0014176	0.0358083	chloride channel, voltage-sensitive 1 [Source:MGI Symbol;Acc:MGI:88417]	-1.44602	Clcn1	12723	chloride channel, voltage-sensitive 1	22.36	1.535	0.302	5.091	0	0	twelve	zero	YES	0.0358083
Bmp3	ENSMUSG00000029335	1783.14	-0.840121	0.262292	-3.203	0.00136004	0.0348254	bone morphogenetic protein 3 [Source:MGI Symbol;Acc:MGI:88179]	-1.4581	Bmp3	110075	bone morphogenetic protein 3	148.198	0.454	0.13	3.498	0	0.001	twelve	zero	NO	0.0358254
Spats2	ENSMUSG00000051934	279.653	0.375799	0.117817	3.18968	0.00142431	0.0359101	spermatogenesis associated, serine-rich 2 [Source:MGI Symbol;Acc:MGI:1919822]	-1.44478	Spats2	72572	spermatogenesis associated, serine-rich 2	2512.51	0.549	0.037	14.906	0	0	twelve	zero	NO	0.0359101
6430550D23Rik	ENSMUSG00000074646	194.731	-0.356645	0.111907	-3.18696	0.00143774	0.0361577	RIKEN cDNA 6430550D23 gene [Source:MGI Symbol;Acc:MGI:2443361]	-1.4418	6430550D23Rik	320095	RIKEN cDNA 6430550D23 gene	38.55	-1.058	0.242	-4.364	0	0	twelve	zero	YES	0.0361577
Pdia4	ENSMUSG00000025823	2478.24	-0.305965	0.0960415	-3.18576	0.00144374	0.0362327	protein disulfide isomerase associated 4 [Source:MGI Symbol;Acc:MGI:104864]	-1.4409	Pdia4	12304	protein disulfide isomerase associated 4	25420.3	-1.033	0.024	-43.857	0	0	twelve	zero	YES	0.0362327
Uqcr10	ENSMUSG00000059534	2119.6	0.484026	0.15221	3.17998	0.00147284	0.0367381	ubiquinol-cytochrome c reductase, complex III subunit X [Source:MGI Symbol;Acc:MGI:1913402]	-1.43488	Uqcr10	66152	ubiquinol-cytochrome c reductase, complex III subunit X	5042.52	0.395	0.04	9.927	0	0	twelve	zero	NO	0.0367381
Psma7	ENSMUSG00000027566	1541.34	0.211908	0.0666867	3.17767	0.00148461	0.0369754	proteasome subunit alpha 7 [Source:MGI Symbol;Acc:MGI:1347070]	-1.43209	Psma7	26444	proteasome (prosome, macropain) subunit, alpha type 7	9205.49	0.593	0.029	20.272	0	0	twelve	zero	YES	0.0369754
Klhl30	ENSMUSG00000026308	248.853	3.48701	1.09827	3.175	0.00149835	0.0371483	kelch-like 30 [Source:MGI Symbol;Acc:MGI:1918038]	-1.43006	Klhl30	70788	kelch-like 30	25.579	2.97	0.3	9.885	0	0	twelve	zero	YES	0.0371483
Col4a1	ENSMUSG00000031502	32220.5	-0.348583	0.109896	-3.17193	0.00151427	0.0374045	collagen, type IV, alpha 1 [Source:MGI Symbol;Acc:MGI:88454]	-1.42708	Col4a1	12826	collagen, type IV, alpha 1	113212	-0.589	0.028	-21.158	0	0	twelve	zero	YES	0.0374045
Smoc1	ENSMUSG00000021136	9299.54	-0.377153	0.119015	-3.16896	0.00152986	0.0374199	SPARC related modular calcium binding 1 [Source:MGI Symbol;Acc:MGI:1929878]	-1.4269	Smoc1	64075	SPARC related modular calcium binding 1	38184.1	-1.199	0.03	-40.217	0	0	twelve	zero	YES	0.0374199
Pcdhb10	ENSMUSG00000045657	26.0615	0.693114	0.218998	3.16493	0.0015512	0.0377728	protocadherin beta 10 [Source:MGI Symbol;Acc:MGI:2136745]	-1.42282	Pcdhb10	93881	protocadherin beta 10	13.471	1.274	0.313	4.076	0	0	twelve	zero	YES	0.0377728
Atic	ENSMUSG00000026192	1232.55	-0.338576	0.107199	-3.15838	0.00158646	0.0380536	5-aminoimidazole-4-carboxamide ribonucleotide formyltransferase/IMP cyclohydrolase [Source:MGI Symbol;Acc:MGI:1351352]	-1.4196	Atic	108147	5-aminoimidazole-4-carboxamide ribonucleotide formyltransferase/IMP cyclohydrolase	5519.74	0.239	0.032	7.558	0	0	twelve	zero	NO	0.0380536
Cacna2d1	ENSMUSG00000040118	1170.18	1.84447	0.584054	3.15805	0.00158827	0.0380536	calcium channel, voltage-dependent, alpha2/delta subunit 1 [Source:MGI Symbol;Acc:MGI:88295]	-1.4196	Cacna2d1	12293	calcium channel, voltage-dependent, alpha2/delta subunit 1	2473.8	0.4	0.054	7.414	0	0	twelve	zero	NO	0.0380536
Rrbp1	ENSMUSG00000027422	6568.66	-0.275036	0.0870492	-3.15954	0.00158018	0.0380536	ribosome binding protein 1 [Source:MGI Symbol;Acc:MGI:1932395]	-1.4196	Rrbp1	81910	ribosome binding protein 1	38832.4	-0.311	0.027	-11.668	0	0	twelve	zero	NO	0.0380536
Rtf1	ENSMUSG00000027304	1104.21	0.197871	0.0626495	3.15838	0.00158648	0.0380536	RTF1, Paf1/RNA polymerase II complex component [Source:MGI Symbol;Acc:MGI:1309480]	-1.4196	Rtf1	76246	RTF1, Paf1/RNA polymerase II complex component	5059.89	0.241	0.035	6.96	0	0	twelve	zero	NO	0.0380536
St3gal5	ENSMUSG00000056091	258.796	1.36626	0.432466	3.15924	0.00158179	0.0380536	ST3 beta-galactoside alpha-2,3-sialyltransferase 5 [Source:MGI Symbol;Acc:MGI:1339963]	-1.4196	St3gal5	20454	ST3 beta-galactoside alpha-2,3-sialyltransferase 5	3529.23	-0.745	0.036	-20.951	0	0	twelve	zero	YES	0.0380536
Cops7b	ENSMUSG00000026240	295.301	0.224211	0.0710385	3.15619	0.00159843	0.0381297	COP9 signalosome subunit 7B [Source:MGI Symbol;Acc:MGI:1349388]	-1.41874	Cops7b	26895	COP9 signalosome subunit 7B	1206.42	0.658	0.06	10.885	0	0	twelve	zero	YES	0.0381297
2610020C07Rik	ENSMUSG00000097537	349.631	-0.262117	0.0831107	-3.15383	0.00161144	0.0381384	RIKEN cDNA 2610020C07 gene [Source:MGI Symbol;Acc:MGI:1917168]	-1.41864	2610020C07Rik	69918	RIKEN cDNA 2610020C07 gene	39.952	1.764	0.254	6.956	0	0	twelve	zero	YES	0.0381384
Rtp4	ENSMUSG00000033355	497.52	-0.560504	0.177735	-3.1536	0.0016127	0.0381384	receptor transporter protein 4 [Source:MGI Symbol;Acc:MGI:1915025]	-1.41864	Rtp4	67775	receptor transporter protein 4	5600.02	-0.706	0.111	-6.34	0	0	twelve	zero	YES	0.0381384
Gmpr	ENSMUSG00000000253	423.298	1.21252	0.384583	3.15282	0.00161701	0.0381838	guanosine monophosphate reductase [Source:MGI Symbol;Acc:MGI:1913605]	-1.41812	Gmpr	66355	guanosine monophosphate reductase	1028.58	0.508	0.066	7.759	0	0	twelve	zero	NO	0.0381838
Nudt5	ENSMUSG00000025817	1230.07	-0.226474	0.0718911	-3.15023	0.0016314	0.0383578	nudix (nucleoside diphosphate linked moiety X)-type motif 5 [Source:MGI Symbol;Acc:MGI:1858232]	-1.41615	Nudt5	53893	nudix (nucleoside diphosphate linked moiety X)-type motif 5	1620.09	-0.926	0.049	-18.78	0	0	twelve	zero	YES	0.0383578
1110019D14Rik	ENSMUSG00000097616	114.893	-0.358287	0.113877	-3.14626	0.00165374	0.0387673	RIKEN cDNA 1110019D14 gene [Source:MGI Symbol;Acc:MGI:1923561]	-1.41153	1110019D14Rik	76311	RIKEN cDNA 1110019D14 gene	259.255	-1.121	0.138	-8.147	0	0	twelve	zero	YES	0.0387673
Ankrd52	ENSMUSG00000014498	2011.2	0.300207	0.0954289	3.14587	0.00165592	0.0387673	ankyrin repeat domain 52 [Source:MGI Symbol;Acc:MGI:2444029]	-1.41153	Ankrd52	237615	ankyrin repeat domain 52	5018.17	0.756	0.038	20.09	0	0	twelve	zero	YES	0.0387673
Fggy	ENSMUSG00000028573	571.688	-0.389474	0.123793	-3.14618	0.00165416	0.0387673	FGGY carbohydrate kinase domain containing [Source:MGI Symbol;Acc:MGI:1922828]	-1.41153	Fggy	75578	FGGY carbohydrate kinase domain containing	2108.26	-0.867	0.038	-23.083	0	0	twelve	zero	YES	0.0387673
Dse	ENSMUSG00000039497	1330.62	-0.418151	0.0915224	-4.56884	4.9043e-06	0.000954137	dermatan sulfate epimerase [Source:MGI Symbol;Acc:MGI:2443455]	-3.02039	Dse	212898	dermatan sulfate epimerase	13969.5	-0.062	0.027	-2.258	0.024	0.038	twelve	zero	NO	0.0389541
Bcl6b	ENSMUSG00000000317	411.895	0.597014	0.190258	3.13791	0.00170156	0.0391045	B cell CLL/lymphoma 6, member B [Source:MGI Symbol;Acc:MGI:1278332]	-1.40777	Bcl6b	12029	B cell CLL/lymphoma 6, member B	98.851	0.823	0.186	4.418	0	0	twelve	zero	YES	0.0391045
Dicer1	ENSMUSG00000041415	1606.58	0.156774	0.0499695	3.13739	0.00170462	0.0391045	dicer 1, ribonuclease type III [Source:MGI Symbol;Acc:MGI:2177178]	-1.40777	Dicer1	192119	dicer 1, ribonuclease type III	5649.56	0.191	0.036	5.341	0	0	twelve	zero	NO	0.0391045
Hsp90ab1	ENSMUSG00000023944	19344.4	-0.221362	0.0705675	-3.13688	0.00170758	0.0391045	heat shock protein 90 alpha (cytosolic), class B member 1 [Source:MGI Symbol;Acc:MGI:96247]	-1.40777	Hsp90ab1	15516	heat shock protein 90 alpha (cytosolic), class B member 1	118387	0.252	0.022	11.474	0	0	twelve	zero	NO	0.0391045
Jph2	ENSMUSG00000017817	1538.34	3.06516	0.976422	3.13917	0.00169426	0.0391045	junctophilin 2 [Source:MGI Symbol;Acc:MGI:1891496]	-1.40777	Jph2	59091	junctophilin 2	426.984	-0.476	0.089	-5.371	0	0	twelve	zero	NO	0.0391045
Oas1b	ENSMUSG00000029605	84.4501	-0.577959	0.184339	-3.13531	0.00171672	0.0391833	2'-5' oligoadenylate synthetase 1B [Source:MGI Symbol;Acc:MGI:97430]	-1.4069	Oas1b	23961	2'-5' oligoadenylate synthetase 1B	577.136	-1.26	0.113	-11.176	0	0	twelve	zero	YES	0.0391833
Ldhb	ENSMUSG00000030246	1195.09	0.534319	0.170464	3.13449	0.00172153	0.0392385	lactate dehydrogenase B [Source:MGI Symbol;Acc:MGI:96763]	-1.40629	Ldhb	16832	lactate dehydrogenase B	10277	-0.765	0.04	-18.953	0	0	twelve	zero	YES	0.0392385
Camk2a	ENSMUSG00000024617	868.874	3.22953	1.03084	3.13291	0.00173082	0.0393406	calcium/calmodulin-dependent protein kinase II alpha [Source:MGI Symbol;Acc:MGI:88256]	-1.40516	Camk2a	12322	calcium/calmodulin-dependent protein kinase II alpha	332.813	1.359	0.088	15.373	0	0	twelve	zero	YES	0.0393406
Hspb6	ENSMUSG00000036854	4102.74	2.40237	0.767202	3.13134	0.00174013	0.0394185	heat shock protein, alpha-crystallin-related, B6 [Source:MGI Symbol;Acc:MGI:2685325]	-1.4043	Hspb6	243912	heat shock protein, alpha-crystallin-related, B6	6819.91	0.694	0.05	13.774	0	0	twelve	zero	YES	0.0394185
Klhl21	ENSMUSG00000073700	933.877	0.691694	0.22091	3.13111	0.00174146	0.0394185	kelch-like 21 [Source:MGI Symbol;Acc:MGI:1919288]	-1.4043	Klhl21	242785	kelch-like 21	3614.89	-0.646	0.047	-13.877	0	0	twelve	zero	YES	0.0394185
H2-T24	ENSMUSG00000053835	144.315	-0.47701	0.152428	-3.12941	0.00175155	0.0395379	histocompatibility 2, T region locus 24 [Source:MGI Symbol;Acc:MGI:95958]	-1.40299	H2-T24	15042	histocompatibility 2, T region locus 24	43.986	-2.779	0.244	-11.41	0	0	twelve	zero	YES	0.0395379
Mgst2	ENSMUSG00000074604	385.662	0.4828	0.154328	3.1284	0.00175761	0.03962	microsomal glutathione S-transferase 2 [Source:MGI Symbol;Acc:MGI:2448481]	-1.40209	Mgst2	211666	microsomal glutathione S-transferase 2	3343.01	0.656	0.054	12.196	0	0	twelve	zero	YES	0.03962
Cyfip1	ENSMUSG00000030447	2497.1	-0.170074	0.0543766	-3.12771	0.00176177	0.0396591	cytoplasmic FMR1 interacting protein 1 [Source:MGI Symbol;Acc:MGI:1338801]	-1.40166	Cyfip1	20430	cytoplasmic FMR1 interacting protein 1	11967.3	0.236	0.022	10.856	0	0	twelve	zero	NO	0.0396591
Plxdc2	ENSMUSG00000026748	1766.77	-0.325396	0.104098	-3.12587	0.0017728	0.0396895	plexin domain containing 2 [Source:MGI Symbol;Acc:MGI:1914698]	-1.40132	Plxdc2	67448	plexin domain containing 2	5425.23	-0.321	0.045	-7.09	0	0	twelve	zero	NO	0.0396895
Ctso	ENSMUSG00000028015	1714.27	-0.276789	0.0885836	-3.12461	0.0017804	0.039751	cathepsin O [Source:MGI Symbol;Acc:MGI:2139628]	-1.40065	Ctso	229445	cathepsin O	5348.27	-1.058	0.034	-31.413	0	0	twelve	zero	YES	0.039751
Pex5	ENSMUSG00000005069	1737.21	0.223092	0.0715276	3.11896	0.0018149	0.0403397	peroxisomal biogenesis factor 5 [Source:MGI Symbol;Acc:MGI:1098808]	-1.39427	Pex5	19305	peroxisomal biogenesis factor 5	6079.33	0.439	0.041	10.822	0	0	twelve	zero	NO	0.0403397
Tmem38a	ENSMUSG00000031791	2308.75	3.01294	0.949703	3.17251	0.00151127	0.0374045	transmembrane protein 38A [Source:MGI Symbol;Acc:MGI:1921416]	-1.42708	Tmem38a	74166	transmembrane protein 38A	514.708	0.246	0.078	3.147	0.002	0.003	twelve	zero	NO	0.0404045
Man1b1	ENSMUSG00000036646	1575.86	-0.200819	0.0645089	-3.11305	0.00185165	0.040841	mannosidase, alpha, class 1B, member 1 [Source:MGI Symbol;Acc:MGI:2684954]	-1.3889	Man1b1	227619	mannosidase, alpha, class 1B, member 1	7180.32	-0.325	0.025	-12.858	0	0	twelve	zero	NO	0.040841
Sp4	ENSMUSG00000025323	184.593	0.517948	0.164716	3.1445	0.00166373	0.0388669	trans-acting transcription factor 4 [Source:MGI Symbol;Acc:MGI:107595]	-1.41042	Sp4	20688	trans-acting transcription factor 4	751.523	-0.207	0.065	-3.207	0.001	0.002	twelve	zero	NO	0.0408669
Zbtb44	ENSMUSG00000047412	730.409	0.272461	0.0875425	3.11233	0.00185618	0.0408858	zinc finger and BTB domain containing 44 [Source:MGI Symbol;Acc:MGI:1925123]	-1.38843	Zbtb44	235132	zinc finger and BTB domain containing 44	1640.14	0.223	0.053	4.228	0	0	twelve	zero	NO	0.0408858
Coq10a	ENSMUSG00000039914	1118.68	1.04448	0.335731	3.11105	0.00186422	0.0410078	coenzyme Q10A [Source:MGI Symbol;Acc:MGI:2684847]	-1.38713	Coq10a	210582	coenzyme Q10A	1494.07	-0.315	0.05	-6.324	0	0	twelve	zero	NO	0.0410078
1810021B22Rik	ENSMUSG00000087331	89.5805	0.469272	0.148766	3.15443	0.00160814	0.0381384	RIKEN cDNA 1810021B22 gene [Source:MGI Symbol;Acc:MGI:1916370]	-1.41864	1810021B22Rik	69120	RIKEN cDNA 1810021B22 gene	353.694	-0.273	0.088	-3.115	0.002	0.003	twelve	zero	NO	0.0411384
Klc2	ENSMUSG00000024862	630.006	0.599952	0.192962	3.10917	0.00187612	0.0412142	kinesin light chain 2 [Source:MGI Symbol;Acc:MGI:107953]	-1.38495	Klc2	16594	kinesin light chain 2	2084.23	0.337	0.04	8.414	0	0	twelve	zero	NO	0.0412142
Efhc1	ENSMUSG00000041809	61.1785	-0.503416	0.162123	-3.10515	0.00190183	0.0415916	EF-hand domain (C-terminal) containing 1 [Source:MGI Symbol;Acc:MGI:1919127]	-1.38099	Efhc1	71877	EF-hand domain (C-terminal) containing 1	496.783	-1.501	0.086	-17.46	0	0	twelve	zero	YES	0.0415916
Rbm3	ENSMUSG00000031167	2540.65	0.288507	0.0929254	3.10472	0.0019046	0.0415916	RNA binding motif (RNP1, RRM) protein 3 [Source:MGI Symbol;Acc:MGI:1099460]	-1.38099	Rbm3	19652	RNA binding motif protein 3	15887.6	2.736	0.045	60.925	0	0	twelve	zero	YES	0.0415916
Six4	ENSMUSG00000034460	72.0689	1.88602	0.607492	3.10461	0.00190533	0.0415916	sine oculis-related homeobox 4 [Source:MGI Symbol;Acc:MGI:106034]	-1.38099	Six4	20474	sine oculis-related homeobox 4	773.074	-0.531	0.061	-8.649	0	0	twelve	zero	NO	0.0415916
Zfp219	ENSMUSG00000049295	1406.33	0.260832	0.0840146	3.10461	0.00190533	0.0415916	zinc finger protein 219 [Source:MGI Symbol;Acc:MGI:1917140]	-1.38099	Zfp219	69890	zinc finger protein 219	3018.01	-0.212	0.04	-5.249	0	0	twelve	zero	NO	0.0415916
Psmd11	ENSMUSG00000017428	1928.17	0.288867	0.0930975	3.10284	0.00191672	0.0417701	proteasome (prosome, macropain) 26S subunit, non-ATPase, 11 [Source:MGI Symbol;Acc:MGI:1916327]	-1.37913	Psmd11	69077	proteasome (prosome, macropain) 26S subunit, non-ATPase, 11	9062.45	-0.12	0.032	-3.762	0	0	twelve	zero	NO	0.0417701
Parva	ENSMUSG00000030770	3968.11	-0.297879	0.0960941	-3.09987	0.00193606	0.0419131	parvin, alpha [Source:MGI Symbol;Acc:MGI:1931144]	-1.37765	Parva	57342	parvin, alpha	29700.9	0.458	0.022	20.694	0	0	twelve	zero	NO	0.0419131
Pid1	ENSMUSG00000045658	1193.44	-0.409552	0.132065	-3.10114	0.00192779	0.0419131	phosphotyrosine interaction domain containing 1 [Source:MGI Symbol;Acc:MGI:2138391]	-1.37765	Pid1	98496	phosphotyrosine interaction domain containing 1	889.784	-0.508	0.057	-8.876	0	0	twelve	zero	NO	0.0419131
Sdf4	ENSMUSG00000029076	4167.46	-0.217054	0.0700036	-3.10061	0.00193122	0.0419131	stromal cell derived factor 4 [Source:MGI Symbol;Acc:MGI:108079]	-1.37765	Sdf4	20318	stromal cell derived factor 4	38125.8	-0.331	0.021	-15.44	0	0	twelve	zero	NO	0.0419131
Palm	ENSMUSG00000035863	4574.67	-0.416187	0.134342	-3.09797	0.00194848	0.0420154	paralemmin [Source:MGI Symbol;Acc:MGI:1261814]	-1.37659	Palm	18483	paralemmin	7662.94	0.213	0.038	5.607	0	0	twelve	zero	NO	0.0420154
Pfn2	ENSMUSG00000027805	556.679	1.42426	0.459691	3.0983	0.00194632	0.0420154	profilin 2 [Source:MGI Symbol;Acc:MGI:97550]	-1.37659	Pfn2	18645	profilin 2	6425.77	-0.293	0.04	-7.398	0	0	twelve	zero	NO	0.0420154
Nr4a1	ENSMUSG00000023034	776.98	2.61557	0.635654	4.11478	3.87551e-05	0.00401974	nuclear receptor subfamily 4, group A, member 1 [Source:MGI Symbol;Acc:MGI:1352454]	-2.3958	Nr4a1	15370	nuclear receptor subfamily 4, group A, member 1	3931.35	0.33	0.147	2.251	0.024	0.038	twelve	zero	NO	0.0420197
Zfp628	ENSMUSG00000074406	364.214	0.232192	0.0749756	3.0969	0.00195555	0.0421123	zinc finger protein 628 [Source:MGI Symbol;Acc:MGI:2665174]	-1.37559	Zfp628	232816	zinc finger protein 628	915.111	0.769	0.06	12.763	0	0	twelve	zero	YES	0.0421123
F730043M19Rik	ENSMUSG00000052125	138.562	-0.845853	0.273218	-3.09589	0.00196221	0.0422005	RIKEN cDNA F730043M19 gene [Source:MGI Symbol;Acc:MGI:2443237]	-1.37468	F730043M19Rik	320046	RIKEN cDNA F730043M19 gene	149.749	-2.247	0.163	-13.742	0	0	twelve	zero	YES	0.0422005
Rbp4	ENSMUSG00000024990	5945.75	-0.586686	0.189643	-3.09363	0.00197721	0.0424117	retinol binding protein 4, plasma [Source:MGI Symbol;Acc:MGI:97879]	-1.37251	Rbp4	19662	retinol binding protein 4, plasma	22114.9	-1.215	0.037	-32.869	0	0	twelve	zero	YES	0.0424117
Csrp1	ENSMUSG00000026421	2798.13	-0.372273	0.120519	-3.08891	0.00200889	0.0429788	cysteine and glycine-rich protein 1 [Source:MGI Symbol;Acc:MGI:88549]	-1.36675	Csrp1	13007	cysteine and glycine-rich protein 1	23288.4	-0.362	0.027	-13.458	0	0	twelve	zero	NO	0.0429788
Ctf1	ENSMUSG00000042340	188.346	0.448073	0.145142	3.08714	0.00202091	0.0431795	cardiotrophin 1 [Source:MGI Symbol;Acc:MGI:105115]	-1.36472	Ctf1	13019	cardiotrophin 1	362.336	-0.437	0.094	-4.628	0	0	twelve	zero	NO	0.0431795
Flcn	ENSMUSG00000032633	1092.29	0.347031	0.112459	3.08584	0.00202977	0.0432021	folliculin [Source:MGI Symbol;Acc:MGI:2442184]	-1.36449	Flcn	216805	folliculin	2144.72	-0.402	0.05	-8.041	0	0	twelve	zero	NO	0.0432021
Hnrnpm	ENSMUSG00000059208	2432.86	-0.188778	0.0611667	-3.08629	0.0020267	0.0432021	heterogeneous nuclear ribonucleoprotein M [Source:MGI Symbol;Acc:MGI:1926465]	-1.36449	Hnrnpm	76936	heterogeneous nuclear ribonucleoprotein M	8077.05	0.575	0.032	18.103	0	0	twelve	zero	NO	0.0432021
Tspan6	ENSMUSG00000067377	235.982	-0.398615	0.129176	-3.08583	0.00202988	0.0432021	tetraspanin 6 [Source:MGI Symbol;Acc:MGI:1926264]	-1.36449	Tspan6	56496	tetraspanin 6	3138.67	-0.329	0.043	-7.692	0	0	twelve	zero	NO	0.0432021
Usp13	ENSMUSG00000056900	747.831	2.60435	0.844308	3.08459	0.00203831	0.0433253	ubiquitin specific peptidase 13 (isopeptidase T-3) [Source:MGI Symbol;Acc:MGI:1919857]	-1.36326	Usp13	72607	ubiquitin specific peptidase 13 (isopeptidase T-3)	766.948	-0.363	0.066	-5.538	0	0	twelve	zero	NO	0.0433253
1700001O22Rik	ENSMUSG00000044320	37.7142	1.32375	0.42937	3.08301	0.00204919	0.0434634	RIKEN cDNA 1700001O22 gene [Source:MGI Symbol;Acc:MGI:1923631]	-1.36188	1700001O22Rik	73598	RIKEN cDNA 1700001O22 gene	38.397	-1.407	0.259	-5.442	0	0	twelve	zero	YES	0.0434634
Ints3	ENSMUSG00000027933	1201.29	-0.234536	0.0761023	-3.08185	0.00205715	0.0434634	integrator complex subunit 3 [Source:MGI Symbol;Acc:MGI:2140050]	-1.36188	Ints3	229543	integrator complex subunit 3	4913.77	-0.711	0.035	-20.273	0	0	twelve	zero	YES	0.0434634
Me3	ENSMUSG00000030621	160.724	2.36117	0.76723	3.07752	0.0020873	0.0439673	malic enzyme 3, NADP(+)-dependent, mitochondrial [Source:MGI Symbol;Acc:MGI:1916679]	-1.35687	Me3	109264	malic enzyme 3, NADP(+)-dependent, mitochondrial	464.493	0.374	0.101	3.719	0	0	twelve	zero	NO	0.0439673
Lgals9	ENSMUSG00000001123	1531.55	-0.337894	0.108336	-3.11894	0.00181504	0.0403397	lectin, galactose binding, soluble 9 [Source:MGI Symbol;Acc:MGI:109496]	-1.39427	Lgals9	16859	lectin, galactose binding, soluble 9	10530.6	0.134	0.044	3.059	0.002	0.004	twelve	zero	NO	0.0443397
Capn2	ENSMUSG00000026509	5526.64	-0.249665	0.0812447	-3.073	0.00211922	0.0444866	calpain 2 [Source:MGI Symbol;Acc:MGI:88264]	-1.35177	Capn2	12334	calpain 2	21880.4	0.198	0.021	9.247	0	0	twelve	zero	NO	0.0444866
Ttc39b	ENSMUSG00000038172	421.708	0.417044	0.135718	3.07287	0.00212009	0.0444866	tetratricopeptide repeat domain 39B [Source:MGI Symbol;Acc:MGI:1917113]	-1.35177	Ttc39b	69863	tetratricopeptide repeat domain 39B	10306.9	0.233	0.04	5.824	0	0	twelve	zero	NO	0.0444866
2310039H08Rik	ENSMUSG00000062619	406.584	0.390299	0.127135	3.06997	0.00214081	0.0448067	RIKEN cDNA 2310039H08 gene [Source:MGI Symbol;Acc:MGI:1914351]	-1.34866	2310039H08Rik	67101	RIKEN cDNA 2310039H08 gene	1020.4	1.328	0.065	20.413	0	0	twelve	zero	YES	0.0448067
Asb16	ENSMUSG00000034768	199.517	3.275	1.06678	3.06997	0.00214077	0.0448067	ankyrin repeat and SOCS box-containing 16 [Source:MGI Symbol;Acc:MGI:2654437]	-1.34866	Asb16	217217	ankyrin repeat and SOCS box-containing 16	38.666	-1.678	0.268	-6.262	0	0	twelve	zero	YES	0.0448067
Kctd13	ENSMUSG00000030685	264.063	0.33428	0.108961	3.06789	0.00215573	0.0449527	potassium channel tetramerisation domain containing 13 [Source:MGI Symbol;Acc:MGI:1923739]	-1.34724	Kctd13	233877	potassium channel tetramerisation domain containing 13	1057.08	-0.603	0.061	-9.897	0	0	twelve	zero	YES	0.0449527
Mafa	ENSMUSG00000047591	174.911	3.49248	1.08219	3.22724	0.00124992	0.0330915	v-maf musculoaponeurotic fibrosarcoma oncogene family, protein A (avian) [Source:MGI Symbol;Acc:MGI:2673307]	-1.48028	Mafa	378435	v-maf musculoaponeurotic fibrosarcoma oncogene family, protein A (avian)	8.793	-0.901	0.336	-2.679	0.007	0.012	twelve	zero	YES	0.0450915
Phf7	ENSMUSG00000021902	245.894	0.4219	0.13761	3.0659	0.00217014	0.0451897	PHD finger protein 7 [Source:MGI Symbol;Acc:MGI:1919088]	-1.34496	Phf7	71838	PHD finger protein 7	585.015	0.28	0.066	4.245	0	0	twelve	zero	NO	0.0451897
Hsf2	ENSMUSG00000019878	355.688	0.482501	0.148906	3.24031	0.00119399	0.0322601	heat shock factor 2 [Source:MGI Symbol;Acc:MGI:96239]	-1.49133	Hsf2	15500	heat shock factor 2	1290.24	0.144	0.054	2.673	0.008	0.013	twelve	zero	NO	0.0452601
Mllt11	ENSMUSG00000053192	358.78	1.58329	0.516731	3.06405	0.00218364	0.0452981	myeloid/lymphoid or mixed-lineage leukemia; translocated to, 11 [Source:MGI Symbol;Acc:MGI:1929671]	-1.34392	Mllt11	56772	myeloid/lymphoid or mixed-lineage leukemia; translocated to, 11	1638.49	-0.318	0.05	-6.359	0	0	twelve	zero	NO	0.0452981
2300009A05Rik	ENSMUSG00000032403	348.116	0.327618	0.106963	3.06292	0.00219187	0.045354	RIKEN cDNA 2300009A05 gene [Source:MGI Symbol;Acc:MGI:1916728]	-1.34338	2300009A05Rik	69478	RIKEN cDNA 2300009A05 gene	472.893	0.509	0.091	5.613	0	0	twelve	zero	NO	0.045354
Chmp5	ENSMUSG00000028419	1420.59	-0.27258	0.0890081	-3.06241	0.00219561	0.0453741	charged multivesicular body protein 5 [Source:MGI Symbol;Acc:MGI:1924209]	-1.34319	Chmp5	76959	charged multivesicular body protein 5	7938.26	-0.559	0.031	-18.08	0	0	twelve	zero	NO	0.0453741
Chchd4	ENSMUSG00000034203	309.141	0.213955	0.0699067	3.06058	0.00220909	0.0453901	coiled-coil-helix-coiled-coil-helix domain containing 4 [Source:MGI Symbol;Acc:MGI:1919420]	-1.34304	Chchd4	72170	coiled-coil-helix-coiled-coil-helix domain containing 4	626.282	-0.419	0.078	-5.401	0	0	twelve	zero	NO	0.0453901
Kank4	ENSMUSG00000035407	57.9696	-0.739994	0.241773	-3.0607	0.00220824	0.0453901	KN motif and ankyrin repeat domains 4 [Source:MGI Symbol;Acc:MGI:3043381]	-1.34304	Kank4	242553	KN motif and ankyrin repeat domains 4	662.185	-1.928	0.089	-21.636	0	0	twelve	zero	YES	0.0453901
Ldb3	ENSMUSG00000021798	3979.65	3.11726	1.01926	3.05837	0.00222545	0.0453901	LIM domain binding 3 [Source:MGI Symbol;Acc:MGI:1344412]	-1.34304	Ldb3	24131	LIM domain binding 3	398.423	-1.943	0.092	-21.094	0	0	twelve	zero	YES	0.0453901
Mid2	ENSMUSG00000000266	840.061	-0.260574	0.0852011	-3.05834	0.00222567	0.0453901	midline 2 [Source:MGI Symbol;Acc:MGI:1344333]	-1.34304	Mid2	23947	midline 2	2532.57	-0.336	0.046	-7.292	0	0	twelve	zero	NO	0.0453901
Morf4l2	ENSMUSG00000031422	2735.22	-0.251562	0.0822066	-3.06012	0.00221252	0.0453901	mortality factor 4 like 2 [Source:MGI Symbol;Acc:MGI:1927167]	-1.34304	Morf4l2	56397	mortality factor 4 like 2	27135.6	0.382	0.024	15.695	0	0	twelve	zero	NO	0.0453901
Zfp691	ENSMUSG00000045268	127.226	0.384122	0.12556	3.05927	0.00221876	0.0453901	zinc finger protein 691 [Source:MGI Symbol;Acc:MGI:3041163]	-1.34304	Zfp691	195522	zinc finger protein 691	255.364	-0.539	0.105	-5.111	0	0	twelve	zero	NO	0.0453901
Tdp1	ENSMUSG00000021177	279.728	-0.273788	0.0895804	-3.05633	0.00224062	0.0455009	tyrosyl-DNA phosphodiesterase 1 [Source:MGI Symbol;Acc:MGI:1920036]	-1.34198	Tdp1	104884	tyrosyl-DNA phosphodiesterase 1	1130.02	-0.629	0.056	-11.219	0	0	twelve	zero	YES	0.0455009
Srm	ENSMUSG00000006442	1051.76	-0.432313	0.10614	-4.07306	4.6399e-05	0.00455322	spermidine synthase [Source:MGI Symbol;Acc:MGI:102690]	-2.34168	Srm	20810	spermidine synthase	3048.32	0.1	0.045	2.224	0.026	0.041	twelve	zero	NO	0.0455532
Cep290	ENSMUSG00000019971	208.003	-0.267028	0.087396	-3.05538	0.00224778	0.0455898	centrosomal protein 290 [Source:MGI Symbol;Acc:MGI:2384917]	-1.34113	Cep290	216274	centrosomal protein 290	812.427	-0.451	0.084	-5.357	0	0	twelve	zero	NO	0.0455898
Gpx7	ENSMUSG00000028597	434.38	-0.30591	0.0961647	-3.1811	0.00146715	0.0366886	glutathione peroxidase 7 [Source:MGI Symbol;Acc:MGI:1914555]	-1.43547	Gpx7	67305	glutathione peroxidase 7	1645.75	0.145	0.052	2.793	0.005	0.009	twelve	zero	NO	0.0456886
Pola1	ENSMUSG00000006678	153.51	-0.31372	0.0986287	-3.18081	0.00146862	0.0366886	polymerase (DNA directed), alpha 1 [Source:MGI Symbol;Acc:MGI:99660]	-1.43547	Pola1	18968	polymerase (DNA directed), alpha 1	535.897	0.26	0.093	2.788	0.005	0.009	twelve	zero	NO	0.0456886
Lamb3	ENSMUSG00000026639	131.38	-0.359423	0.117757	-3.05224	0.00227144	0.0458994	laminin, beta 3 [Source:MGI Symbol;Acc:MGI:99915]	-1.33819	Lamb3	16780	laminin, beta 3	1008.79	-2.689	0.088	-30.687	0	0	twelve	zero	YES	0.0458994
Gtpbp4	ENSMUSG00000021149	948.122	-0.235228	0.0744523	-3.15944	0.00158072	0.0380536	GTP binding protein 4 [Source:MGI Symbol;Acc:MGI:1916487]	-1.4196	Gtpbp4	69237	GTP binding protein 4	4530.11	0.103	0.037	2.818	0.005	0.008	twelve	zero	NO	0.0460536
AI837181	ENSMUSG00000047423	1033.88	0.246727	0.0810135	3.0455	0.00232294	0.046612	expressed sequence AI837181 [Source:MGI Symbol;Acc:MGI:2147598]	-1.3315	AI837181	107242	expressed sequence AI837181	5012.81	0.238	0.034	6.893	0	0	twelve	zero	NO	0.046612
Tpm1	ENSMUSG00000032366	18517	2.57418	0.844998	3.04637	0.00231622	0.046612	tropomyosin 1, alpha [Source:MGI Symbol;Acc:MGI:98809]	-1.3315	Tpm1	22003	tropomyosin 1, alpha	26338.5	0.592	0.025	23.862	0	0	twelve	zero	YES	0.046612
Tbc1d24	ENSMUSG00000036473	470.85	0.44054	0.140874	3.12719	0.00176483	0.0396736	TBC1 domain family, member 24 [Source:MGI Symbol;Acc:MGI:2443456]	-1.4015	Tbc1d24	224617	TBC1 domain family, member 24	2883.49	-0.128	0.045	-2.87	0.004	0.007	twelve	zero	NO	0.0466736
Zmynd8	ENSMUSG00000039671	875.518	-0.17992	0.0591453	-3.04201	0.00235007	0.0468417	zinc finger, MYND-type containing 8 [Source:MGI Symbol;Acc:MGI:1918025]	-1.32937	Zmynd8	228880	zinc finger, MYND-type containing 8	8576.1	-0.524	0.04	-13.2	0	0	twelve	zero	NO	0.0468417
Creld2	ENSMUSG00000023272	385.741	-0.391902	0.128956	-3.03904	0.00237335	0.047202	cysteine-rich with EGF-like domains 2 [Source:MGI Symbol;Acc:MGI:1923987]	-1.32604	Creld2	76737	cysteine-rich with EGF-like domains 2	2798.85	-0.893	0.045	-20.034	0	0	twelve	zero	YES	0.047202
Adssl1	ENSMUSG00000011148	1734	2.93115	0.964977	3.03753	0.00238525	0.0473057	adenylosuccinate synthetase like 1 [Source:MGI Symbol;Acc:MGI:87947]	-1.32509	Adssl1	11565	adenylosuccinate synthetase like 1	449.1	-0.88	0.102	-8.585	0	0	twelve	zero	YES	0.0473057
Akr1e1	ENSMUSG00000045410	550.363	-0.235701	0.0775923	-3.03769	0.00238403	0.0473057	aldo-keto reductase family 1, member E1 [Source:MGI Symbol;Acc:MGI:1914758]	-1.32509	Akr1e1	56043	aldo-keto reductase family 1, member E1	3344.91	-0.495	0.036	-13.751	0	0	twelve	zero	NO	0.0473057
Gstm5	ENSMUSG00000004032	644.442	0.341361	0.11239	3.03728	0.00238722	0.0473057	glutathione S-transferase, mu 5 [Source:MGI Symbol;Acc:MGI:1309466]	-1.32509	Gstm5	14866	glutathione S-transferase, mu 5	6432.36	0.152	0.034	4.48	0	0	twelve	zero	NO	0.0473057
Arap2	ENSMUSG00000037999	855.07	-0.437719	0.144143	-3.0367	0.00239184	0.0473348	ArfGAP with RhoGAP domain, ankyrin repeat and PH domain 2 [Source:MGI Symbol;Acc:MGI:2684416]	-1.32482	Arap2	212285	ArfGAP with RhoGAP domain, ankyrin repeat and PH domain 2	1212.34	-0.582	0.066	-8.828	0	0	twelve	zero	NO	0.0473348
Mef2c	ENSMUSG00000005583	1769.84	1.90867	0.628866	3.0351	0.00240459	0.0473348	myocyte enhancer factor 2C [Source:MGI Symbol;Acc:MGI:99458]	-1.32482	Mef2c	17260	myocyte enhancer factor 2C	1095.85	0.49	0.057	8.582	0	0	twelve	zero	NO	0.0473348
Rras	ENSMUSG00000038387	3343.29	-0.414204	0.13648	-3.03492	0.00240602	0.0473348	related RAS viral (r-ras) oncogene [Source:MGI Symbol;Acc:MGI:98179]	-1.32482	Rras	20130	related RAS viral (r-ras) oncogene	16922.1	-0.642	0.029	-22.378	0	0	twelve	zero	YES	0.0473348
Zfp91	ENSMUSG00000024695	4628.04	0.322498	0.106243	3.03547	0.00240157	0.0473348	zinc finger protein 91 [Source:MGI Symbol;Acc:MGI:104854]	-1.32482	Zfp91	109910	zinc finger protein 91	7260.95	0.409	0.047	8.79	0	0	twelve	zero	NO	0.0473348
Gga2	ENSMUSG00000030872	1791.06	-0.228252	0.0752294	-3.03408	0.00241272	0.0473528	golgi associated, gamma adaptin ear containing, ARF binding protein 2 [Source:MGI Symbol;Acc:MGI:1921355]	-1.32465	Gga2	74105	golgi associated, gamma adaptin ear containing, ARF binding protein 2	4523.24	-0.578	0.035	-16.578	0	0	twelve	zero	NO	0.0473528
Atxn10	ENSMUSG00000016541	3564.79	-0.2583	0.0851545	-3.03331	0.00241888	0.0474069	ataxin 10 [Source:MGI Symbol;Acc:MGI:1859293]	-1.32416	Atxn10	54138	ataxin 10	17648.6	-0.154	0.026	-5.826	0	0	twelve	zero	NO	0.0474069
Zfp783	ENSMUSG00000072653	229.81	-0.404456	0.133351	-3.03301	0.00242126	0.0474069	zinc finger protein 783 [Source:MGI Symbol;Acc:MGI:3040704]	-1.32416	Zfp783	232785	zinc finger protein 783	661.797	-1.177	0.076	-15.587	0	0	twelve	zero	YES	0.0474069
Cyp2u1	ENSMUSG00000027983	183.58	0.47791	0.144735	3.30196	0.000960102	0.0285158	cytochrome P450, family 2, subfamily u, polypeptide 1 [Source:MGI Symbol;Acc:MGI:1918769]	-1.54492	Cyp2u1	71519	cytochrome P450, family 2, subfamily u, polypeptide 1	246.225	0.242	0.096	2.527	0.011	0.019	twelve	zero	NO	0.0475158
Haus4	ENSMUSG00000022177	173.132	0.331702	0.109613	3.02611	0.0024772	0.0480429	HAUS augmin-like complex, subunit 4 [Source:MGI Symbol;Acc:MGI:1261794]	-1.31837	Haus4	219072	HAUS augmin-like complex, subunit 4	783.13	0.775	0.062	12.485	0	0	twelve	zero	YES	0.0480429
Phf19	ENSMUSG00000026873	35.3179	-0.700686	0.223064	-3.14118	0.00168267	0.0391045	PHD finger protein 19 [Source:MGI Symbol;Acc:MGI:1921266]	-1.40777	Phf19	74016	PHD finger protein 19	159.192	0.414	0.148	2.801	0.005	0.009	twelve	zero	NO	0.0481045
BC005624	ENSMUSG00000026851	725.741	-0.220117	0.0728024	-3.02348	0.00249884	0.0482913	cDNA sequence BC005624 [Source:MGI Symbol;Acc:MGI:2385132]	-1.31613	BC005624	227707	cDNA sequence BC005624	2893.68	-0.674	0.05	-13.403	0	0	twelve	zero	YES	0.0482913
Arglu1	ENSMUSG00000040459	1541.93	0.332161	0.105328	3.15359	0.00161276	0.0381384	arginine and glutamate rich 1 [Source:MGI Symbol;Acc:MGI:2442985]	-1.41864	Arglu1	234023	arginine and glutamate rich 1	2089.83	0.157	0.058	2.721	0.007	0.011	twelve	zero	NO	0.0491384
Chkb	ENSMUSG00000022617	835.669	0.218282	0.07237	3.0162	0.00255965	0.0491764	choline kinase beta [Source:MGI Symbol;Acc:MGI:1328313]	-1.30824	Chkb	12651	choline kinase beta	111.07	0.675	0.146	4.626	0	0	twelve	zero	YES	0.0491764
Dhrs11	ENSMUSG00000034449	340.914	0.395544	0.130366	3.03409	0.00241262	0.0473528	dehydrogenase/reductase (SDR family) member 11 [Source:MGI Symbol;Acc:MGI:2652816]	-1.32465	Dhrs11	192970	dehydrogenase/reductase (SDR family) member 11	1070.85	0.181	0.056	3.239	0.001	0.002	twelve	zero	NO	0.0493528
Lhx8	ENSMUSG00000096225	241.808	-0.610214	0.202456	-3.01405	0.00257783	0.0494099	LIM homeobox protein 8 [Source:MGI Symbol;Acc:MGI:1096343]	-1.30619	Lhx8	16875	LIM homeobox protein 8	260.211	1.11	0.125	8.868	0	0	twelve	zero	YES	0.0494099
Bms1	ENSMUSG00000030138	793.434	-0.232449	0.0771564	-3.0127	0.00258939	0.0494657	BMS1, ribosome biogenesis factor [Source:MGI Symbol;Acc:MGI:2446132]	-1.3057	Bms1	213895	BMS1, ribosome biogenesis factor	3872.21	0.216	0.034	6.306	0	0	twelve	zero	NO	0.0494657
Pisd-ps1	ENSMUSG00000082286	132.578	0.387783	0.128776	3.0113	0.00260131	0.0495165	phosphatidylserine decarboxylase, pseudogene 1 [Source:MGI Symbol;Acc:MGI:3842428]	-1.30525	Pisd-ps1	236604	phosphatidylserine decarboxylase, pseudogene 1	7236.64	-0.921	0.036	-25.527	0	0	twelve	zero	YES	0.0495165
Eif1	ENSMUSG00000035530	6001.61	0.201244	0.0668506	3.01035	0.00260945	0.0496098	eukaryotic translation initiation factor 1 [Source:MGI Symbol;Acc:MGI:105125]	-1.30443	Eif1	20918	eukaryotic translation initiation factor 1	23385.4	-0.13	0.028	-4.637	0	0	twelve	zero	NO	0.0496098
Xpo1	ENSMUSG00000020290	1410.92	-0.287077	0.0953911	-3.00947	0.00261705	0.0496966	exportin 1 [Source:MGI Symbol;Acc:MGI:2144013]	-1.30367	Xpo1	103573	exportin 1	7004.57	-0.617	0.047	-13.128	0	0	twelve	zero	YES	0.0496966
Fibp	ENSMUSG00000024911	878.27	0.171137	0.0569011	3.00763	0.00263297	0.04978	fibroblast growth factor (acidic) intracellular binding protein [Source:MGI Symbol;Acc:MGI:1926233]	-1.30295	Fibp	58249	fibroblast growth factor (acidic) intracellular binding protein	3371.03	0.868	0.047	18.394	0	0	twelve	zero	YES	0.04978
Rilpl1	ENSMUSG00000029392	623.803	1.14583	0.381021	3.00727	0.00263605	0.04978	Rab interacting lysosomal protein-like 1 [Source:MGI Symbol;Acc:MGI:1922945]	-1.30295	Rilpl1	75695	Rab interacting lysosomal protein-like 1	2548.29	-0.257	0.04	-6.384	0	0	twelve	zero	NO	0.04978
Rock2	ENSMUSG00000020580	5719.31	-0.421901	0.140297	-3.0072	0.00263663	0.04978	Rho-associated coiled-coil containing protein kinase 2 [Source:MGI Symbol;Acc:MGI:107926]	-1.30295	Rock2	19878	Rho-associated coiled-coil containing protein kinase 2	23839.3	0.217	0.029	7.416	0	0	twelve	zero	NO	0.04978
Txlnb	ENSMUSG00000039891	992.283	3.31143	1.10086	3.00805	0.00262932	0.04978	taxilin beta [Source:MGI Symbol;Acc:MGI:2671945]	-1.30295	Txlnb	378431	taxilin beta	198.053	-1.167	0.134	-8.725	0	0	twelve	zero	YES	0.04978
Mill2	ENSMUSG00000040987	639.522	-0.443853	0.147633	-3.00647	0.002643	0.049843	MHC I like leukocyte 2 [Source:MGI Symbol;Acc:MGI:2179989]	-1.3024	Mill2	243864	MHC I like leukocyte 2	692.78	-1.027	0.082	-12.59	0	0	twelve	zero	YES	0.049843
Cyp4v3	ENSMUSG00000079057	2010.75	-0.440663	0.146626	-3.00535	0.00265274	0.0499691	cytochrome P450, family 4, subfamily v, polypeptide 3 [Source:MGI Symbol;Acc:MGI:2142763]	-1.3013	Cyp4v3	102294	cytochrome P450, family 4, subfamily v, polypeptide 3	10468.3	-1.105	0.028	-39.005	0	0	twelve	zero	YES	0.0499691
Fem1a	ENSMUSG00000043683	2003.62	0.947643	0.315428	3.00431	0.00266181	0.0499691	fem 1 homolog a [Source:MGI Symbol;Acc:MGI:1335089]	-1.3013	Fem1a	14154	feminization 1 homolog a (C. elegans)	2762.82	0.16	0.042	3.829	0	0	twelve	zero	NO	0.0499691
Adm	ENSMUSG00000030790	238.639	-0.645059	0.214805	-3.00301	0.00267327	0.0501253	adrenomedullin [Source:MGI Symbol;Acc:MGI:108058]	-1.29994	Adm	11535	adrenomedullin	15325.6	-0.992	0.026	-37.561	0	0	twelve	zero	YES	0.0501253
Cnnm2	ENSMUSG00000064105	1438.23	-0.244802	0.0815483	-3.00193	0.00268277	0.0502459	cyclin M2 [Source:MGI Symbol;Acc:MGI:2151054]	-1.2989	Cnnm2	94219	cyclin M2	1952.13	-0.977	0.043	-22.488	0	0	twelve	zero	YES	0.0502459
Zfp771	ENSMUSG00000054716	557.032	0.269382	0.0898202	2.99913	0.00270753	0.050356	zinc finger protein 771 [Source:MGI Symbol;Acc:MGI:2442050]	-1.29795	Zfp771	244216	zinc finger protein 771	946.032	0.504	0.097	5.201	0	0	twelve	zero	NO	0.050356
Abcb1a	ENSMUSG00000040584	564.189	-0.477769	0.159426	-2.99681	0.00272821	0.0505197	ATP-binding cassette, sub-family B (MDR/TAP), member 1A [Source:MGI Symbol;Acc:MGI:97570]	-1.29654	Abcb1a	18671	ATP-binding cassette, sub-family B (MDR/TAP), member 1A	924.72	-1.294	0.06	-21.61	0	0	twelve	zero	YES	0.0505197
Oat	ENSMUSG00000030934	4886.08	-0.246362	0.0822519	-2.99521	0.00274258	0.0507284	ornithine aminotransferase [Source:MGI Symbol;Acc:MGI:97394]	-1.29475	Oat	18242	ornithine aminotransferase	25358	-0.456	0.029	-15.711	0	0	twelve	zero	NO	0.0507284
Bahcc1	ENSMUSG00000039741	1441.39	-0.417468	0.139456	-2.99356	0.00275746	0.0508188	BAH domain and coiled-coil containing 1 [Source:MGI Symbol;Acc:MGI:2679272]	-1.29398	Bahcc1	268515	BAH domain and coiled-coil containing 1	5640.15	0.528	0.044	12.08	0	0	twelve	zero	NO	0.0508188
Crlf1	ENSMUSG00000007888	69.6669	0.647571	0.216356	2.99308	0.00276177	0.0508188	cytokine receptor-like factor 1 [Source:MGI Symbol;Acc:MGI:1340030]	-1.29398	Crlf1	12931	cytokine receptor-like factor 1	19686.2	-1.019	0.036	-28.383	0	0	twelve	zero	YES	0.0508188
Lmbr1	ENSMUSG00000010721	491.13	0.26603	0.0888623	2.99374	0.00275582	0.0508188	limb region 1 [Source:MGI Symbol;Acc:MGI:1861746]	-1.29398	Lmbr1	56873	limb region 1	2864.03	0.409	0.042	9.669	0	0	twelve	zero	NO	0.0508188
Sec14l5	ENSMUSG00000091712	87.6527	2.58565	0.863914	2.99295	0.00276297	0.0508188	SEC14-like lipid binding 5 [Source:MGI Symbol;Acc:MGI:3616084]	-1.29398	Sec14l5	665119	SEC14-like lipid binding 5	4.903	-1.324	0.336	-3.943	0	0	twelve	zero	YES	0.0508188
Shisa4	ENSMUSG00000041889	508.828	2.54504	0.850605	2.99203	0.00277129	0.0509147	shisa family member 4 [Source:MGI Symbol;Acc:MGI:1924802]	-1.29316	Shisa4	77552	shisa family member 4	3779.07	-0.402	0.04	-10.119	0	0	twelve	zero	NO	0.0509147
Dpt	ENSMUSG00000026574	16300.7	-0.2981	0.0996577	-2.99124	0.00277848	0.0509897	dermatopontin [Source:MGI Symbol;Acc:MGI:1928392]	-1.29252	Dpt	56429	dermatopontin	4249.38	0.557	0.058	9.629	0	0	twelve	zero	NO	0.0509897
Prkab1	ENSMUSG00000029513	545.539	0.178927	0.0599064	2.98678	0.00281928	0.0515579	protein kinase, AMP-activated, beta 1 non-catalytic subunit [Source:MGI Symbol;Acc:MGI:1336167]	-1.2877	Prkab1	19079	protein kinase, AMP-activated, beta 1 non-catalytic subunit	3277.49	0.215	0.045	4.771	0	0	twelve	zero	NO	0.0515579
Sf3a1	ENSMUSG00000002129	1019.67	-0.219385	0.0734675	-2.98615	0.00282518	0.0515579	splicing factor 3a, subunit 1 [Source:MGI Symbol;Acc:MGI:1914715]	-1.2877	Sf3a1	67465	splicing factor 3a, subunit 1	5598.84	0.257	0.037	7.015	0	0	twelve	zero	NO	0.0515579
Slc35e4	ENSMUSG00000048807	380.207	0.502053	0.16831	2.98291	0.00285521	0.0518749	solute carrier family 35, member E4 [Source:MGI Symbol;Acc:MGI:2144150]	-1.28504	Slc35e4	103710	solute carrier family 35, member E4	2554.77	0.209	0.047	4.45	0	0	twelve	zero	NO	0.0518749
Stard10	ENSMUSG00000030688	128.307	1.10354	0.369921	2.98318	0.00285268	0.0518749	START domain containing 10 [Source:MGI Symbol;Acc:MGI:1860093]	-1.28504	Stard10	56018	START domain containing 10	1043.25	-1.39	0.07	-19.808	0	0	twelve	zero	YES	0.0518749
Cct3	ENSMUSG00000001416	1579.97	-0.237763	0.0797271	-2.98221	0.00286174	0.051894	chaperonin containing Tcp1, subunit 3 (gamma) [Source:MGI Symbol;Acc:MGI:104708]	-1.28488	Cct3	12462	chaperonin containing Tcp1, subunit 3 (gamma)	13464.1	0.773	0.03	25.924	0	0	twelve	zero	YES	0.051894
Fkbp7	ENSMUSG00000002732	548.604	-0.2869	0.0962067	-2.98212	0.00286259	0.051894	FK506 binding protein 7 [Source:MGI Symbol;Acc:MGI:1336879]	-1.28488	Fkbp7	14231	FK506 binding protein 7	6237.3	-0.236	0.036	-6.656	0	0	twelve	zero	NO	0.051894
Cdc23	ENSMUSG00000024370	963.925	-0.187905	0.0630863	-2.97853	0.00289631	0.0521466	CDC23 cell division cycle 23 [Source:MGI Symbol;Acc:MGI:1098815]	-1.28277	Cdc23	52563	CDC23 cell division cycle 23	6551.05	-0.426	0.033	-13.102	0	0	twelve	zero	NO	0.0521466
Tppp	ENSMUSG00000021573	958.95	0.455422	0.153042	2.97579	0.00292234	0.0524549	tubulin polymerization promoting protein [Source:MGI Symbol;Acc:MGI:1920198]	-1.28021	Tppp	72948	tubulin polymerization promoting protein	296.783	-0.459	0.11	-4.158	0	0	twelve	zero	NO	0.0524549
Ugt1a6b	ENSMUSG00000090145	1480.26	-0.424606	0.140547	-3.02109	0.00251865	0.0486167	UDP glucuronosyltransferase 1 family, polypeptide A6B [Source:MGI Symbol;Acc:MGI:3580629]	-1.31321	Ugt1a6b	394435	UDP glucuronosyltransferase 1 family, polypeptide A6B	584.689	0.242	0.078	3.096	0.002	0.004	twelve	zero	NO	0.0526167
Dctd	ENSMUSG00000031562	47.5941	-0.765485	0.243731	-3.1407	0.00168546	0.0391045	dCMP deaminase [Source:MGI Symbol;Acc:MGI:2444529]	-1.40777	Dctd	320685	dCMP deaminase	661.072	-0.183	0.07	-2.627	0.009	0.014	twelve	zero	NO	0.0531045
Sms	ENSMUSG00000071708	262.865	2.19156	0.737711	2.97075	0.00297073	0.0532069	spermine synthase [Source:MGI Symbol;Acc:MGI:109490]	-1.27403	Sms	20603	spermine synthase	1816.11	0.344	0.052	6.574	0	0	twelve	zero	NO	0.0532069
Ramp1	ENSMUSG00000034353	209.21	1.70113	0.572946	2.9691	0.00298675	0.0533771	receptor (calcitonin) activity modifying protein 1 [Source:MGI Symbol;Acc:MGI:1858418]	-1.27264	Ramp1	51801	receptor (calcitonin) activity modifying protein 1	361.474	0.457	0.102	4.499	0	0	twelve	zero	NO	0.0533771
Rfc3	ENSMUSG00000033970	127.351	0.405781	0.136659	2.9693	0.00298475	0.0533771	replication factor C (activator 1) 3 [Source:MGI Symbol;Acc:MGI:1916513]	-1.27264	Rfc3	69263	replication factor C (activator 1) 3	746.97	0.859	0.082	10.48	0	0	twelve	zero	YES	0.0533771
9230116N13Rik	ENSMUSG00000097403	42.9053	0.624095	0.210382	2.96649	0.00301221	0.0534438	RIKEN cDNA 9230116N13 gene [Source:MGI Symbol;Acc:MGI:2443255]	-1.2721	9230116N13Rik	320054	RIKEN cDNA 9230116N13 gene	112.886	1.24	0.152	8.15	0	0	twelve	zero	YES	0.0534438
Oas2	ENSMUSG00000032690	333.476	-0.598594	0.201863	-2.96534	0.00302347	0.0535661	2'-5' oligoadenylate synthetase 2 [Source:MGI Symbol;Acc:MGI:2180852]	-1.27111	Oas2	246728	2'-5' oligoadenylate synthetase 2	1908.51	-4.134	0.183	-22.624	0	0	twelve	zero	YES	0.0535661
Dclk1	ENSMUSG00000027797	330.459	-0.304679	0.10282	-2.96323	0.00304429	0.0535874	doublecortin-like kinase 1 [Source:MGI Symbol;Acc:MGI:1330861]	-1.27094	Dclk1	13175	doublecortin-like kinase 1	14091.5	-0.54	0.038	-14.377	0	0	twelve	zero	NO	0.0535874
Pdcd5	ENSMUSG00000030417	594.509	0.402232	0.135722	2.96364	0.00304022	0.0535874	programmed cell death 5 [Source:MGI Symbol;Acc:MGI:1913538]	-1.27094	Pdcd5	56330	programmed cell death 5	3601.23	0.274	0.04	6.864	0	0	twelve	zero	NO	0.0535874
Slc20a2	ENSMUSG00000037656	1237.29	0.423862	0.143018	2.9637	0.00303963	0.0535874	solute carrier family 20, member 2 [Source:MGI Symbol;Acc:MGI:97851]	-1.27094	Slc20a2	20516	solute carrier family 20, member 2	6171.59	1.154	0.043	27.133	0	0	twelve	zero	YES	0.0535874
Xk	ENSMUSG00000015342	47.5358	1.39003	0.469184	2.96266	0.00304996	0.0536296	X-linked Kx blood group [Source:MGI Symbol;Acc:MGI:103569]	-1.2706	Xk	22439	X-linked Kx blood group	151.976	-0.754	0.129	-5.861	0	0	twelve	zero	YES	0.0536296
Fhl3	ENSMUSG00000032643	722.504	1.64544	0.556	2.95942	0.00308217	0.0539643	four and a half LIM domains 3 [Source:MGI Symbol;Acc:MGI:1341092]	-1.26789	Fhl3	14201	four and a half LIM domains 3	1207.12	0.796	0.067	11.866	0	0	twelve	zero	YES	0.0539643
Pds5a	ENSMUSG00000029202	1986.67	-0.160294	0.0542053	-2.95717	0.00310479	0.0543023	PDS5 cohesin associated factor A [Source:MGI Symbol;Acc:MGI:1918771]	-1.26518	Pds5a	71521	PDS5 cohesin associated factor A	5354.8	0.23	0.036	6.341	0	0	twelve	zero	NO	0.0543023
Rhbdd1	ENSMUSG00000026142	483.782	0.195816	0.0659818	2.96772	0.00300016	0.0534438	rhomboid domain containing 1 [Source:MGI Symbol;Acc:MGI:1924117]	-1.2721	Rhbdd1	76867	rhomboid domain containing 1	3787.09	-0.127	0.036	-3.485	0	0.001	twelve	zero	NO	0.0544438
Rnasel	ENSMUSG00000066800	1277.92	-0.481747	0.16301	-2.95531	0.0031235	0.0544553	ribonuclease L (2', 5'-oligoisoadenylate synthetase-dependent) [Source:MGI Symbol;Acc:MGI:1098272]	-1.26396	Rnasel	24014	ribonuclease L (2', 5'-oligoisoadenylate synthetase-dependent)	2432.67	-0.258	0.047	-5.503	0	0	twelve	zero	NO	0.0544553
Magi3	ENSMUSG00000052539	591.191	-0.201581	0.065949	-3.05662	0.00223847	0.0455009	membrane associated guanylate kinase, WW and PDZ domain containing 3 [Source:MGI Symbol;Acc:MGI:1923484]	-1.34198	Magi3	99470	membrane associated guanylate kinase, WW and PDZ domain containing 3	1829.37	0.166	0.06	2.77	0.006	0.009	twelve	zero	NO	0.0545009
S100a10	ENSMUSG00000041959	3146.19	-0.388922	0.13171	-2.95287	0.00314837	0.0547141	S100 calcium binding protein A10 (calpactin) [Source:MGI Symbol;Acc:MGI:1339468]	-1.2619	S100a10	20194	S100 calcium binding protein A10 (calpactin)	12158.7	-0.194	0.031	-6.243	0	0	twelve	zero	NO	0.0547141
Gab1	ENSMUSG00000031714	992.274	-0.259136	0.0760198	-3.4088	0.000652486	0.0227509	growth factor receptor bound protein 2-associated protein 1 [Source:MGI Symbol;Acc:MGI:108088]	-1.643	Gab1	14388	growth factor receptor bound protein 2-associated protein 1	2833.82	0.098	0.042	2.328	0.02	0.032	twelve	zero	NO	0.0547509
Lamc1	ENSMUSG00000026478	13672.5	-0.258089	0.0874224	-2.95221	0.0031551	0.0547684	laminin, gamma 1 [Source:MGI Symbol;Acc:MGI:99914]	-1.26147	Lamc1	226519	laminin, gamma 1	22289.7	0.293	0.034	8.721	0	0	twelve	zero	NO	0.0547684
Myh9	ENSMUSG00000022443	5937.18	-0.226122	0.0766018	-2.95191	0.00315817	0.0547684	myosin, heavy polypeptide 9, non-muscle [Source:MGI Symbol;Acc:MGI:107717]	-1.26147	Myh9	17886	myosin, heavy polypeptide 9, non-muscle	75183.8	-0.183	0.028	-6.504	0	0	twelve	zero	NO	0.0547684
Dusp8	ENSMUSG00000037887	325.222	0.950525	0.32206	2.95139	0.00316347	0.0548023	dual specificity phosphatase 8 [Source:MGI Symbol;Acc:MGI:106626]	-1.2612	Dusp8	18218	dual specificity phosphatase 8	603.808	-0.338	0.079	-4.276	0	0	twelve	zero	NO	0.0548023
Tle4	ENSMUSG00000024642	343.986	0.413668	0.140183	2.95092	0.00316825	0.0548271	transducin-like enhancer of split 4 [Source:MGI Symbol;Acc:MGI:104633]	-1.26101	Tle4	21888	transducin-like enhancer of split 4	174.525	1.314	0.148	8.867	0	0	twelve	zero	YES	0.0548271
Stx4a	ENSMUSG00000030805	1290.73	-0.174197	0.0590707	-2.94896	0.0031885	0.0550612	syntaxin 4A (placental) [Source:MGI Symbol;Acc:MGI:893577]	-1.25915	Stx4a	20909	syntaxin 4A (placental)	3962.85	0.162	0.028	5.728	0	0	twelve	zero	NO	0.0550612
Cmpk2	ENSMUSG00000020638	342.089	-0.299377	0.101672	-2.94455	0.0032342	0.0553885	cytidine monophosphate (UMP-CMP) kinase 2, mitochondrial [Source:MGI Symbol;Acc:MGI:99830]	-1.25658	Cmpk2	22169	cytidine monophosphate (UMP-CMP) kinase 2, mitochondrial	537.749	-1.212	0.231	-5.245	0	0	twelve	zero	YES	0.0553885
Lingo3	ENSMUSG00000051067	40.9062	3.94429	1.33953	2.94453	0.00323449	0.0553885	leucine rich repeat and Ig domain containing 3 [Source:MGI Symbol;Acc:MGI:3609246]	-1.25658	Lingo3	237403	leucine rich repeat and Ig domain containing 3	48.396	-0.807	0.201	-4.007	0	0	twelve	zero	YES	0.0553885
Pea15a	ENSMUSG00000013698	3392.63	-0.27023	0.0917452	-2.94544	0.00322494	0.0553885	phosphoprotein enriched in astrocytes 15A [Source:MGI Symbol;Acc:MGI:104799]	-1.25658	Pea15a	18611	phosphoprotein enriched in astrocytes 15A	12414.8	-0.236	0.029	-8.233	0	0	twelve	zero	NO	0.0553885
Sh3d19	ENSMUSG00000028082	1600.72	-0.31789	0.107952	-2.94474	0.0032323	0.0553885	SH3 domain protein D19 [Source:MGI Symbol;Acc:MGI:1350923]	-1.25658	Sh3d19	27059	SH3 domain protein D19	6238.24	-0.696	0.033	-20.794	0	0	twelve	zero	YES	0.0553885
Tuba1b	ENSMUSG00000023004	7754.44	-0.349984	0.118785	-2.94637	0.00321527	0.0553885	tubulin, alpha 1B [Source:MGI Symbol;Acc:MGI:107804]	-1.25658	Tuba1b	22143	tubulin, alpha 1B	7847.12	0.369	0.046	8.043	0	0	twelve	zero	NO	0.0553885
Mettl16	ENSMUSG00000010554	591.394	-0.2878	0.0977789	-2.94338	0.00324652	0.0554342	methyltransferase like 16 [Source:MGI Symbol;Acc:MGI:1914743]	-1.25622	Mettl16	67493	methyltransferase like 16	1193.93	-0.876	0.066	-13.209	0	0	twelve	zero	YES	0.0554342
St8sia4	ENSMUSG00000040710	280.37	-0.429507	0.144762	-2.96698	0.00300738	0.0534438	ST8 alpha-N-acetyl-neuraminide alpha-2,8-sialyltransferase 4 [Source:MGI Symbol;Acc:MGI:106018]	-1.2721	St8sia4	20452	ST8 alpha-N-acetyl-neuraminide alpha-2,8-sialyltransferase 4	341.398	0.335	0.103	3.241	0.001	0.002	twelve	zero	NO	0.0554438
Col6a2	ENSMUSG00000020241	10992.9	-0.373892	0.127087	-2.942	0.00326095	0.0556092	collagen, type VI, alpha 2 [Source:MGI Symbol;Acc:MGI:88460]	-1.25485	Col6a2	12834	collagen, type VI, alpha 2	136247	-0.316	0.031	-10.268	0	0	twelve	zero	NO	0.0556092
Egln3	ENSMUSG00000035105	189.541	1.67232	0.568566	2.94129	0.0032685	0.05568	egl-9 family hypoxia-inducible factor 3 [Source:MGI Symbol;Acc:MGI:1932288]	-1.2543	Egln3	112407	egl-9 family hypoxia-inducible factor 3	22865.6	-2.343	0.083	-28.2	0	0	twelve	zero	YES	0.05568
Sobp	ENSMUSG00000038248	124.551	1.36051	0.462663	2.9406	0.00327574	0.0556995	sine oculis binding protein [Source:MGI Symbol;Acc:MGI:1924427]	-1.25415	Sobp	109205	sine oculis-binding protein homolog (Drosophila)	720.499	0.716	0.078	9.225	0	0	twelve	zero	YES	0.0556995
Slc25a12	ENSMUSG00000027010	1104.81	2.14229	0.72893	2.93896	0.0032932	0.0559264	solute carrier family 25 (mitochondrial carrier, Aralar), member 12 [Source:MGI Symbol;Acc:MGI:1926080]	-1.25238	Slc25a12	78830	solute carrier family 25 (mitochondrial carrier, Aralar), member 12	5806.52	0.274	0.037	7.499	0	0	twelve	zero	NO	0.0559264
Ank1	ENSMUSG00000031543	722.975	3.04512	1.03704	2.93636	0.00332087	0.056223	ankyrin 1, erythroid [Source:MGI Symbol;Acc:MGI:88024]	-1.25009	Ank1	11733	ankyrin 1, erythroid	159.835	0.667	0.129	5.181	0	0	twelve	zero	YES	0.056223
Aoc3	ENSMUSG00000019326	41983.5	-0.335537	0.11427	-2.93635	0.00332096	0.056223	amine oxidase, copper containing 3 [Source:MGI Symbol;Acc:MGI:1306797]	-1.25009	Aoc3	11754	amine oxidase, copper containing 3	24264.5	-0.98	0.036	-27.275	0	0	twelve	zero	YES	0.056223
Tmem14a	ENSMUSG00000025933	117.34	-0.505939	0.172284	-2.93665	0.00331778	0.056223	transmembrane protein 14A [Source:MGI Symbol;Acc:MGI:1922962]	-1.25009	Tmem14a	75712	transmembrane protein 14A	314.896	-0.527	0.106	-4.978	0	0	twelve	zero	NO	0.056223
Pnp	ENSMUSG00000115338	2612.99	-0.482701	0.164492	-2.9345	0.00334084	0.0563268	purine-nucleoside phosphorylase [Source:MGI Symbol;Acc:MGI:97365]	-1.24928	Pnp	18950	purine-nucleoside phosphorylase	15721.7	-0.403	0.035	-11.589	0	0	twelve	zero	NO	0.0563268
Osbpl8	ENSMUSG00000020189	1007.01	-0.22743	0.0766438	-2.96736	0.00300367	0.0534438	oxysterol binding protein-like 8 [Source:MGI Symbol;Acc:MGI:2443807]	-1.2721	Osbpl8	237542	oxysterol binding protein-like 8	3806.03	0.168	0.053	3.193	0.001	0.003	twelve	zero	NO	0.0564438
Oas1g	ENSMUSG00000066861	33.9231	-0.730573	0.249083	-2.93305	0.00335652	0.0564749	2'-5' oligoadenylate synthetase 1G [Source:MGI Symbol;Acc:MGI:97429]	-1.24814	Oas1g	23960	2'-5' oligoadenylate synthetase 1G	256.926	-1.542	0.231	-6.681	0	0	twelve	zero	YES	0.0564749
Zfp931	ENSMUSG00000078861	144.971	-0.36454	0.124328	-2.93207	0.00336708	0.0565365	zinc finger protein 931 [Source:MGI Symbol;Acc:MGI:2441662]	-1.24767	Zfp931	353208	zinc finger protein 931	121.475	-1.086	0.157	-6.929	0	0	twelve	zero	YES	0.0565365
Dnajc18	ENSMUSG00000024350	397.621	0.288425	0.098419	2.93058	0.00338331	0.0567509	DnaJ heat shock protein family (Hsp40) member C18 [Source:MGI Symbol;Acc:MGI:1923844]	-1.24603	Dnajc18	76594	DnaJ heat shock protein family (Hsp40) member C18	3569.66	-0.477	0.034	-14.068	0	0	twelve	zero	NO	0.0567509
Ckb	ENSMUSG00000001270	1293.58	0.286818	0.0979429	2.92842	0.00340691	0.0569746	creatine kinase, brain [Source:MGI Symbol;Acc:MGI:88407]	-1.24432	Ckb	12709	creatine kinase, brain	2661.78	-0.23	0.051	-4.522	0	0	twelve	zero	NO	0.0569746
Rab33b	ENSMUSG00000027739	403.603	0.2738	0.0934981	2.9284	0.00340707	0.0569746	RAB33B, member RAS oncogene family [Source:MGI Symbol;Acc:MGI:1330805]	-1.24432	Rab33b	19338	RAB33B, member RAS oncogene family	2197.63	0.233	0.042	5.582	0	0	twelve	zero	NO	0.0569746
Top1	ENSMUSG00000070544	2447.16	-0.228465	0.0780327	-2.92781	0.00341363	0.057026	topoisomerase (DNA) I [Source:MGI Symbol;Acc:MGI:98788]	-1.24393	Top1	21969	topoisomerase (DNA) I	6250.75	-0.342	0.026	-13.082	0	0	twelve	zero	NO	0.057026
Lrrc29	ENSMUSG00000041679	99.9831	0.5568	0.190374	2.92476	0.00344717	0.0572943	leucine rich repeat containing 29 [Source:MGI Symbol;Acc:MGI:2443262]	-1.24189	Lrrc29	234684	leucine rich repeat containing 29	324.883	0.761	0.107	7.103	0	0	twelve	zero	YES	0.0572943
Mapkapk2	ENSMUSG00000016528	3167.73	0.395643	0.135348	2.92316	0.00346493	0.0573569	MAP kinase-activated protein kinase 2 [Source:MGI Symbol;Acc:MGI:109298]	-1.24141	Mapkapk2	17164	MAP kinase-activated protein kinase 2	13944.9	0.557	0.026	21.573	0	0	twelve	zero	NO	0.0573569
Abca8a	ENSMUSG00000041828	2500.98	-0.502509	0.171947	-2.92246	0.00347275	0.0574282	ATP-binding cassette, sub-family A (ABC1), member 8a [Source:MGI Symbol;Acc:MGI:2386846]	-1.24087	Abca8a	217258	ATP-binding cassette, sub-family A (ABC1), member 8a	484.322	-0.95	0.107	-8.888	0	0	twelve	zero	YES	0.0574282
Smarce1	ENSMUSG00000037935	999.027	-0.178689	0.0612441	-2.91764	0.00352689	0.0581475	SWI/SNF related, matrix associated, actin dependent regulator of chromatin, subfamily e, member 1 [Source:MGI Symbol;Acc:MGI:1927347]	-1.23547	Smarce1	57376	SWI/SNF related, matrix associated, actin dependent regulator of chromatin, subfamily e, member 1	7065.15	0.473	0.038	12.335	0	0	twelve	zero	NO	0.0581475
Speg	ENSMUSG00000026207	960.716	2.3043	0.790009	2.9168	0.00353644	0.0582464	SPEG complex locus [Source:MGI Symbol;Acc:MGI:109282]	-1.23473	Speg	11790	SPEG complex locus	2259.31	-0.564	0.05	-11.303	0	0	twelve	zero	NO	0.0582464
Gm4285	ENSMUSG00000085829	135.579	0.438647	0.150409	2.91635	0.00354149	0.058271	predicted gene 4285 [Source:MGI Symbol;Acc:MGI:3782463]	-1.23455	Gm4285	100043189	predicted gene 4285	167.317	0.954	0.135	7.089	0	0	twelve	zero	YES	0.058271
Neb	ENSMUSG00000026950	13665.2	3.47091	1.19053	2.91543	0.003552	0.0583853	nebulin [Source:MGI Symbol;Acc:MGI:97292]	-1.2337	Neb	17996	nebulin	60.573	-2.328	0.243	-9.582	0	0	twelve	zero	YES	0.0583853
Cerkl	ENSMUSG00000075256	98.4369	0.570351	0.195659	2.91503	0.00355655	0.0583955	ceramide kinase-like [Source:MGI Symbol;Acc:MGI:3037816]	-1.23362	Cerkl	228094	ceramide kinase-like	588.247	-1.185	0.082	-14.473	0	0	twelve	zero	YES	0.0583955
Narf	ENSMUSG00000000056	808.664	0.722664	0.248018	2.91375	0.00357112	0.0585235	nuclear prelamin A recognition factor [Source:MGI Symbol;Acc:MGI:1914858]	-1.23267	Narf	67608	nuclear prelamin A recognition factor	4055.11	-0.248	0.034	-7.264	0	0	twelve	zero	NO	0.0585235
Taf1c	ENSMUSG00000031832	256.056	0.225571	0.0774452	2.91266	0.00358368	0.0585728	TATA-box binding protein associated factor, RNA polymerase I, C [Source:MGI Symbol;Acc:MGI:109576]	-1.2323	Taf1c	21341	TATA-box binding protein associated factor, RNA polymerase I, C	660.503	0.634	0.071	8.935	0	0	twelve	zero	YES	0.0585728
Ddx58	ENSMUSG00000040296	1004.58	-0.212362	0.0729294	-2.91189	0.0035925	0.0586065	DEAD/H box helicase 58 [Source:MGI Symbol;Acc:MGI:2442858]	-1.23205	Ddx58	230073	DEAD (Asp-Glu-Ala-Asp) box polypeptide 58	10471.2	-0.763	0.045	-17.069	0	0	twelve	zero	YES	0.0586065
Exog	ENSMUSG00000042787	150.169	-0.289147	0.0993396	-2.91069	0.00360628	0.0587472	endo/exonuclease (5'-3'), endonuclease G-like [Source:MGI Symbol;Acc:MGI:2143333]	-1.23101	Exog	208194	endo/exonuclease (5'-3'), endonuclease G-like	709.131	-0.273	0.068	-4.011	0	0	twelve	zero	NO	0.0587472
Ppm1j	ENSMUSG00000002228	79.4409	2.11851	0.727992	2.91007	0.00361347	0.0587495	protein phosphatase 1J [Source:MGI Symbol;Acc:MGI:1919137]	-1.231	Ppm1j	71887	protein phosphatase 1J	54.583	-1.244	0.257	-4.832	0	0	twelve	zero	YES	0.0587495
Slc16a3	ENSMUSG00000025161	592.896	2.68679	0.92355	2.9092	0.00362356	0.0587495	solute carrier family 16 (monocarboxylic acid transporters), member 3 [Source:MGI Symbol;Acc:MGI:1933438]	-1.231	Slc16a3	80879	solute carrier family 16 (monocarboxylic acid transporters), member 3	9260.16	-1.149	0.046	-24.795	0	0	twelve	zero	YES	0.0587495
Tmem45b	ENSMUSG00000041737	2506.78	-0.662478	0.227704	-2.90938	0.00362147	0.0587495	transmembrane protein 45b [Source:MGI Symbol;Acc:MGI:2384574]	-1.231	Tmem45b	235135	transmembrane protein 45b	624.452	0.435	0.071	6.144	0	0	twelve	zero	NO	0.0587495
Anapc7	ENSMUSG00000029466	561.223	0.179979	0.0619274	2.90629	0.0036574	0.0591099	anaphase promoting complex subunit 7 [Source:MGI Symbol;Acc:MGI:1929711]	-1.22834	Anapc7	56317	anaphase promoting complex subunit 7	4749.88	0.365	0.03	11.976	0	0	twelve	zero	NO	0.0591099
Zfyve19	ENSMUSG00000068580	403.852	0.218257	0.0750926	2.90651	0.00365486	0.0591099	zinc finger, FYVE domain containing 19 [Source:MGI Symbol;Acc:MGI:1919258]	-1.22834	Zfyve19	72008	zinc finger, FYVE domain containing 19	1116.48	0.355	0.07	5.089	0	0	twelve	zero	NO	0.0591099
Mri1	ENSMUSG00000004996	450.779	0.207778	0.0716174	2.90123	0.00371706	0.0596053	methylthioribose-1-phosphate isomerase 1 [Source:MGI Symbol;Acc:MGI:1915123]	-1.22472	Mri1	67873	methylthioribose-1-phosphate isomerase 1	1503.94	0.632	0.054	11.739	0	0	twelve	zero	YES	0.0596053
Pptc7	ENSMUSG00000038582	1045.62	0.472584	0.162839	2.90215	0.00370607	0.0596053	PTC7 protein phosphatase homolog [Source:MGI Symbol;Acc:MGI:2444593]	-1.22472	Pptc7	320717	PTC7 protein phosphatase homolog	2479.67	0.315	0.054	5.813	0	0	twelve	zero	NO	0.0596053
Gtf2ird1	ENSMUSG00000023079	431.7	0.369449	0.127362	2.90079	0.0037222	0.059628	general transcription factor II I repeat domain-containing 1 [Source:MGI Symbol;Acc:MGI:1861942]	-1.22455	Gtf2ird1	57080	general transcription factor II I repeat domain-containing 1	3602.14	0.612	0.034	17.985	0	0	twelve	zero	YES	0.059628
Ccdc106	ENSMUSG00000035228	59.2897	0.433671	0.149641	2.89808	0.00375449	0.0599694	coiled-coil domain containing 106 [Source:MGI Symbol;Acc:MGI:2385900]	-1.22207	Ccdc106	232821	coiled-coil domain containing 106	178.331	-1.029	0.145	-7.103	0	0	twelve	zero	YES	0.0599694
Anxa2	ENSMUSG00000032231	11132.1	-0.452676	0.156325	-2.89574	0.00378267	0.0602414	annexin A2 [Source:MGI Symbol;Acc:MGI:88246]	-1.2201	Anxa2	12306	annexin A2	72384.9	0.251	0.022	11.18	0	0	twelve	zero	NO	0.0602414
Htt	ENSMUSG00000029104	1621.65	-0.231117	0.0695385	-3.32358	0.000888687	0.0273756	huntingtin [Source:MGI Symbol;Acc:MGI:96067]	-1.56264	Htt	15194	huntingtin	5986.62	-0.18	0.078	-2.316	0.021	0.033	twelve	zero	NO	0.0603756
Cap2	ENSMUSG00000021373	675.084	2.93688	0.996906	2.946	0.00321916	0.0553885	CAP, adenylate cyclase-associated protein, 2 (yeast) [Source:MGI Symbol;Acc:MGI:1914502]	-1.25658	Cap2	67252	CAP, adenylate cyclase-associated protein, 2 (yeast)	27.476	-0.85	0.283	-3	0.003	0.005	twelve	zero	YES	0.0603885
Stip1	ENSMUSG00000024966	1623.4	-0.32631	0.112411	-2.90283	0.00369806	0.0595908	stress-induced phosphoprotein 1 [Source:MGI Symbol;Acc:MGI:109130]	-1.22482	Stip1	20867	stress-induced phosphoprotein 1	9839.62	0.091	0.026	3.519	0	0.001	twelve	zero	NO	0.0605908
Dlk1	ENSMUSG00000040856	55.9126	-0.751931	0.260021	-2.8918	0.00383039	0.0606497	delta like non-canonical Notch ligand 1 [Source:MGI Symbol;Acc:MGI:94900]	-1.21717	Dlk1	13386	delta-like 1 homolog (Drosophila)	2950.36	-0.853	0.17	-5.031	0	0	twelve	zero	YES	0.0606497
Phka2	ENSMUSG00000031295	2849.27	-0.243432	0.0841763	-2.89193	0.00382878	0.0606497	phosphorylase kinase alpha 2 [Source:MGI Symbol;Acc:MGI:97577]	-1.21717	Phka2	110094	phosphorylase kinase alpha 2	2191.58	-0.456	0.05	-9.155	0	0	twelve	zero	NO	0.0606497
Slc12a8	ENSMUSG00000035506	19.7168	0.840158	0.288741	2.90973	0.00361743	0.0587495	solute carrier family 12 (potassium/chloride transporters), member 8 [Source:MGI Symbol;Acc:MGI:2443672]	-1.231	Slc12a8	171286	solute carrier family 12 (potassium/chloride transporters), member 8	72.878	-0.621	0.186	-3.335	0.001	0.002	twelve	zero	YES	0.0607495
Adamtsl4	ENSMUSG00000015850	1696.76	-0.297945	0.10309	-2.89014	0.00385067	0.0608533	ADAMTS-like 4 [Source:MGI Symbol;Acc:MGI:2389008]	-1.21572	Adamtsl4	229595	ADAMTS-like 4	9515.5	-1.32	0.05	-26.289	0	0	twelve	zero	YES	0.0608533
Mtdh	ENSMUSG00000022255	2123.19	0.278078	0.0962495	2.88914	0.003863	0.0609598	metadherin [Source:MGI Symbol;Acc:MGI:1914404]	-1.21496	Mtdh	67154	metadherin	9398.23	0.542	0.032	16.728	0	0	twelve	zero	NO	0.0609598
Ubxn6	ENSMUSG00000019578	1571.89	0.197415	0.0683478	2.88838	0.00387229	0.0609598	UBX domain protein 6 [Source:MGI Symbol;Acc:MGI:1913780]	-1.21496	Ubxn6	66530	UBX domain protein 6	3744.43	0.394	0.031	12.531	0	0	twelve	zero	NO	0.0609598
Hecw2	ENSMUSG00000042807	194.423	-0.438812	0.151964	-2.8876	0.0038819	0.0609977	HECT, C2 and WW domain containing E3 ubiquitin protein ligase 2 [Source:MGI Symbol;Acc:MGI:2685817]	-1.21469	Hecw2	329152	HECT, C2 and WW domain containing E3 ubiquitin protein ligase 2	410.929	0.46	0.1	4.581	0	0	twelve	zero	NO	0.0609977
Itga1	ENSMUSG00000042284	1898.61	-0.298178	0.103294	-2.88669	0.00389321	0.0610341	integrin alpha 1 [Source:MGI Symbol;Acc:MGI:96599]	-1.21443	Itga1	109700	integrin alpha 1	13044.6	-0.791	0.039	-20.508	0	0	twelve	zero	YES	0.0610341
Prpsap2	ENSMUSG00000020528	493.227	-0.191466	0.0663213	-2.88694	0.0038901	0.0610341	phosphoribosyl pyrophosphate synthetase-associated protein 2 [Source:MGI Symbol;Acc:MGI:2384838]	-1.21443	Prpsap2	212627	phosphoribosyl pyrophosphate synthetase-associated protein 2	2053.42	-0.217	0.042	-5.205	0	0	twelve	zero	NO	0.0610341
Atf1	ENSMUSG00000023027	724.447	0.243619	0.0840808	2.89744	0.00376226	0.060035	activating transcription factor 1 [Source:MGI Symbol;Acc:MGI:1298366]	-1.2216	Atf1	11908	activating transcription factor 1	4103.14	0.135	0.039	3.42	0.001	0.001	twelve	zero	NO	0.061035
5031425E22Rik	ENSMUSG00000073147	480.561	0.285825	0.0991104	2.88391	0.00392773	0.0611737	RIKEN cDNA 5031425E22 gene [Source:MGI Symbol;Acc:MGI:1923227]	-1.21344	5031425E22Rik	269630	RIKEN cDNA 5031425E22 gene	760.191	1.335	0.061	22.04	0	0	twelve	zero	YES	0.0611737
Dhdds	ENSMUSG00000012117	993.793	-0.236862	0.0821657	-2.88274	0.00394235	0.0611812	dehydrodolichyl diphosphate synthase [Source:MGI Symbol;Acc:MGI:1914672]	-1.21338	Dhdds	67422	dehydrodolichyl diphosphate synthase	3545.45	-0.323	0.036	-8.857	0	0	twelve	zero	NO	0.0611812
Pacsin2	ENSMUSG00000016664	1964.73	-0.145907	0.0506103	-2.88295	0.00393968	0.0611812	protein kinase C and casein kinase substrate in neurons 2 [Source:MGI Symbol;Acc:MGI:1345153]	-1.21338	Pacsin2	23970	protein kinase C and casein kinase substrate in neurons 2	10330.4	0.262	0.03	8.889	0	0	twelve	zero	NO	0.0611812
Dennd2d	ENSMUSG00000027901	1202.31	-0.481373	0.167145	-2.87998	0.00397705	0.0615528	DENN/MADD domain containing 2D [Source:MGI Symbol;Acc:MGI:2181193]	-1.21075	Dennd2d	72121	DENN/MADD domain containing 2D	220.32	-0.824	0.145	-5.683	0	0	twelve	zero	YES	0.0615528
Fzd9	ENSMUSG00000049551	31.6404	2.74548	0.954475	2.87642	0.00402209	0.0619493	frizzled class receptor 9 [Source:MGI Symbol;Acc:MGI:1313278]	-1.20796	Fzd9	14371	frizzled class receptor 9	1149.13	-1.564	0.07	-22.405	0	0	twelve	zero	YES	0.0619493
Ap1g2	ENSMUSG00000040701	629.734	-0.216836	0.0755069	-2.87173	0.00408228	0.0621948	adaptor protein complex AP-1, gamma 2 subunit [Source:MGI Symbol;Acc:MGI:1328307]	-1.20625	Ap1g2	11766	adaptor protein complex AP-1, gamma 2 subunit	500.087	-0.375	0.083	-4.505	0	0	twelve	zero	NO	0.0621948
Cox7a1	ENSMUSG00000074218	205.522	2.2629	0.787898	2.87207	0.00407788	0.0621948	cytochrome c oxidase subunit 7A1 [Source:MGI Symbol;Acc:MGI:1316714]	-1.20625	Cox7a1	12865	cytochrome c oxidase subunit VIIa 1	82.475	-0.946	0.209	-4.531	0	0	twelve	zero	YES	0.0621948
Csrnp1	ENSMUSG00000032515	158.291	0.558177	0.194438	2.87072	0.00409541	0.0621948	cysteine-serine-rich nuclear protein 1 [Source:MGI Symbol;Acc:MGI:2387989]	-1.20625	Csrnp1	215418	cysteine-serine-rich nuclear protein 1	585.368	0.407	0.084	4.869	0	0	twelve	zero	NO	0.0621948
Gamt	ENSMUSG00000020150	782.291	-0.476738	0.166044	-2.87115	0.00408982	0.0621948	guanidinoacetate methyltransferase [Source:MGI Symbol;Acc:MGI:1098221]	-1.20625	Gamt	14431	guanidinoacetate methyltransferase	722.531	0.541	0.065	8.316	0	0	twelve	zero	NO	0.0621948
Mgst3	ENSMUSG00000026688	4568.62	0.233052	0.0811815	2.87075	0.00409499	0.0621948	microsomal glutathione S-transferase 3 [Source:MGI Symbol;Acc:MGI:1913697]	-1.20625	Mgst3	66447	microsomal glutathione S-transferase 3	4825.74	0.482	0.036	13.222	0	0	twelve	zero	NO	0.0621948
Prkd1	ENSMUSG00000002688	1342.76	-0.356667	0.124104	-2.87394	0.00405382	0.0621948	protein kinase D1 [Source:MGI Symbol;Acc:MGI:99879]	-1.20625	Prkd1	18760	protein kinase D1	2899.13	0.888	0.045	19.816	0	0	twelve	zero	YES	0.0621948
Sult1a1	ENSMUSG00000030711	3868.12	-0.36282	0.126394	-2.87055	0.00409757	0.0621948	sulfotransferase family 1A, phenol-preferring, member 1 [Source:MGI Symbol;Acc:MGI:102896]	-1.20625	Sult1a1	20887	sulfotransferase family 1A, phenol-preferring, member 1	859.393	-0.966	0.071	-13.542	0	0	twelve	zero	YES	0.0621948
Ptch1	ENSMUSG00000021466	936.94	-0.367835	0.128165	-2.87001	0.00410459	0.0622258	patched 1 [Source:MGI Symbol;Acc:MGI:105373]	-1.20603	Ptch1	19206	patched 1	3763.03	0.186	0.041	4.58	0	0	twelve	zero	NO	0.0622258
Sgca	ENSMUSG00000001508	408.79	3.13097	1.0913	2.86904	0.00411724	0.0623454	sarcoglycan, alpha (dystrophin-associated glycoprotein) [Source:MGI Symbol;Acc:MGI:894698]	-1.2052	Sgca	20391	sarcoglycan, alpha (dystrophin-associated glycoprotein)	22.602	-1.622	0.315	-5.143	0	0	twelve	zero	YES	0.0623454
Ctsb	ENSMUSG00000021939	42554.6	-0.263689	0.0919793	-2.86683	0.00414606	0.0626227	cathepsin B [Source:MGI Symbol;Acc:MGI:88561]	-1.20327	Ctsb	13030	cathepsin B	146981	-0.266	0.02	-13.088	0	0	twelve	zero	NO	0.0626227
2810001G20Rik	ENSMUSG00000087497	96.919	0.380833	0.132898	2.86559	0.0041623	0.0627523	RIKEN cDNA 2810001G20 gene [Source:MGI Symbol;Acc:MGI:1913706]	-1.20237	2810001G20Rik	66456	RIKEN cDNA 2810001G20 gene	268.979	1.652	0.106	15.65	0	0	twelve	zero	YES	0.0627523
Anp32a	ENSMUSG00000032249	2309.24	-0.202666	0.0707922	-2.86283	0.0041987	0.0629469	acidic (leucine-rich) nuclear phosphoprotein 32 family, member A [Source:MGI Symbol;Acc:MGI:108447]	-1.20103	Anp32a	11737	acidic (leucine-rich) nuclear phosphoprotein 32 family, member A	6431.63	-0.606	0.033	-18.212	0	0	twelve	zero	YES	0.0629469
Gdi2	ENSMUSG00000021218	8273.2	-0.202785	0.0708472	-2.86229	0.00420594	0.0629469	guanosine diphosphate (GDP) dissociation inhibitor 2 [Source:MGI Symbol;Acc:MGI:99845]	-1.20103	Gdi2	14569	guanosine diphosphate (GDP) dissociation inhibitor 2	37115	0.17	0.02	8.593	0	0	twelve	zero	NO	0.0629469
H2-D1	ENSMUSG00000073411	34142.2	-0.313154	0.109379	-2.86301	0.0041964	0.0629469	histocompatibility 2, D region locus 1 [Source:MGI Symbol;Acc:MGI:95896]	-1.20103	H2-D1	14964	histocompatibility 2, D region locus 1	108524	-1.931	0.039	-49.172	0	0	twelve	zero	YES	0.0629469
Ubxn2b	ENSMUSG00000028243	328.575	-0.278336	0.0972394	-2.86237	0.0042048	0.0629469	UBX domain protein 2B [Source:MGI Symbol;Acc:MGI:1915303]	-1.20103	Ubxn2b	68053	UBX domain protein 2B	523.032	-1.291	0.085	-15.204	0	0	twelve	zero	YES	0.0629469
Fzd3	ENSMUSG00000007989	171.425	0.377757	0.132144	2.85867	0.00425416	0.0633792	frizzled class receptor 3 [Source:MGI Symbol;Acc:MGI:108476]	-1.19805	Fzd3	14365	frizzled class receptor 3	297.704	0.893	0.108	8.294	0	0	twelve	zero	YES	0.0633792
Nrn1	ENSMUSG00000039114	207.954	-0.468717	0.164027	-2.85756	0.00426909	0.0634862	neuritin 1 [Source:MGI Symbol;Acc:MGI:1915654]	-1.19732	Nrn1	68404	neuritin 1	10114.1	-0.338	0.039	-8.719	0	0	twelve	zero	NO	0.0634862
P2rx6	ENSMUSG00000022758	153.412	0.642011	0.224774	2.85626	0.00428666	0.0636771	purinergic receptor P2X, ligand-gated ion channel, 6 [Source:MGI Symbol;Acc:MGI:1337113]	-1.19602	P2rx6	18440	purinergic receptor P2X, ligand-gated ion channel, 6	508.394	-0.992	0.099	-9.979	0	0	twelve	zero	YES	0.0636771
Reps1	ENSMUSG00000019854	748.013	0.239253	0.083771	2.85603	0.0042897	0.0636771	RalBP1 associated Eps domain containing protein [Source:MGI Symbol;Acc:MGI:1196373]	-1.19602	Reps1	19707	RalBP1 associated Eps domain containing protein	2584.76	0.229	0.042	5.439	0	0	twelve	zero	NO	0.0636771
Obscn	ENSMUSG00000061462	4257.28	3.56837	1.24978	2.8552	0.00430096	0.0637289	obscurin, cytoskeletal calmodulin and titin-interacting RhoGEF [Source:MGI Symbol;Acc:MGI:2681862]	-1.19566	Obscn	380698	obscurin, cytoskeletal calmodulin and titin-interacting RhoGEF	175.175	-1.802	0.163	-11.057	0	0	twelve	zero	YES	0.0637289
Rab3d	ENSMUSG00000019066	3715.78	-0.295309	0.103559	-2.85161	0.00434988	0.0642215	RAB3D, member RAS oncogene family [Source:MGI Symbol;Acc:MGI:97844]	-1.19232	Rab3d	19340	RAB3D, member RAS oncogene family	3997.19	-0.136	0.032	-4.226	0	0	twelve	zero	NO	0.0642215
Mob1b	ENSMUSG00000006262	732.301	0.242563	0.080879	2.99909	0.00270792	0.050356	MOB kinase activator 1B [Source:MGI Symbol;Acc:MGI:1915723]	-1.29795	Mob1b	68473	MOB kinase activator 1B	1580.77	0.189	0.071	2.643	0.008	0.014	twelve	zero	NO	0.064356
2210408F21Rik	ENSMUSG00000087380	193.53	0.473627	0.165881	2.85523	0.00430058	0.0637289	RIKEN cDNA 2210408F21 gene [Source:MGI Symbol;Acc:MGI:1920902]	-1.19566	2210408F21Rik	73652	RIKEN cDNA 2210408F21 gene	482.465	0.276	0.077	3.576	0	0.001	twelve	zero	NO	0.0647289
Jmjd4	ENSMUSG00000036819	225.332	0.304174	0.106797	2.84815	0.00439745	0.064807	jumonji domain containing 4 [Source:MGI Symbol;Acc:MGI:2144404]	-1.18838	Jmjd4	194952	jumonji domain containing 4	773.712	-0.3	0.069	-4.315	0	0	twelve	zero	NO	0.064807
Ankrd9	ENSMUSG00000037904	247.907	1.46871	0.516148	2.84553	0.00443377	0.0650069	ankyrin repeat domain 9 [Source:MGI Symbol;Acc:MGI:1921501]	-1.18704	Ankrd9	74251	ankyrin repeat domain 9	383.346	-0.395	0.104	-3.797	0	0	twelve	zero	NO	0.0650069
Cacnb1	ENSMUSG00000020882	453.005	2.30703	0.810662	2.84586	0.00442923	0.0650069	calcium channel, voltage-dependent, beta 1 subunit [Source:MGI Symbol;Acc:MGI:102522]	-1.18704	Cacnb1	12295	calcium channel, voltage-dependent, beta 1 subunit	549.132	-0.778	0.086	-9.076	0	0	twelve	zero	YES	0.0650069
Des	ENSMUSG00000026208	8062.01	2.63665	0.926278	2.8465	0.00442033	0.0650069	desmin [Source:MGI Symbol;Acc:MGI:94885]	-1.18704	Des	13346	desmin	54.726	-1.967	0.234	-8.396	0	0	twelve	zero	YES	0.0650069
Ndufa6	ENSMUSG00000022450	1420.28	0.366273	0.128663	2.84677	0.00441656	0.0650069	NADH:ubiquinone oxidoreductase subunit A6 [Source:MGI Symbol;Acc:MGI:1914380]	-1.18704	Ndufa6	67130	NADH dehydrogenase (ubiquinone) 1 alpha subcomplex, 6 (B14)	4615.06	-0.205	0.041	-5.008	0	0	twelve	zero	NO	0.0650069
Lrpap1	ENSMUSG00000029103	2033.5	-0.204855	0.0720233	-2.84428	0.00445113	0.0651295	low density lipoprotein receptor-related protein associated protein 1 [Source:MGI Symbol;Acc:MGI:96829]	-1.18622	Lrpap1	16976	low density lipoprotein receptor-related protein associated protein 1	23505.2	-0.701	0.028	-25.325	0	0	twelve	zero	YES	0.0651295
Cd200	ENSMUSG00000022661	574.37	-0.387123	0.136157	-2.84321	0.00446619	0.0652334	CD200 antigen [Source:MGI Symbol;Acc:MGI:1196990]	-1.18553	Cd200	17470	CD200 antigen	14215	-0.486	0.068	-7.105	0	0	twelve	zero	NO	0.0652334
Paxip1	ENSMUSG00000002221	580.851	0.196223	0.0690401	2.84217	0.00448082	0.0653888	PAX interacting (with transcription-activation domain) protein 1 [Source:MGI Symbol;Acc:MGI:1890430]	-1.1845	Paxip1	55982	PAX interacting (with transcription-activation domain) protein 1	1879.46	0.523	0.042	12.373	0	0	twelve	zero	NO	0.0653888
Glis3	ENSMUSG00000052942	441.341	-0.422296	0.14867	-2.8405	0.00450423	0.0655803	GLIS family zinc finger 3 [Source:MGI Symbol;Acc:MGI:2444289]	-1.18323	Glis3	226075	GLIS family zinc finger 3	3274.06	-0.231	0.052	-4.428	0	0	twelve	zero	NO	0.0655803
Lama4	ENSMUSG00000019846	7693.23	-0.283335	0.0998161	-2.83857	0.00453163	0.0658372	laminin, alpha 4 [Source:MGI Symbol;Acc:MGI:109321]	-1.18153	Lama4	16775	laminin, alpha 4	25774.8	-0.54	0.026	-20.888	0	0	twelve	zero	NO	0.0658372
Gpm6b	ENSMUSG00000031342	334.864	-0.393233	0.138584	-2.8375	0.00454683	0.0658829	glycoprotein m6b [Source:MGI Symbol;Acc:MGI:107672]	-1.18123	Gpm6b	14758	glycoprotein m6b	38883.7	-0.199	0.046	-4.337	0	0	twelve	zero	NO	0.0658829
Gtf3c5	ENSMUSG00000026816	390.733	-0.217794	0.0767893	-2.83625	0.0045646	0.0660819	general transcription factor IIIC, polypeptide 5 [Source:MGI Symbol;Acc:MGI:1917489]	-1.17992	Gtf3c5	70239	general transcription factor IIIC, polypeptide 5	2760.72	0.549	0.04	13.891	0	0	twelve	zero	NO	0.0660819
Ppargc1a	ENSMUSG00000029167	303.078	0.866416	0.305617	2.83498	0.00458292	0.0662885	peroxisome proliferative activated receptor, gamma, coactivator 1 alpha [Source:MGI Symbol;Acc:MGI:1342774]	-1.17856	Ppargc1a	19017	peroxisome proliferative activated receptor, gamma, coactivator 1 alpha	201.692	-1.426	0.154	-9.244	0	0	twelve	zero	YES	0.0662885
Fbf1	ENSMUSG00000020776	554.56	-0.246929	0.087275	-2.82933	0.00466461	0.0669668	Fas (TNFRSF6) binding factor 1 [Source:MGI Symbol;Acc:MGI:1922033]	-1.17414	Fbf1	217335	Fas (TNFRSF6) binding factor 1	4679.72	-0.511	0.03	-17.148	0	0	twelve	zero	NO	0.0669668
Hsp90aa1	ENSMUSG00000021270	4332.76	-0.326229	0.115308	-2.82919	0.00466659	0.0669668	heat shock protein 90, alpha (cytosolic), class A member 1 [Source:MGI Symbol;Acc:MGI:96250]	-1.17414	Hsp90aa1	15519	heat shock protein 90, alpha (cytosolic), class A member 1	33858.4	0.165	0.027	6.153	0	0	twelve	zero	NO	0.0669668
Tsen54	ENSMUSG00000020781	213.774	0.251116	0.0869641	2.88758	0.00388215	0.0609977	tRNA splicing endonuclease subunit 54 [Source:MGI Symbol;Acc:MGI:1923515]	-1.21469	Tsen54	76265	tRNA splicing endonuclease subunit 54	1258.56	0.189	0.065	2.902	0.004	0.006	twelve	zero	NO	0.0669977
Pfkm	ENSMUSG00000033065	5460.03	2.64977	0.864735	3.06426	0.00218211	0.0452981	phosphofructokinase, muscle [Source:MGI Symbol;Acc:MGI:97548]	-1.34392	Pfkm	18642	phosphofructokinase, muscle	6673.64	-0.077	0.031	-2.476	0.013	0.022	twelve	zero	NO	0.0672981
Pigk	ENSMUSG00000039047	1104.74	-0.123565	0.0437183	-2.82638	0.00470774	0.0674391	phosphatidylinositol glycan anchor biosynthesis, class K [Source:MGI Symbol;Acc:MGI:1913863]	-1.17109	Pigk	329777	phosphatidylinositol glycan anchor biosynthesis, class K	9021.85	0.145	0.026	5.501	0	0	twelve	zero	NO	0.0674391
Abcd2	ENSMUSG00000055782	18110.6	-0.279407	0.0989221	-2.82451	0.00473529	0.0674834	ATP-binding cassette, sub-family D (ALD), member 2 [Source:MGI Symbol;Acc:MGI:1349467]	-1.1708	Abcd2	26874	ATP-binding cassette, sub-family D (ALD), member 2	2782.43	-1.503	0.041	-37.061	0	0	twelve	zero	YES	0.0674834
Ctnnal1	ENSMUSG00000038816	480.743	-0.267245	0.0946767	-2.82271	0.00476191	0.0674834	catenin (cadherin associated protein), alpha-like 1 [Source:MGI Symbol;Acc:MGI:1859649]	-1.1708	Ctnnal1	54366	catenin (cadherin associated protein), alpha-like 1	1533.34	0.2	0.053	3.763	0	0	twelve	zero	NO	0.0674834
Ndufs7	ENSMUSG00000020153	2620.38	0.379135	0.13432	2.82262	0.00476323	0.0674834	NADH:ubiquinone oxidoreductase core subunit S7 [Source:MGI Symbol;Acc:MGI:1922656]	-1.1708	Ndufs7	75406	NADH dehydrogenase (ubiquinone) Fe-S protein 7	3686.94	-0.165	0.042	-3.912	0	0	twelve	zero	NO	0.0674834
Npr3	ENSMUSG00000022206	17381	-0.541472	0.191758	-2.82372	0.00474696	0.0674834	natriuretic peptide receptor 3 [Source:MGI Symbol;Acc:MGI:97373]	-1.1708	Npr3	18162	natriuretic peptide receptor 3	2442.88	-1.014	0.066	-15.339	0	0	twelve	zero	YES	0.0674834
Pls3	ENSMUSG00000016382	2107.07	-0.244839	0.0867382	-2.82274	0.00476159	0.0674834	plastin 3 (T-isoform) [Source:MGI Symbol;Acc:MGI:104807]	-1.1708	Pls3	102866	plastin 3 (T-isoform)	32001.4	0.357	0.025	14.125	0	0	twelve	zero	NO	0.0674834
Zfp46	ENSMUSG00000051351	487.266	0.385707	0.130093	2.96485	0.00302826	0.0535874	zinc finger protein 46 [Source:MGI Symbol;Acc:MGI:99192]	-1.27094	Zfp46	22704	zinc finger protein 46	2033.82	-0.119	0.045	-2.628	0.009	0.014	twelve	zero	NO	0.0675874
Alg8	ENSMUSG00000035704	294.258	-0.311517	0.110064	-2.83033	0.00464997	0.0668454	asparagine-linked glycosylation 8 (alpha-1,3-glucosyltransferase) [Source:MGI Symbol;Acc:MGI:2141959]	-1.17493	Alg8	381903	asparagine-linked glycosylation 8 (alpha-1,3-glucosyltransferase)	662.569	0.293	0.083	3.536	0	0.001	twelve	zero	NO	0.0678454
Tmem126b	ENSMUSG00000030614	704.917	-0.193369	0.0685086	-2.82255	0.00476436	0.0674834	transmembrane protein 126B [Source:MGI Symbol;Acc:MGI:1915722]	-1.1708	Tmem126b	68472	transmembrane protein 126B	1225.17	-0.189	0.053	-3.543	0	0.001	twelve	zero	NO	0.0684834
Caprin1	ENSMUSG00000027184	7473.16	-0.234863	0.0834032	-2.81599	0.00486272	0.0685213	cell cycle associated protein 1 [Source:MGI Symbol;Acc:MGI:1858234]	-1.16417	Caprin1	53872	cell cycle associated protein 1	21628.4	0.13	0.025	5.094	0	0	twelve	zero	NO	0.0685213
Pde10a	ENSMUSG00000023868	126.189	0.533749	0.189578	2.81546	0.00487081	0.0685258	phosphodiesterase 10A [Source:MGI Symbol;Acc:MGI:1345143]	-1.16415	Pde10a	23984	phosphodiesterase 10A	1212.73	0.256	0.062	4.124	0	0	twelve	zero	NO	0.0685258
Ogdhl	ENSMUSG00000021913	21.4048	1.03704	0.368677	2.81287	0.00491016	0.0685999	oxoglutarate dehydrogenase-like [Source:MGI Symbol;Acc:MGI:3616088]	-1.16368	Ogdhl	239017	oxoglutarate dehydrogenase-like	1781.17	-1.445	0.05	-28.812	0	0	twelve	zero	YES	0.0685999
Patl1	ENSMUSG00000046139	844.483	0.263974	0.0938345	2.81319	0.00490528	0.0685999	protein associated with topoisomerase II homolog 1 (yeast) [Source:MGI Symbol;Acc:MGI:2147679]	-1.16368	Patl1	225929	protein associated with topoisomerase II homolog 1 (yeast)	3079.79	0.246	0.035	6.961	0	0	twelve	zero	NO	0.0685999
Ppp6c	ENSMUSG00000026753	1504.28	0.172143	0.0611728	2.81405	0.00489222	0.0685999	protein phosphatase 6, catalytic subunit [Source:MGI Symbol;Acc:MGI:1915107]	-1.16368	Ppp6c	67857	protein phosphatase 6, catalytic subunit	3164	0.209	0.039	5.304	0	0	twelve	zero	NO	0.0685999
2610002M06Rik	ENSMUSG00000031242	420.693	-0.192565	0.0684912	-2.81152	0.00493073	0.0686457	RIKEN cDNA 2610002M06 gene [Source:MGI Symbol;Acc:MGI:1914278]	-1.16339	2610002M06Rik	67028	RIKEN cDNA 2610002M06 gene	2134.52	-0.662	0.049	-13.532	0	0	twelve	zero	YES	0.0686457
Stat6	ENSMUSG00000002147	2967.78	-0.240005	0.0853843	-2.81088	0.00494058	0.0686457	signal transducer and activator of transcription 6 [Source:MGI Symbol;Acc:MGI:103034]	-1.16339	Stat6	20852	signal transducer and activator of transcription 6	13338.8	0.122	0.022	5.508	0	0	twelve	zero	NO	0.0686457
Ttll7	ENSMUSG00000036745	491.247	2.07417	0.737845	2.81112	0.00493696	0.0686457	tubulin tyrosine ligase-like family, member 7 [Source:MGI Symbol;Acc:MGI:1918142]	-1.16339	Ttll7	70892	tubulin tyrosine ligase-like family, member 7	906.558	-0.371	0.061	-6.114	0	0	twelve	zero	NO	0.0686457
Arf4	ENSMUSG00000021877	4014.38	-0.268241	0.0918479	-2.92049	0.00349482	0.057735	ADP-ribosylation factor 4 [Source:MGI Symbol;Acc:MGI:99433]	-1.23856	Arf4	11843	ADP-ribosylation factor 4	27337.1	0.091	0.034	2.705	0.007	0.011	twelve	zero	NO	0.068735
2310061I04Rik	ENSMUSG00000050705	935.717	0.482654	0.171775	2.8098	0.00495724	0.0687886	RIKEN cDNA 2310061I04 gene [Source:MGI Symbol;Acc:MGI:1916912]	-1.16248	2310061I04Rik	69662	RIKEN cDNA 2310061I04 gene	634.017	0.358	0.058	6.164	0	0	twelve	zero	NO	0.0687886
Slc6a8	ENSMUSG00000019558	911.725	0.683587	0.243327	2.80933	0.00496447	0.0688306	solute carrier family 6 (neurotransmitter transporter, creatine), member 8 [Source:MGI Symbol;Acc:MGI:2147834]	-1.16222	Slc6a8	102857	solute carrier family 6 (neurotransmitter transporter, creatine), member 8	12073.4	-0.294	0.028	-10.404	0	0	twelve	zero	NO	0.0688306
Phf13	ENSMUSG00000047777	469.226	0.483178	0.163468	2.95579	0.00311867	0.0544289	PHD finger protein 13 [Source:MGI Symbol;Acc:MGI:2446217]	-1.26417	Phf13	230936	PHD finger protein 13	4059.84	-0.086	0.033	-2.606	0.009	0.015	twelve	zero	NO	0.0694289
Pcyox1	ENSMUSG00000029998	2876.15	-0.176788	0.0448295	-3.94357	8.02777e-05	0.00654523	prenylcysteine oxidase 1 [Source:MGI Symbol;Acc:MGI:1914131]	-2.18408	Pcyox1	66881	prenylcysteine oxidase 1	18830	-0.053	0.026	-2.04	0.041	0.063	twelve	zero	NO	0.0695452
Pex12	ENSMUSG00000018733	342.799	0.199673	0.0712216	2.80354	0.00505451	0.0698804	peroxisomal biogenesis factor 12 [Source:MGI Symbol;Acc:MGI:2144177]	-1.15564	Pex12	103737	peroxisomal biogenesis factor 12	1093.3	-0.23	0.056	-4.114	0	0	twelve	zero	NO	0.0698804
Ube2e3	ENSMUSG00000027011	879.258	0.181064	0.0645912	2.80323	0.00505934	0.0698804	ubiquitin-conjugating enzyme E2E 3 [Source:MGI Symbol;Acc:MGI:107412]	-1.15564	Ube2e3	22193	ubiquitin-conjugating enzyme E2E 3	5300.42	0.297	0.035	8.552	0	0	twelve	zero	NO	0.0698804
Pias4	ENSMUSG00000004934	649.143	0.2345	0.0836998	2.80168	0.00508368	0.0700095	protein inhibitor of activated STAT 4 [Source:MGI Symbol;Acc:MGI:2136940]	-1.15484	Pias4	59004	protein inhibitor of activated STAT 4	1619.95	-0.194	0.051	-3.775	0	0	twelve	zero	NO	0.0700095
Ccdc122	ENSMUSG00000034795	180.362	0.393965	0.140738	2.79929	0.00512157	0.070064	coiled-coil domain containing 122 [Source:MGI Symbol;Acc:MGI:1918358]	-1.15451	Ccdc122	108811	coiled-coil domain containing 122	1924.3	0.782	0.052	15.149	0	0	twelve	zero	YES	0.070064
Esyt1	ENSMUSG00000025366	12588.7	-0.286829	0.102469	-2.79918	0.0051232	0.070064	extended synaptotagmin-like protein 1 [Source:MGI Symbol;Acc:MGI:1344426]	-1.15451	Esyt1	23943	extended synaptotagmin-like protein 1	13461.7	0.198	0.027	7.402	0	0	twelve	zero	NO	0.070064
Zbtb7c	ENSMUSG00000044646	117.922	0.435649	0.155583	2.80011	0.00510845	0.070064	zinc finger and BTB domain containing 7C [Source:MGI Symbol;Acc:MGI:2443302]	-1.15451	Zbtb7c	207259	zinc finger and BTB domain containing 7C	786.039	-0.643	0.074	-8.682	0	0	twelve	zero	YES	0.070064
Zfp651	ENSMUSG00000013419	1666.34	0.525576	0.187752	2.79931	0.00512116	0.070064	zinc finger protein 651 [Source:MGI Symbol;Acc:MGI:2670992]	-1.15451	Zfp651	270210	zinc finger protein 651	4187.37	0.15	0.033	4.593	0	0	twelve	zero	NO	0.070064
Plcl2	ENSMUSG00000038910	417.081	0.597685	0.213694	2.79692	0.00515916	0.0703397	phospholipase C-like 2 [Source:MGI Symbol;Acc:MGI:1352756]	-1.1528	Plcl2	224860	phospholipase C-like 2	76.09	1.246	0.227	5.477	0	0	twelve	zero	YES	0.0703397
Ddx59	ENSMUSG00000026404	268.039	0.321027	0.113666	2.82429	0.00473853	0.0674834	DEAD box helicase 59 [Source:MGI Symbol;Acc:MGI:1915247]	-1.1708	Ddx59	67997	DEAD (Asp-Glu-Ala-Asp) box polypeptide 59	714.489	0.224	0.07	3.185	0.001	0.003	twelve	zero	NO	0.0704834
Ccdc85c	ENSMUSG00000084883	382.797	0.747184	0.248324	3.00891	0.00262188	0.0497308	coiled-coil domain containing 85C [Source:MGI Symbol;Acc:MGI:3644008]	-1.30337	Ccdc85c	668158	coiled-coil domain containing 85C	101.92	0.397	0.16	2.486	0.013	0.021	twelve	zero	NO	0.0707308
Mpi	ENSMUSG00000032306	529.265	0.50191	0.179612	2.79442	0.00519931	0.0707693	mannose phosphate isomerase [Source:MGI Symbol;Acc:MGI:97075]	-1.15015	Mpi	110119	mannose phosphate isomerase	1574.98	0.565	0.045	12.509	0	0	twelve	zero	NO	0.0707693
Chek2	ENSMUSG00000029521	102.809	-0.372612	0.133391	-2.79339	0.00521592	0.0709171	checkpoint kinase 2 [Source:MGI Symbol;Acc:MGI:1355321]	-1.14925	Chek2	50883	checkpoint kinase 2	610.811	-0.337	0.062	-5.449	0	0	twelve	zero	NO	0.0709171
Prdm4	ENSMUSG00000035529	538.229	0.220682	0.0790067	2.79321	0.00521882	0.0709171	PR domain containing 4 [Source:MGI Symbol;Acc:MGI:1920093]	-1.14925	Prdm4	72843	PR domain containing 4	2814.87	0.576	0.039	14.623	0	0	twelve	zero	NO	0.0709171
Ak1	ENSMUSG00000026817	1752.41	2.24398	0.803646	2.79225	0.00523434	0.0710102	adenylate kinase 1 [Source:MGI Symbol;Acc:MGI:87977]	-1.14868	Ak1	11636	adenylate kinase 1	16623.8	-0.793	0.034	-23.413	0	0	twelve	zero	YES	0.0710102
Plcd4	ENSMUSG00000026173	229.544	1.16135	0.416062	2.79131	0.00524958	0.0711581	phospholipase C, delta 4 [Source:MGI Symbol;Acc:MGI:107469]	-1.14778	Plcd4	18802	phospholipase C, delta 4	91.788	-3.353	0.202	-16.622	0	0	twelve	zero	YES	0.0711581
Ubn1	ENSMUSG00000039473	1602.29	0.165143	0.0591737	2.79082	0.00525743	0.0712056	ubinuclein 1 [Source:MGI Symbol;Acc:MGI:1891307]	-1.14749	Ubn1	170644	ubinuclein 1	4109.81	-0.144	0.035	-4.153	0	0	twelve	zero	NO	0.0712056
Spsb1	ENSMUSG00000039911	1043.26	-0.411348	0.147418	-2.79035	0.00526509	0.0712505	splA/ryanodine receptor domain and SOCS box containing 1 [Source:MGI Symbol;Acc:MGI:1921896]	-1.14721	Spsb1	74646	splA/ryanodine receptor domain and SOCS box containing 1	2303.51	-0.241	0.042	-5.757	0	0	twelve	zero	NO	0.0712505
Itpka	ENSMUSG00000027296	136.194	0.430572	0.151971	2.83324	0.00460781	0.0664141	inositol 1,4,5-trisphosphate 3-kinase A [Source:MGI Symbol;Acc:MGI:1333822]	-1.17774	Itpka	228550	inositol 1,4,5-trisphosphate 3-kinase A	45.876	-0.719	0.243	-2.958	0.003	0.005	twelve	zero	YES	0.0714141
Tgm4	ENSMUSG00000025787	230.208	0.2263	0.0800768	2.82604	0.00471275	0.067452	transglutaminase 4 (prostate) [Source:MGI Symbol;Acc:MGI:3027002]	-1.171	Tgm4	331046	transglutaminase 4 (prostate)	3.313	-1.011	0.33	-3.067	0.002	0.004	twelve	zero	YES	0.071452
Chaf1a	ENSMUSG00000002835	1238.45	0.190212	0.0682302	2.78779	0.00530682	0.0715788	chromatin assembly factor 1, subunit A (p150) [Source:MGI Symbol;Acc:MGI:1351331]	-1.14522	Chaf1a	27221	chromatin assembly factor 1, subunit A (p150)	929.647	1.246	0.066	19.014	0	0	twelve	zero	YES	0.0715788
Cyp20a1	ENSMUSG00000049439	482.114	-0.190468	0.0683369	-2.78718	0.00531682	0.0715951	cytochrome P450, family 20, subfamily a, polypeptide 1 [Source:MGI Symbol;Acc:MGI:1925201]	-1.14512	Cyp20a1	77951	cytochrome P450, family 20, subfamily a, polypeptide 1	2560.44	0.208	0.044	4.729	0	0	twelve	zero	NO	0.0715951
Gm10638	ENSMUSG00000074178	86.8149	0.444497	0.15954	2.78612	0.00533424	0.0715951	predicted gene 10638 [Source:MGI Symbol;Acc:MGI:3704316]	-1.14512	Gm10638	666945	predicted gene 10638	69.923	1.368	0.186	7.359	0	0	twelve	zero	YES	0.0715951
Nkd1	ENSMUSG00000031661	289.387	-0.572634	0.199492	-2.87046	0.00409875	0.0621948	naked cuticle 1 [Source:MGI Symbol;Acc:MGI:2135954]	-1.20625	Nkd1	93960	naked cuticle 1 homolog (Drosophila)	53.42	0.536	0.194	2.763	0.006	0.01	twelve	zero	NO	0.0721948
Atp5g1	ENSMUSG00000006057	1561.09	0.888075	0.319394	2.7805	0.00542755	0.0725972	ATP synthase, H+ transporting, mitochondrial F0 complex, subunit C1 (subunit 9) [Source:MGI Symbol;Acc:MGI:107653]	-1.13908	Atp5g1	11951	ATP synthase, H+ transporting, mitochondrial F0 complex, subunit C1 (subunit 9)	5745.43	0.484	0.041	11.728	0	0	twelve	zero	NO	0.0725972
Rasd2	ENSMUSG00000034472	63.9468	1.34426	0.483599	2.7797	0.00544084	0.0726095	RASD family, member 2 [Source:MGI Symbol;Acc:MGI:1922391]	-1.13901	Rasd2	75141	RASD family, member 2	10.843	-1.35	0.34	-3.969	0	0	twelve	zero	YES	0.0726095
Brap	ENSMUSG00000029458	1054.46	0.170769	0.0614676	2.7782	0.0054661	0.072828	BRCA1 associated protein [Source:MGI Symbol;Acc:MGI:1919649]	-1.1377	Brap	72399	BRCA1 associated protein	5073.68	0.392	0.031	12.502	0	0	twelve	zero	NO	0.072828
Mocos	ENSMUSG00000039616	487.126	0.291132	0.104815	2.77757	0.00547674	0.0729105	molybdenum cofactor sulfurase [Source:MGI Symbol;Acc:MGI:1915841]	-1.13721	Mocos	68591	molybdenum cofactor sulfurase	2253.73	-0.955	0.059	-16.189	0	0	twelve	zero	YES	0.0729105
Neo1	ENSMUSG00000032340	1272.98	0.136912	0.0493014	2.77703	0.00548575	0.0729712	neogenin [Source:MGI Symbol;Acc:MGI:1097159]	-1.13685	Neo1	18007	neogenin	16777.2	0.201	0.037	5.405	0	0	twelve	zero	NO	0.0729712
Ehd2	ENSMUSG00000074364	31834	-0.30458	0.109699	-2.77651	0.00549452	0.0730087	EH-domain containing 2 [Source:MGI Symbol;Acc:MGI:2154274]	-1.13663	Ehd2	259300	EH-domain containing 2	26308.8	0.169	0.026	6.469	0	0	twelve	zero	NO	0.0730087
Zfp58	ENSMUSG00000071291	109.904	0.282457	0.101737	2.77634	0.00549748	0.0730087	zinc finger protein 58 [Source:MGI Symbol;Acc:MGI:99205]	-1.13663	Zfp58	238693	zinc finger protein 58	479.302	-0.414	0.083	-4.977	0	0	twelve	zero	NO	0.0730087
Naa10	ENSMUSG00000031388	719.495	0.165865	0.0597617	2.77545	0.00551258	0.07315	N(alpha)-acetyltransferase 10, NatA catalytic subunit [Source:MGI Symbol;Acc:MGI:1915255]	-1.13579	Naa10	56292	N(alpha)-acetyltransferase 10, NatA catalytic subunit	1855.78	0.479	0.041	11.776	0	0	twelve	zero	NO	0.07315
Tmod1	ENSMUSG00000028328	1065.14	1.46951	0.529714	2.77415	0.00553462	0.0732645	tropomodulin 1 [Source:MGI Symbol;Acc:MGI:98775]	-1.13511	Tmod1	21916	tropomodulin 1	343.893	-0.89	0.106	-8.433	0	0	twelve	zero	YES	0.0732645
Zfp54	ENSMUSG00000023882	72.6672	-0.441778	0.159248	-2.77416	0.00553448	0.0732645	zinc finger protein 54 [Source:MGI Symbol;Acc:MGI:99201]	-1.13511	Zfp54	22712	zinc finger protein 54	520.618	-0.368	0.084	-4.376	0	0	twelve	zero	NO	0.0732645
Cnpy4	ENSMUSG00000036968	351.974	-0.306083	0.11047	-2.77073	0.00559303	0.0737991	canopy FGF signaling regulator 4 [Source:MGI Symbol;Acc:MGI:1913705]	-1.13195	Cnpy4	66455	canopy FGF signaling regulator 4	3801.93	-0.378	0.031	-12.07	0	0	twelve	zero	NO	0.0737991
Cct8	ENSMUSG00000025613	1964.82	-0.213109	0.0769517	-2.76939	0.00561621	0.0739859	chaperonin containing Tcp1, subunit 8 (theta) [Source:MGI Symbol;Acc:MGI:107183]	-1.13085	Cct8	12469	chaperonin containing Tcp1, subunit 8 (theta)	17918.1	0.478	0.026	18.549	0	0	twelve	zero	NO	0.0739859
Ado	ENSMUSG00000057134	665.572	0.208583	0.0753842	2.76693	0.00565877	0.0740487	2-aminoethanethiol (cysteamine) dioxygenase [Source:MGI Symbol;Acc:MGI:2685083]	-1.13048	Ado	211488	2-aminoethanethiol (cysteamine) dioxygenase	1815.16	-0.394	0.045	-8.848	0	0	twelve	zero	NO	0.0740487
Ankfy1	ENSMUSG00000020790	1800.1	-0.194524	0.0703115	-2.7666	0.00566433	0.0740487	ankyrin repeat and FYVE domain containing 1 [Source:MGI Symbol;Acc:MGI:1337008]	-1.13048	Ankfy1	11736	ankyrin repeat and FYVE domain containing 1	12206	-0.348	0.027	-12.923	0	0	twelve	zero	NO	0.0740487
C330013E15Rik	ENSMUSG00000097093	36.2817	0.592327	0.214052	2.76721	0.00565386	0.0740487	RIKEN cDNA C330013E15 gene [Source:MGI Symbol;Acc:MGI:1925695]	-1.13048	C330013E15Rik	78445	RIKEN cDNA C330013E15 gene	190.956	0.578	0.109	5.31	0	0	twelve	zero	NO	0.0740487
Plekhb2	ENSMUSG00000026123	995.03	0.302087	0.10912	2.76839	0.00563334	0.0740487	pleckstrin homology domain containing, family B (evectins) member 2 [Source:MGI Symbol;Acc:MGI:2385825]	-1.13048	Plekhb2	226971	pleckstrin homology domain containing, family B (evectins) member 2	3816.2	-0.74	0.036	-20.333	0	0	twelve	zero	YES	0.0740487
Adarb1	ENSMUSG00000020262	915.016	-0.279226	0.100946	-2.76608	0.00567343	0.0740846	adenosine deaminase, RNA-specific, B1 [Source:MGI Symbol;Acc:MGI:891999]	-1.13027	Adarb1	110532	adenosine deaminase, RNA-specific, B1	1985.02	-0.217	0.046	-4.719	0	0	twelve	zero	NO	0.0740846
Tbc1d8	ENSMUSG00000003134	231.714	0.347723	0.125815	2.76377	0.00571375	0.0743151	TBC1 domain family, member 8 [Source:MGI Symbol;Acc:MGI:1927225]	-1.12892	Tbc1d8	54610	TBC1 domain family, member 8	155.964	-2.042	0.171	-11.951	0	0	twelve	zero	YES	0.0743151
Smchd1	ENSMUSG00000024054	909.119	-0.189524	0.0685923	-2.76305	0.00572633	0.0744196	SMC hinge domain containing 1 [Source:MGI Symbol;Acc:MGI:1921605]	-1.12831	Smchd1	74355	SMC hinge domain containing 1	5171.18	-0.21	0.037	-5.739	0	0	twelve	zero	NO	0.0744196
Ptp4a3	ENSMUSG00000059895	1862.22	1.42516	0.515986	2.76201	0.00574465	0.0745394	protein tyrosine phosphatase 4a3 [Source:MGI Symbol;Acc:MGI:1277098]	-1.12761	Ptp4a3	19245	protein tyrosine phosphatase 4a3	3703.88	-0.233	0.049	-4.772	0	0	twelve	zero	NO	0.0745394
Ddx10	ENSMUSG00000053289	356.19	-0.216654	0.0784972	-2.76002	0.00577973	0.0748761	DEAD box helicase 10 [Source:MGI Symbol;Acc:MGI:1924841]	-1.12566	Ddx10	77591	DEAD (Asp-Glu-Ala-Asp) box polypeptide 10	2137.38	0.325	0.037	8.686	0	0	twelve	zero	NO	0.0748761
Zfp661	ENSMUSG00000034800	108.007	0.384569	0.13333	2.88435	0.00392228	0.0611737	zinc finger protein 661 [Source:MGI Symbol;Acc:MGI:1919430]	-1.21344	Zfp661	72180	zinc finger protein 661	366.76	-0.228	0.086	-2.642	0.008	0.014	twelve	zero	NO	0.0751737
Ptgs2	ENSMUSG00000032487	36.6273	0.824448	0.298949	2.75782	0.00581886	0.0752476	prostaglandin-endoperoxide synthase 2 [Source:MGI Symbol;Acc:MGI:97798]	-1.12351	Ptgs2	19225	prostaglandin-endoperoxide synthase 2	5807.46	-0.662	0.146	-4.52	0	0	twelve	zero	YES	0.0752476
Slc8a3	ENSMUSG00000079055	114.466	2.49045	0.903111	2.75763	0.00582218	0.0752476	solute carrier family 8 (sodium/calcium exchanger), member 3 [Source:MGI Symbol;Acc:MGI:107976]	-1.12351	Slc8a3	110893	solute carrier family 8 (sodium/calcium exchanger), member 3	217.735	0.633	0.151	4.202	0	0	twelve	zero	YES	0.0752476
Smtnl2	ENSMUSG00000045667	785.47	2.66561	0.967155	2.75614	0.00584883	0.0754094	smoothelin-like 2 [Source:MGI Symbol;Acc:MGI:2442764]	-1.12257	Smtnl2	276829	smoothelin-like 2	152.792	-1.951	0.154	-12.696	0	0	twelve	zero	YES	0.0754094
Ascc2	ENSMUSG00000020412	1060.2	-0.230115	0.0704768	-3.26512	0.00109419	0.0307437	activating signal cointegrator 1 complex subunit 2 [Source:MGI Symbol;Acc:MGI:1922702]	-1.51224	Ascc2	75452	activating signal cointegrator 1 complex subunit 2	2685.05	-0.077	0.035	-2.187	0.029	0.045	twelve	zero	NO	0.0757437
Rslcan18	ENSMUSG00000074824	81.6732	-0.391603	0.142298	-2.752	0.00592329	0.0760173	regulator of sex-limitation candidate 18 [Source:MGI Symbol;Acc:MGI:5433745]	-1.11909	Rslcan18	432770	regulator of sex-limitation candidate 18	131.106	-1.584	0.148	-10.679	0	0	twelve	zero	YES	0.0760173
B3gat3	ENSMUSG00000071649	927.587	0.184675	0.0671275	2.75111	0.00593939	0.0760272	beta-1,3-glucuronyltransferase 3 (glucuronosyltransferase I) [Source:MGI Symbol;Acc:MGI:1919977]	-1.11903	B3gat3	72727	beta-1,3-glucuronyltransferase 3 (glucuronosyltransferase I)	2202.68	-0.4	0.048	-8.396	0	0	twelve	zero	NO	0.0760272
Mif	ENSMUSG00000033307	801.936	0.329874	0.119936	2.75041	0.0059521	0.0760272	macrophage migration inhibitory factor (glycosylation-inhibiting factor) [Source:MGI Symbol;Acc:MGI:96982]	-1.11903	Mif	17319	macrophage migration inhibitory factor	23442.2	-0.817	0.042	-19.392	0	0	twelve	zero	YES	0.0760272
Scx	ENSMUSG00000034161	42.4603	1.63209	0.593235	2.75117	0.00593829	0.0760272	scleraxis [Source:MGI Symbol;Acc:MGI:102934]	-1.11903	Scx	20289	scleraxis	590.348	0.515	0.082	6.265	0	0	twelve	zero	NO	0.0760272
Sh2d4b	ENSMUSG00000037833	57.6058	-1.14758	0.417178	-2.75083	0.00594444	0.0760272	SH2 domain containing 4B [Source:MGI Symbol;Acc:MGI:1925182]	-1.11903	Sh2d4b	328381	SH2 domain containing 4B	19.317	-1.285	0.307	-4.19	0	0	twelve	zero	YES	0.0760272
Zfp142	ENSMUSG00000026135	527.761	0.233599	0.0849196	2.75083	0.00594449	0.0760272	zinc finger protein 142 [Source:MGI Symbol;Acc:MGI:1924514]	-1.11903	Zfp142	77264	zinc finger protein 142	1606.19	-0.53	0.061	-8.725	0	0	twelve	zero	NO	0.0760272
Psmd8	ENSMUSG00000030591	3810.27	0.384037	0.1397	2.74901	0.0059776	0.0762131	proteasome (prosome, macropain) 26S subunit, non-ATPase, 8 [Source:MGI Symbol;Acc:MGI:1888669]	-1.11797	Psmd8	57296	proteasome (prosome, macropain) 26S subunit, non-ATPase, 8	16181.5	0.685	0.03	22.514	0	0	twelve	zero	YES	0.0762131
Sf3b3	ENSMUSG00000033732	1940.11	-0.210902	0.0767684	-2.74724	0.00600983	0.0764548	splicing factor 3b, subunit 3 [Source:MGI Symbol;Acc:MGI:1289341]	-1.1166	Sf3b3	101943	splicing factor 3b, subunit 3	13351.5	-0.343	0.026	-13.312	0	0	twelve	zero	NO	0.0764548
Galnt10	ENSMUSG00000020520	838.21	-0.407124	0.146446	-2.78002	0.00543548	0.0725972	polypeptide N-acetylgalactosaminyltransferase 10 [Source:MGI Symbol;Acc:MGI:1890480]	-1.13908	Galnt10	171212	UDP-N-acetyl-alpha-D-galactosamine:polypeptide N-acetylgalactosaminyltransferase 10	6732.81	0.09	0.029	3.037	0.002	0.004	twelve	zero	NO	0.0765972
Ube2g1	ENSMUSG00000020794	1189.05	0.40798	0.148709	2.74348	0.00607917	0.0768715	ubiquitin-conjugating enzyme E2G 1 [Source:MGI Symbol;Acc:MGI:1914378]	-1.11423	Ube2g1	67128	ubiquitin-conjugating enzyme E2G 1	5052.46	0.174	0.044	3.932	0	0	twelve	zero	NO	0.0768715
Abhd16a	ENSMUSG00000007036	2184.19	0.204966	0.0538332	3.80742	0.000140422	0.00898917	abhydrolase domain containing 16A [Source:MGI Symbol;Acc:MGI:99476]	-2.04628	Abhd16a	193742	abhydrolase domain containing 16A	4929.24	0.075	0.038	1.999	0.046	0.068	twelve	zero	NO	0.0769892
Osbpl6	ENSMUSG00000042359	180.224	1.6223	0.591702	2.74176	0.00611116	0.0771694	oxysterol binding protein-like 6 [Source:MGI Symbol;Acc:MGI:2139014]	-1.11255	Osbpl6	99031	oxysterol binding protein-like 6	1713.86	-0.488	0.05	-9.849	0	0	twelve	zero	NO	0.0771694
Spice1	ENSMUSG00000043065	156.527	-0.344984	0.125828	-2.7417	0.00611215	0.0771694	spindle and centriole associated protein 1 [Source:MGI Symbol;Acc:MGI:1196252]	-1.11255	Spice1	212514	spindle and centriole associated protein 1	709.814	-0.958	0.084	-11.424	0	0	twelve	zero	YES	0.0771694
Got1	ENSMUSG00000025190	697.851	1.8104	0.660582	2.74062	0.00613238	0.0773653	glutamic-oxaloacetic transaminase 1, soluble [Source:MGI Symbol;Acc:MGI:95791]	-1.11145	Got1	14718	glutamic-oxaloacetic transaminase 1, soluble	1502.32	0.4	0.045	8.976	0	0	twelve	zero	NO	0.0773653
Rnf8	ENSMUSG00000090083	354.568	0.219799	0.0802544	2.73878	0.00616685	0.0774424	ring finger protein 8 [Source:MGI Symbol;Acc:MGI:1929069]	-1.11102	Rnf8	58230	ring finger protein 8	1433.55	0.27	0.054	4.991	0	0	twelve	zero	NO	0.0774424
Gstz1	ENSMUSG00000021033	20015	-0.33716	0.123251	-2.73555	0.00622764	0.0779668	glutathione transferase zeta 1 (maleylacetoacetate isomerase) [Source:MGI Symbol;Acc:MGI:1341859]	-1.10809	Gstz1	14874	glutathione transferase zeta 1 (maleylacetoacetate isomerase)	9059.83	-0.776	0.035	-21.894	0	0	twelve	zero	YES	0.0779668
Pkp2	ENSMUSG00000041957	1118.65	-0.642485	0.127028	-5.05784	4.24028e-07	0.000154422	plakophilin 2 [Source:MGI Symbol;Acc:MGI:1914701]	-3.81129	Pkp2	67451	plakophilin 2	596.866	-0.139	0.072	-1.94	0.052	0.078	twelve	zero	NO	0.0781544
Cdc6	ENSMUSG00000017499	38.1289	-0.686853	0.244113	-2.81367	0.00489802	0.0685999	cell division cycle 6 [Source:MGI Symbol;Acc:MGI:1345150]	-1.16368	Cdc6	23834	cell division cycle 6	122.738	0.436	0.158	2.76	0.006	0.01	twelve	zero	NO	0.0785999
Fam160a1	ENSMUSG00000051000	417.721	0.865077	0.316792	2.73074	0.00631915	0.0787515	family with sequence similarity 160, member A1 [Source:MGI Symbol;Acc:MGI:2444746]	-1.10374	Fam160a1	229488	family with sequence similarity 160, member A1	1928.54	0.327	0.046	7.029	0	0	twelve	zero	NO	0.0787515
Arsi	ENSMUSG00000036412	390.704	-0.52237	0.19037	-2.74397	0.00607013	0.0768518	arylsulfatase i [Source:MGI Symbol;Acc:MGI:2670959]	-1.11435	Arsi	545260	arylsulfatase i	57.269	-0.663	0.204	-3.247	0.001	0.002	twelve	zero	YES	0.0788518
Sdf2l1	ENSMUSG00000022769	161.769	-0.465338	0.170552	-2.72842	0.00636393	0.0791891	stromal cell-derived factor 2-like 1 [Source:MGI Symbol;Acc:MGI:2149842]	-1.10133	Sdf2l1	64136	stromal cell-derived factor 2-like 1	1457.13	-1.401	0.054	-26.068	0	0	twelve	zero	YES	0.0791891
Rnf115	ENSMUSG00000028098	894.234	0.611866	0.224532	2.72507	0.00642879	0.0794844	ring finger protein 115 [Source:MGI Symbol;Acc:MGI:1915095]	-1.09972	Rnf115	67845	ring finger protein 115	3392.73	0.321	0.037	8.586	0	0	twelve	zero	NO	0.0794844
Dnajb5	ENSMUSG00000036052	821.11	1.30217	0.478021	2.72409	0.00644788	0.079533	DnaJ heat shock protein family (Hsp40) member B5 [Source:MGI Symbol;Acc:MGI:1930018]	-1.09945	Dnajb5	56323	DnaJ heat shock protein family (Hsp40) member B5	1125.34	0.542	0.055	9.841	0	0	twelve	zero	NO	0.079533
Tpm2	ENSMUSG00000028464	12945	2.8528	1.04711	2.72444	0.00644099	0.079533	tropomyosin 2, beta [Source:MGI Symbol;Acc:MGI:98810]	-1.09945	Tpm2	22004	tropomyosin 2, beta	5099.8	0.215	0.047	4.592	0	0	twelve	zero	NO	0.079533
Synm	ENSMUSG00000030554	2081.74	2.26518	0.83207	2.72234	0.00648212	0.0797515	synemin, intermediate filament protein [Source:MGI Symbol;Acc:MGI:2661187]	-1.09826	Synm	233335	synemin, intermediate filament protein	1034.31	-1.484	0.079	-18.863	0	0	twelve	zero	YES	0.0797515
Myrip	ENSMUSG00000041794	397.149	-0.635953	0.192947	-3.296	0.000980726	0.0289067	myosin VIIA and Rab interacting protein [Source:MGI Symbol;Acc:MGI:2384407]	-1.539	Myrip	245049	myosin VIIA and Rab interacting protein	4.126	-0.734	0.344	-2.133	0.033	0.051	twelve	zero	NO	0.0799067
Asb5	ENSMUSG00000031519	541.662	2.24092	0.823499	2.72122	0.00650417	0.0799627	ankyrin repeat and SOCs box-containing 5 [Source:MGI Symbol;Acc:MGI:1923544]	-1.09711	Asb5	76294	ankyrin repeat and SOCs box-containing 5	30.12	1.256	0.282	4.459	0	0	twelve	zero	YES	0.0799627
Moxd1	ENSMUSG00000020000	121.848	2.33547	0.858431	2.72063	0.00651575	0.0800288	monooxygenase, DBH-like 1 [Source:MGI Symbol;Acc:MGI:1921582]	-1.09675	Moxd1	59012	monooxygenase, DBH-like 1	118.294	-1.406	0.138	-10.167	0	0	twelve	zero	YES	0.0800288
Ranbp10	ENSMUSG00000037415	1048.05	0.154189	0.0566776	2.72045	0.00651931	0.0800288	RAN binding protein 10 [Source:MGI Symbol;Acc:MGI:1921584]	-1.09675	Ranbp10	74334	RAN binding protein 10	3690.33	0.187	0.036	5.222	0	0	twelve	zero	NO	0.0800288
Mlec	ENSMUSG00000048578	5817.12	-0.182628	0.0671793	-2.71852	0.0065574	0.080196	malectin [Source:MGI Symbol;Acc:MGI:1924015]	-1.09585	Mlec	109154	malectin	33798	-0.846	0.024	-34.85	0	0	twelve	zero	YES	0.080196
Ar	ENSMUSG00000046532	2452.12	-0.350654	0.129025	-2.71772	0.00657337	0.0802716	androgen receptor [Source:MGI Symbol;Acc:MGI:88064]	-1.09544	Ar	11835	androgen receptor	1234.36	-0.761	0.118	-6.442	0	0	twelve	zero	YES	0.0802716
Fam98c	ENSMUSG00000030590	471.448	0.287487	0.105489	2.72528	0.0064247	0.0794844	family with sequence similarity 98, member C [Source:MGI Symbol;Acc:MGI:1921083]	-1.09972	Fam98c	73833	family with sequence similarity 98, member C	495.773	0.284	0.078	3.637	0	0.001	twelve	zero	NO	0.0804844
Gpank1	ENSMUSG00000092417	218.945	0.224935	0.0828215	2.7159	0.00660963	0.08057	G patch domain and ankyrin repeats 1 [Source:MGI Symbol;Acc:MGI:2148975]	-1.09383	Gpank1	81845	G patch domain and ankyrin repeats 1	741.154	-0.547	0.066	-8.256	0	0	twelve	zero	NO	0.08057
Tnpo3	ENSMUSG00000012535	2207.36	-0.119265	0.043201	-2.76069	0.00576801	0.0747833	transportin 3 [Source:MGI Symbol;Acc:MGI:1196412]	-1.1262	Tnpo3	320938	transportin 3	8234.92	-0.081	0.027	-2.933	0.003	0.006	twelve	zero	NO	0.0807833
Hnrnph3	ENSMUSG00000020069	576.825	-0.2425	0.089343	-2.71426	0.00664249	0.0808746	heterogeneous nuclear ribonucleoprotein H3 [Source:MGI Symbol;Acc:MGI:1926462]	-1.09219	Hnrnph3	432467	heterogeneous nuclear ribonucleoprotein H3	1446.01	-2.116	0.06	-35.295	0	0	twelve	zero	YES	0.0808746
Tdrkh	ENSMUSG00000041912	348.457	-0.382388	0.103902	-3.68027	0.000232984	0.0119448	tudor and KH domain containing protein [Source:MGI Symbol;Acc:MGI:1919884]	-1.92282	Tdrkh	72634	tudor and KH domain containing protein	167.505	-0.271	0.136	-1.993	0.046	0.069	twelve	zero	NO	0.0809448
Icmt	ENSMUSG00000039662	1207.69	0.153959	0.0567361	2.7136	0.00665564	0.0809745	isoprenylcysteine carboxyl methyltransferase [Source:MGI Symbol;Acc:MGI:1888594]	-1.09165	Icmt	57295	isoprenylcysteine carboxyl methyltransferase	7183.31	0.272	0.032	8.528	0	0	twelve	zero	NO	0.0809745
Parp14	ENSMUSG00000034422	1501.02	-0.278785	0.102803	-2.71184	0.00669116	0.0812257	poly (ADP-ribose) polymerase family, member 14 [Source:MGI Symbol;Acc:MGI:1919489]	-1.09031	Parp14	547253	poly (ADP-ribose) polymerase family, member 14	4074.56	-0.943	0.088	-10.692	0	0	twelve	zero	YES	0.0812257
Nedd9	ENSMUSG00000021365	920.272	-0.513808	0.189524	-2.71105	0.00670706	0.0813585	neural precursor cell expressed, developmentally down-regulated gene 9 [Source:MGI Symbol;Acc:MGI:97302]	-1.0896	Nedd9	18003	neural precursor cell expressed, developmentally down-regulated gene 9	6747.36	-0.323	0.035	-9.327	0	0	twelve	zero	NO	0.0813585
Flot1	ENSMUSG00000059714	1801.08	-0.26694	0.0985773	-2.70792	0.0067706	0.0817661	flotillin 1 [Source:MGI Symbol;Acc:MGI:1100500]	-1.08743	Flot1	14251	flotillin 1	9361.62	0.306	0.03	10.064	0	0	twelve	zero	NO	0.0817661
Hs6st1	ENSMUSG00000045216	781.732	0.335398	0.12387	2.70765	0.0067761	0.0817723	heparan sulfate 6-O-sulfotransferase 1 [Source:MGI Symbol;Acc:MGI:1354958]	-1.08739	Hs6st1	50785	heparan sulfate 6-O-sulfotransferase 1	3836.38	-0.223	0.049	-4.521	0	0	twelve	zero	NO	0.0817723
Myl1	ENSMUSG00000061816	17791.8	2.49594	0.909658	2.74382	0.00607292	0.0768518	myosin, light polypeptide 1 [Source:MGI Symbol;Acc:MGI:97269]	-1.11435	Myl1	17901	myosin, light polypeptide 1	126.365	-0.444	0.15	-2.966	0.003	0.005	twelve	zero	NO	0.0818518
Cadm1	ENSMUSG00000032076	83.684	0.809338	0.299014	2.70668	0.00679588	0.0818721	cell adhesion molecule 1 [Source:MGI Symbol;Acc:MGI:1889272]	-1.08686	Cadm1	54725	cell adhesion molecule 1	922.887	-0.454	0.08	-5.67	0	0	twelve	zero	NO	0.0818721
Wdr89	ENSMUSG00000045690	161.933	-0.301487	0.111404	-2.70625	0.00680486	0.0818721	WD repeat domain 89 [Source:MGI Symbol;Acc:MGI:1919588]	-1.08686	Wdr89	72338	WD repeat domain 89	24865.6	0.282	0.038	7.493	0	0	twelve	zero	NO	0.0818721
Cox5a	ENSMUSG00000000088	2304.7	0.596933	0.22068	2.70497	0.006831	0.0818844	cytochrome c oxidase subunit 5A [Source:MGI Symbol;Acc:MGI:88474]	-1.0868	Cox5a	12858	cytochrome c oxidase subunit Va	5533.48	0.659	0.038	17.181	0	0	twelve	zero	YES	0.0818844
Epm2a	ENSMUSG00000055493	487.598	0.749919	0.277236	2.70498	0.00683079	0.0818844	epilepsy, progressive myoclonic epilepsy, type 2 gene alpha [Source:MGI Symbol;Acc:MGI:1341085]	-1.0868	Epm2a	13853	epilepsy, progressive myoclonic epilepsy, type 2 gene alpha	308.392	-1.853	0.114	-16.205	0	0	twelve	zero	YES	0.0818844
Ilk	ENSMUSG00000030890	4233.41	-0.230833	0.0853597	-2.70424	0.00684613	0.0819096	integrin linked kinase [Source:MGI Symbol;Acc:MGI:1195267]	-1.08666	Ilk	16202	integrin linked kinase	15640.3	0.509	0.026	19.692	0	0	twelve	zero	NO	0.0819096
Zdhhc18	ENSMUSG00000037553	905.896	0.293123	0.108406	2.70393	0.00685246	0.0819096	zinc finger, DHHC domain containing 18 [Source:MGI Symbol;Acc:MGI:3527792]	-1.08666	Zdhhc18	503610	zinc finger, DHHC domain containing 18	3124.36	-0.201	0.045	-4.453	0	0	twelve	zero	NO	0.0819096
Cdc42ep1	ENSMUSG00000049521	4497.85	-0.402359	0.148852	-2.70308	0.00687001	0.0819998	CDC42 effector protein (Rho GTPase binding) 1 [Source:MGI Symbol;Acc:MGI:1929763]	-1.08619	Cdc42ep1	104445	CDC42 effector protein (Rho GTPase binding) 1	5995.32	0.127	0.032	3.984	0	0	twelve	zero	NO	0.0819998
Dhrs3	ENSMUSG00000066026	3074.21	-0.362232	0.134038	-2.70245	0.00688299	0.0820353	dehydrogenase/reductase (SDR family) member 3 [Source:MGI Symbol;Acc:MGI:1315215]	-1.086	Dhrs3	20148	dehydrogenase/reductase (SDR family) member 3	9218.75	-0.77	0.033	-23.114	0	0	twelve	zero	YES	0.0820353
Otud7b	ENSMUSG00000038495	995.22	0.20201	0.0747489	2.70251	0.0068818	0.0820353	OTU domain containing 7B [Source:MGI Symbol;Acc:MGI:2654703]	-1.086	Otud7b	229603	OTU domain containing 7B	5212.27	0.329	0.029	11.49	0	0	twelve	zero	NO	0.0820353
Ctps2	ENSMUSG00000031360	1188.86	-0.273855	0.0989149	-2.76859	0.00563	0.0740487	cytidine 5'-triphosphate synthase 2 [Source:MGI Symbol;Acc:MGI:1933185]	-1.13048	Ctps2	55936	cytidine 5'-triphosphate synthase 2	6103.73	0.097	0.034	2.843	0.004	0.008	twelve	zero	NO	0.0820487
Mtfp1	ENSMUSG00000004748	203.919	0.687541	0.254528	2.70124	0.00690809	0.0822615	mitochondrial fission process 1 [Source:MGI Symbol;Acc:MGI:1916686]	-1.0848	Mtfp1	67900	mitochondrial fission process 1	55.872	-1.7	0.186	-9.129	0	0	twelve	zero	YES	0.0822615
Hook2	ENSMUSG00000052566	107.441	0.458291	0.169785	2.69924	0.00694979	0.0824119	hook microtubule tethering protein 2 [Source:MGI Symbol;Acc:MGI:2181664]	-1.08401	Hook2	170833	hook microtubule tethering protein 2	983.769	0.73	0.065	11.248	0	0	twelve	zero	YES	0.0824119
Plcb1	ENSMUSG00000051177	925.411	-0.555685	0.20581	-2.69999	0.00693414	0.0824119	phospholipase C, beta 1 [Source:MGI Symbol;Acc:MGI:97613]	-1.08401	Plcb1	18795	phospholipase C, beta 1	2374.93	-0.675	0.045	-15.079	0	0	twelve	zero	YES	0.0824119
Rtn2	ENSMUSG00000030401	2066.89	1.72721	0.639856	2.69936	0.00694719	0.0824119	reticulon 2 (Z-band associated protein) [Source:MGI Symbol;Acc:MGI:107612]	-1.08401	Rtn2	20167	reticulon 2 (Z-band associated protein)	458.118	0.428	0.087	4.9	0	0	twelve	zero	NO	0.0824119
Tab2	ENSMUSG00000015755	2927.94	0.290309	0.107545	2.69942	0.00694613	0.0824119	TGF-beta activated kinase 1/MAP3K7 binding protein 2 [Source:MGI Symbol;Acc:MGI:1915902]	-1.08401	Tab2	68652	TGF-beta activated kinase 1/MAP3K7 binding protein 2	19339.3	-0.166	0.029	-5.686	0	0	twelve	zero	NO	0.0824119
Fkbp15	ENSMUSG00000066151	1252	-0.165562	0.0613836	-2.69716	0.00699332	0.0826887	FK506 binding protein 15 [Source:MGI Symbol;Acc:MGI:2444782]	-1.08255	Fkbp15	338355	FK506 binding protein 15	4881.81	-0.144	0.035	-4.154	0	0	twelve	zero	NO	0.0826887
Dclk3	ENSMUSG00000032500	89.7206	-1.07129	0.290455	-3.68833	0.000225735	0.0117332	doublecortin-like kinase 3 [Source:MGI Symbol;Acc:MGI:3039580]	-1.93058	Dclk3	245038	doublecortin-like kinase 3	1.325	-0.493	0.249	-1.981	0.048	0.071	twelve	zero	NO	0.0827332
Fbxw9	ENSMUSG00000008167	255.004	0.297618	0.110479	2.6939	0.00706213	0.083084	F-box and WD-40 domain protein 9 [Source:MGI Symbol;Acc:MGI:1915878]	-1.08048	Fbxw9	68628	F-box and WD-40 domain protein 9	2449.32	0.435	0.045	9.65	0	0	twelve	zero	NO	0.083084
Snd1	ENSMUSG00000001424	2051.1	-0.210098	0.0780031	-2.69345	0.00707165	0.083135	staphylococcal nuclease and tudor domain containing 1 [Source:MGI Symbol;Acc:MGI:1929266]	-1.08022	Snd1	56463	staphylococcal nuclease and tudor domain containing 1	11760	0.237	0.024	9.875	0	0	twelve	zero	NO	0.083135
Vcl	ENSMUSG00000021823	4727.12	-0.267582	0.097934	-2.73227	0.00629005	0.0785681	vinculin [Source:MGI Symbol;Acc:MGI:98927]	-1.10475	Vcl	22330	vinculin	25482.1	0.094	0.031	3.012	0.003	0.005	twelve	zero	NO	0.0835681
Myl6b	ENSMUSG00000039824	284.878	0.630056	0.234302	2.68907	0.00716508	0.0836931	myosin, light polypeptide 6B [Source:MGI Symbol;Acc:MGI:1917789]	-1.07731	Myl6b	216459	myosin, light polypeptide 6B	420.44	0.783	0.077	10.211	0	0	twelve	zero	YES	0.0836931
Arhgdia	ENSMUSG00000025132	10408.8	-0.266287	0.0990468	-2.6885	0.00717741	0.0837774	Rho GDP dissociation inhibitor (GDI) alpha [Source:MGI Symbol;Acc:MGI:2178103]	-1.07687	Arhgdia	192662	Rho GDP dissociation inhibitor (GDI) alpha	42690.6	0.176	0.025	7.082	0	0	twelve	zero	NO	0.0837774
Rab32	ENSMUSG00000019832	901.624	-0.284843	0.105958	-2.68825	0.00718267	0.0837791	RAB32, member RAS oncogene family [Source:MGI Symbol;Acc:MGI:1915094]	-1.07686	Rab32	67844	RAB32, member RAS oncogene family	3954.85	0.462	0.034	13.689	0	0	twelve	zero	NO	0.0837791
Ulbp1	ENSMUSG00000079685	28.0698	-0.754584	0.280817	-2.6871	0.0072075	0.0840089	UL16 binding protein 1 [Source:MGI Symbol;Acc:MGI:1925027]	-1.07567	Ulbp1	77777	UL16 binding protein 1	288.199	0.843	0.117	7.195	0	0	twelve	zero	YES	0.0840089
Nr2f6	ENSMUSG00000002393	1095.2	0.204839	0.0762591	2.6861	0.00722919	0.084142	nuclear receptor subfamily 2, group F, member 6 [Source:MGI Symbol;Acc:MGI:1352453]	-1.07499	Nr2f6	13864	nuclear receptor subfamily 2, group F, member 6	2059.05	0.252	0.056	4.489	0	0	twelve	zero	NO	0.084142
Snx32	ENSMUSG00000056185	1886.41	-0.236914	0.0821505	-2.8839	0.00392778	0.0611737	sorting nexin 32 [Source:MGI Symbol;Acc:MGI:2444704]	-1.21344	Snx32	225861	sorting nexin 32	756.001	-0.205	0.083	-2.459	0.014	0.023	twelve	zero	NO	0.0841737
Akr1c14	ENSMUSG00000033715	193.383	-1.20928	0.450606	-2.68368	0.00728172	0.0843241	aldo-keto reductase family 1, member C14 [Source:MGI Symbol;Acc:MGI:2145458]	-1.07405	Akr1c14	105387	aldo-keto reductase family 1, member C14	7964.26	-0.917	0.042	-21.987	0	0	twelve	zero	YES	0.0843241
Amot	ENSMUSG00000041688	505.017	1.27099	0.473591	2.68373	0.0072806	0.0843241	angiomotin [Source:MGI Symbol;Acc:MGI:108440]	-1.07405	Amot	27494	angiomotin	1496.12	0.507	0.065	7.781	0	0	twelve	zero	NO	0.0843241
Cep250	ENSMUSG00000038241	851.551	-0.252986	0.0942819	-2.68329	0.00729019	0.0843241	centrosomal protein 250 [Source:MGI Symbol;Acc:MGI:108084]	-1.07405	Cep250	16328	centrosomal protein 250	5473.9	0.325	0.037	8.741	0	0	twelve	zero	NO	0.0843241
Fbrsl1	ENSMUSG00000043323	1059.97	0.166197	0.0619221	2.68398	0.00727519	0.0843241	fibrosin-like 1 [Source:MGI Symbol;Acc:MGI:1920907]	-1.07405	Fbrsl1	381668	fibrosin-like 1	2200.02	0.595	0.051	11.661	0	0	twelve	zero	YES	0.0843241
Steap4	ENSMUSG00000012428	23552.8	-0.5423	0.202096	-2.68337	0.00728837	0.0843241	STEAP family member 4 [Source:MGI Symbol;Acc:MGI:1923560]	-1.07405	Steap4	117167	STEAP family member 4	145534	0.452	0.027	16.567	0	0	twelve	zero	NO	0.0843241
Srl	ENSMUSG00000022519	2950.05	2.93877	0.969379	3.0316	0.00243258	0.0474985	sarcalumenin [Source:MGI Symbol;Acc:MGI:2146620]	-1.32332	Srl	106393	sarcalumenin	423.328	0.188	0.083	2.26	0.024	0.037	twelve	zero	NO	0.0844985
Pcif1	ENSMUSG00000039849	1599.34	0.161407	0.0601806	2.68204	0.00731749	0.0845561	phosphorylated CTD interacting factor 1 [Source:MGI Symbol;Acc:MGI:2443858]	-1.07285	Pcif1	228866	PDX1 C-terminal inhibiting factor 1	3861.88	0.237	0.032	7.457	0	0	twelve	zero	NO	0.0845561
Rcsd1	ENSMUSG00000040723	628.374	1.01324	0.377814	2.68185	0.00732153	0.0845561	RCSD domain containing 1 [Source:MGI Symbol;Acc:MGI:2676394]	-1.07285	Rcsd1	226594	RCSD domain containing 1	329.84	-0.83	0.086	-9.611	0	0	twelve	zero	YES	0.0845561
Fas	ENSMUSG00000024778	469.595	-0.355147	0.132515	-2.68006	0.00736093	0.0849481	Fas (TNF receptor superfamily member 6) [Source:MGI Symbol;Acc:MGI:95484]	-1.07085	Fas	14102	Fas (TNF receptor superfamily member 6)	5896.12	-0.74	0.036	-20.613	0	0	twelve	zero	YES	0.0849481
Tbc1d20	ENSMUSG00000027465	4802.35	0.283571	0.105872	2.67843	0.00739691	0.0850867	TBC1 domain family, member 20 [Source:MGI Symbol;Acc:MGI:1914481]	-1.07014	Tbc1d20	67231	TBC1 domain family, member 20	5361.77	0.744	0.027	27.578	0	0	twelve	zero	YES	0.0850867
Gbp5	ENSMUSG00000105504	261.298	-0.434803	0.16237	-2.67785	0.00740967	0.0851465	guanylate binding protein 5 [Source:MGI Symbol;Acc:MGI:2429943]	-1.06983	Gbp5	229898	guanylate binding protein 5	2678.71	-1.666	0.065	-25.446	0	0	twelve	zero	YES	0.0851465
Slc38a2	ENSMUSG00000022462	2074.11	0.436515	0.163022	2.67764	0.00741421	0.0851465	solute carrier family 38, member 2 [Source:MGI Symbol;Acc:MGI:1915010]	-1.06983	Slc38a2	67760	solute carrier family 38, member 2	20997.7	0.769	0.032	24.291	0	0	twelve	zero	YES	0.0851465
4930453N24Rik	ENSMUSG00000059920	821.699	0.353315	0.131975	2.67713	0.0074255	0.0852165	RIKEN cDNA 4930453N24 gene [Source:MGI Symbol;Acc:MGI:1914859]	-1.06948	4930453N24Rik	67609	RIKEN cDNA 4930453N24 gene	2021.79	0.564	0.039	14.557	0	0	twelve	zero	NO	0.0852165
Ap3m1	ENSMUSG00000021824	3865.22	-0.207258	0.072491	-2.85909	0.00424857	0.0633536	adaptor-related protein complex 3, mu 1 subunit [Source:MGI Symbol;Acc:MGI:1929212]	-1.19823	Ap3m1	55946	adaptor-related protein complex 3, mu 1 subunit	7223.17	0.075	0.031	2.471	0.013	0.022	twelve	zero	NO	0.0853536
Zfp777	ENSMUSG00000071477	541.859	0.232276	0.0633196	3.66831	0.000244155	0.0123694	zinc finger protein 777 [Source:MGI Symbol;Acc:MGI:1919556]	-1.90765	Zfp777	72306	zinc finger protein 777	2532.89	0.098	0.05	1.969	0.049	0.073	twelve	zero	NO	0.0853694
Eef1a2	ENSMUSG00000016349	2870.51	3.13573	1.17266	2.67403	0.0074946	0.0857094	eukaryotic translation elongation factor 1 alpha 2 [Source:MGI Symbol;Acc:MGI:1096317]	-1.06697	Eef1a2	13628	eukaryotic translation elongation factor 1 alpha 2	338.037	-0.587	0.149	-3.944	0	0	twelve	zero	YES	0.0857094
Kcnma1	ENSMUSG00000063142	115.359	1.6878	0.63158	2.67234	0.00753242	0.0858012	potassium large conductance calcium-activated channel, subfamily M, alpha member 1 [Source:MGI Symbol;Acc:MGI:99923]	-1.06651	Kcnma1	16531	potassium large conductance calcium-activated channel, subfamily M, alpha member 1	194.368	0.498	0.108	4.602	0	0	twelve	zero	NO	0.0858012
Naa40	ENSMUSG00000024764	715.386	0.18144	0.0679138	2.67163	0.00754847	0.0858012	N(alpha)-acetyltransferase 40, NatD catalytic subunit [Source:MGI Symbol;Acc:MGI:1918249]	-1.06651	Naa40	70999	N(alpha)-acetyltransferase 40, NatD catalytic subunit	2418.03	-0.741	0.042	-17.693	0	0	twelve	zero	YES	0.0858012
Pcbp2	ENSMUSG00000056851	7254.55	0.122505	0.0458333	2.67283	0.00752141	0.0858012	poly(rC) binding protein 2 [Source:MGI Symbol;Acc:MGI:108202]	-1.06651	Pcbp2	18521	poly(rC) binding protein 2	29283.5	0.274	0.024	11.456	0	0	twelve	zero	NO	0.0858012
Pdp1	ENSMUSG00000049225	441.876	0.571414	0.213836	2.6722	0.00753551	0.0858012	pyruvate dehyrogenase phosphatase catalytic subunit 1 [Source:MGI Symbol;Acc:MGI:2685870]	-1.06651	Pdp1	381511	pyruvate dehyrogenase phosphatase catalytic subunit 1	5042.14	0.976	0.046	21.154	0	0	twelve	zero	YES	0.0858012
Phka1	ENSMUSG00000034055	1246.11	1.91291	0.715976	2.67175	0.0075456	0.0858012	phosphorylase kinase alpha 1 [Source:MGI Symbol;Acc:MGI:97576]	-1.06651	Phka1	18679	phosphorylase kinase alpha 1	2161.45	0.3	0.051	5.859	0	0	twelve	zero	NO	0.0858012
Tada2b	ENSMUSG00000029196	845.779	0.228164	0.0854046	2.67157	0.00754975	0.0858012	transcriptional adaptor 2B [Source:MGI Symbol;Acc:MGI:3035274]	-1.06651	Tada2b	231151	transcriptional adaptor 2B	2289.8	0.787	0.047	16.917	0	0	twelve	zero	YES	0.0858012
Zmiz1	ENSMUSG00000007817	3223.73	-0.370954	0.138847	-2.67168	0.00754728	0.0858012	zinc finger, MIZ-type containing 1 [Source:MGI Symbol;Acc:MGI:3040693]	-1.06651	Zmiz1	328365	zinc finger, MIZ-type containing 1	27012.4	-0.375	0.04	-9.388	0	0	twelve	zero	NO	0.0858012
Fmnl2	ENSMUSG00000036053	670.159	-0.188057	0.0704119	-2.67081	0.00756682	0.0859355	formin-like 2 [Source:MGI Symbol;Acc:MGI:1918659]	-1.06583	Fmnl2	71409	formin-like 2	7582.86	0.225	0.027	8.3	0	0	twelve	zero	NO	0.0859355
Chml	ENSMUSG00000078185	1118.94	-0.41196	0.151527	-2.71872	0.00655343	0.080196	choroideremia-like [Source:MGI Symbol;Acc:MGI:101913]	-1.09585	Chml	12663	choroideremia-like	560.269	0.232	0.079	2.949	0.003	0.006	twelve	zero	NO	0.086196
Uba5	ENSMUSG00000032557	907.23	-0.207715	0.0770893	-2.69447	0.0070501	0.0830604	ubiquitin-like modifier activating enzyme 5 [Source:MGI Symbol;Acc:MGI:1913913]	-1.08061	Uba5	66663	ubiquitin-like modifier activating enzyme 5	3598.57	-0.13	0.042	-3.082	0.002	0.004	twelve	zero	NO	0.0870604
Ctsl	ENSMUSG00000021477	6343.2	-0.212062	0.0780238	-2.71792	0.00656935	0.0802716	cathepsin L [Source:MGI Symbol;Acc:MGI:88564]	-1.09544	Ctsl	13039	cathepsin L	91352.9	-0.1	0.035	-2.874	0.004	0.007	twelve	zero	NO	0.0872716
Tigd5	ENSMUSG00000103906	87.4652	0.433833	0.162849	2.66402	0.00772135	0.0873877	tigger transposable element derived 5 [Source:MGI Symbol;Acc:MGI:2145902]	-1.05855	Tigd5	105734	tigger transposable element derived 5	434.622	-0.666	0.088	-7.541	0	0	twelve	zero	YES	0.0873877
Tmem123	ENSMUSG00000050912	2738.07	-0.257378	0.0966084	-2.66414	0.00771853	0.0873877	transmembrane protein 123 [Source:MGI Symbol;Acc:MGI:1919179]	-1.05855	Tmem123	71929	transmembrane protein 123	6489.45	-0.845	0.048	-17.56	0	0	twelve	zero	YES	0.0873877
Zfp553	ENSMUSG00000045598	224.772	0.287187	0.096135	2.98733	0.00281427	0.0515309	zinc finger protein 553 [Source:MGI Symbol;Acc:MGI:2384725]	-1.28793	Zfp553	233887	zinc finger protein 553	1521.67	-0.102	0.045	-2.278	0.023	0.036	twelve	zero	NO	0.0875309
Dcaf15	ENSMUSG00000037103	264.611	0.271789	0.102148	2.66074	0.00779698	0.0880613	DDB1 and CUL4 associated factor 15 [Source:MGI Symbol;Acc:MGI:2684420]	-1.05521	Dcaf15	212123	DDB1 and CUL4 associated factor 15	1394.53	0.74	0.055	13.491	0	0	twelve	zero	YES	0.0880613
Ndufa12	ENSMUSG00000020022	987.014	0.431326	0.162139	2.66022	0.00780893	0.0881355	NADH:ubiquinone oxidoreductase subunit A12 [Source:MGI Symbol;Acc:MGI:1913664]	-1.05485	Ndufa12	66414	NADH dehydrogenase (ubiquinone) 1 alpha subcomplex, 12	3544.59	0.238	0.043	5.492	0	0	twelve	zero	NO	0.0881355
Bst2	ENSMUSG00000046718	651.245	-0.359433	0.135282	-2.65691	0.00788595	0.0883055	bone marrow stromal cell antigen 2 [Source:MGI Symbol;Acc:MGI:1916800]	-1.05401	Bst2	69550	bone marrow stromal cell antigen 2	13033.6	-1.263	0.098	-12.853	0	0	twelve	zero	YES	0.0883055
Dyrk1a	ENSMUSG00000022897	1066.8	0.3498	0.131653	2.65699	0.0078841	0.0883055	dual-specificity tyrosine-(Y)-phosphorylation regulated kinase 1a [Source:MGI Symbol;Acc:MGI:1330299]	-1.05401	Dyrk1a	13548	dual-specificity tyrosine-(Y)-phosphorylation regulated kinase 1a	3680.61	0.266	0.042	6.312	0	0	twelve	zero	NO	0.0883055
Endod1	ENSMUSG00000037419	645.903	-0.315177	0.11859	-2.65771	0.00786746	0.0883055	endonuclease domain containing 1 [Source:MGI Symbol;Acc:MGI:1919196]	-1.05401	Endod1	71946	endonuclease domain containing 1	2696.44	-0.748	0.047	-16.043	0	0	twelve	zero	YES	0.0883055
Fndc5	ENSMUSG00000001334	108.268	2.07517	0.780957	2.65721	0.00787894	0.0883055	fibronectin type III domain containing 5 [Source:MGI Symbol;Acc:MGI:1917614]	-1.05401	Fndc5	384061	fibronectin type III domain containing 5	14.82	-1.373	0.331	-4.147	0	0	twelve	zero	YES	0.0883055
Gpr27	ENSMUSG00000072875	143.071	-0.450617	0.169545	-2.6578	0.00786535	0.0883055	G protein-coupled receptor 27 [Source:MGI Symbol;Acc:MGI:1202299]	-1.05401	Gpr27	14761	G protein-coupled receptor 27	15.953	-1.704	0.303	-5.627	0	0	twelve	zero	YES	0.0883055
Mark4	ENSMUSG00000030397	983.772	0.17581	0.0661214	2.6589	0.00783965	0.0883055	MAP/microtubule affinity regulating kinase 4 [Source:MGI Symbol;Acc:MGI:1920955]	-1.05401	Mark4	232944	MAP/microtubule affinity regulating kinase 4	2661.06	0.283	0.038	7.454	0	0	twelve	zero	NO	0.0883055
Cstf1	ENSMUSG00000027498	829.994	0.140608	0.052941	2.65594	0.00790872	0.0883491	cleavage stimulation factor, 3' pre-RNA, subunit 1 [Source:MGI Symbol;Acc:MGI:1914587]	-1.0538	Cstf1	67337	cleavage stimulation factor, 3' pre-RNA, subunit 1	2039.25	0.353	0.051	6.987	0	0	twelve	zero	NO	0.0883491
Myot	ENSMUSG00000024471	2688.42	3.25396	1.22549	2.65523	0.0079254	0.0883746	myotilin [Source:MGI Symbol;Acc:MGI:1889800]	-1.05367	Myot	58916	myotilin	212.999	1.571	0.165	9.506	0	0	twelve	zero	YES	0.0883746
Atg4c	ENSMUSG00000028550	312.531	0.221478	0.0834865	2.65286	0.00798141	0.0888146	autophagy related 4C, cysteine peptidase [Source:MGI Symbol;Acc:MGI:2651854]	-1.05152	Atg4c	242557	autophagy related 4C, cysteine peptidase	1281.78	-0.207	0.056	-3.694	0	0	twelve	zero	NO	0.0888146
4930481A15Rik	ENSMUSG00000086938	209.531	0.489196	0.184539	2.65091	0.00802751	0.0888521	RIKEN cDNA 4930481A15 gene [Source:MGI Symbol;Acc:MGI:1922181]	-1.05133	4930481A15Rik	74931	RIKEN cDNA 4930481A15 gene	124.992	-0.562	0.133	-4.239	0	0	twelve	zero	NO	0.0888521
Frrs1	ENSMUSG00000033386	347.197	0.307752	0.116097	2.65082	0.00802965	0.0888521	ferric-chelate reductase 1 [Source:MGI Symbol;Acc:MGI:108076]	-1.05133	Frrs1	20321	ferric-chelate reductase 1	1310.48	-0.196	0.052	-3.797	0	0	twelve	zero	NO	0.0888521
Ppid	ENSMUSG00000027804	804.96	-0.251376	0.0948128	-2.65129	0.0080185	0.0888521	peptidylprolyl isomerase D (cyclophilin D) [Source:MGI Symbol;Acc:MGI:1914988]	-1.05133	Ppid	67738	peptidylprolyl isomerase D (cyclophilin D)	1669.38	-1.427	0.049	-29.231	0	0	twelve	zero	YES	0.0888521
Dzip3	ENSMUSG00000064061	175.512	-0.271216	0.10244	-2.64755	0.00810765	0.0892331	DAZ interacting protein 3, zinc finger [Source:MGI Symbol;Acc:MGI:1917433]	-1.04947	Dzip3	224170	DAZ interacting protein 3, zinc finger	1422.09	-1.457	0.049	-29.624	0	0	twelve	zero	YES	0.0892331
Mad1l1	ENSMUSG00000029554	317.191	-0.381658	0.144177	-2.64715	0.0081174	0.0892805	MAD1 mitotic arrest deficient 1-like 1 [Source:MGI Symbol;Acc:MGI:1341857]	-1.04924	Mad1l1	17120	MAD1 mitotic arrest deficient 1-like 1	1396.36	1.17	0.062	19.019	0	0	twelve	zero	YES	0.0892805
Itih4	ENSMUSG00000021922	144.826	-0.68285	0.257007	-2.65693	0.00788552	0.0883055	inter alpha-trypsin inhibitor, heavy chain 4 [Source:MGI Symbol;Acc:MGI:109536]	-1.05401	Itih4	16427	inter alpha-trypsin inhibitor, heavy chain 4	14.207	1.092	0.321	3.399	0.001	0.001	twelve	zero	YES	0.0893055
Seh1l	ENSMUSG00000079614	1064.4	0.24818	0.0937967	2.64594	0.00814644	0.0894199	SEH1-like (S. cerevisiae [Source:MGI Symbol;Acc:MGI:1919374]	-1.04857	Seh1l	72124	SEH1-like (S. cerevisiae	6417.67	-0.219	0.04	-5.421	0	0	twelve	zero	NO	0.0894199
Ccbe1	ENSMUSG00000046318	34.0115	0.777719	0.294178	2.6437	0.00820044	0.0897721	collagen and calcium binding EGF domains 1 [Source:MGI Symbol;Acc:MGI:2445053]	-1.04686	Ccbe1	320924	collagen and calcium binding EGF domains 1	475.738	0.589	0.116	5.092	0	0	twelve	zero	YES	0.0897721
Cys1	ENSMUSG00000062563	228.04	-0.602855	0.228086	-2.64311	0.00821495	0.0897973	cystin 1 [Source:MGI Symbol;Acc:MGI:2177632]	-1.04674	Cys1	12879	cystin 1	1177.35	-1.163	0.059	-19.549	0	0	twelve	zero	YES	0.0897973
Tbc1d9b	ENSMUSG00000036644	3111.65	-0.172278	0.0651738	-2.64336	0.00820881	0.0897973	TBC1 domain family, member 9B [Source:MGI Symbol;Acc:MGI:1924045]	-1.04674	Tbc1d9b	76795	TBC1 domain family, member 9B	13638	-0.173	0.026	-6.52	0	0	twelve	zero	NO	0.0897973
Ttc16	ENSMUSG00000039021	155.867	0.315797	0.119508	2.64248	0.00823014	0.0897973	tetratricopeptide repeat domain 16 [Source:MGI Symbol;Acc:MGI:2443048]	-1.04674	Ttc16	338348	tetratricopeptide repeat domain 16	28.373	-1.157	0.3	-3.859	0	0	twelve	zero	YES	0.0897973
Taf15	ENSMUSG00000020680	765.89	-0.217457	0.0823274	-2.64137	0.00825706	0.0899713	TATA-box binding protein associated factor 15 [Source:MGI Symbol;Acc:MGI:1917689]	-1.0459	Taf15	70439	TATA-box binding protein associated factor 15	3983.07	-0.885	0.034	-26.133	0	0	twelve	zero	YES	0.0899713
Rnf128	ENSMUSG00000031438	31.3343	2.12737	0.803411	2.64793	0.00809873	0.0891949	ring finger protein 128 [Source:MGI Symbol;Acc:MGI:1914139]	-1.04966	Rnf128	66889	ring finger protein 128	258.978	0.473	0.132	3.583	0	0.001	twelve	zero	NO	0.0901949
Lrrc20	ENSMUSG00000037151	562.455	1.68908	0.623254	2.71009	0.0067265	0.0814736	leucine rich repeat containing 20 [Source:MGI Symbol;Acc:MGI:2387182]	-1.08898	Lrrc20	216011	leucine rich repeat containing 20	1477.79	0.136	0.049	2.785	0.005	0.009	twelve	zero	NO	0.0904736
Mau2	ENSMUSG00000031858	1300.99	0.234272	0.0888162	2.63772	0.00834665	0.0907431	MAU2 sister chromatid cohesion factor [Source:MGI Symbol;Acc:MGI:1921799]	-1.04219	Mau2	74549	MAU2 sister chromatid cohesion factor	4413.84	0.184	0.034	5.479	0	0	twelve	zero	NO	0.0907431
Asb4	ENSMUSG00000042607	27.4232	1.68986	0.555332	3.04297	0.00234254	0.0467594	ankyrin repeat and SOCS box-containing 4 [Source:MGI Symbol;Acc:MGI:1929751]	-1.33013	Asb4	65255	ankyrin repeat and SOCS box-containing 4	31.35	0.582	0.265	2.194	0.028	0.044	twelve	zero	NO	0.0907594
Rbfox1	ENSMUSG00000008658	408.429	3.22411	1.2031	2.67984	0.00736583	0.0849481	RNA binding protein, fox-1 homolog (C. elegans) 1 [Source:MGI Symbol;Acc:MGI:1926224]	-1.07085	Rbfox1	268859	RNA binding protein, fox-1 homolog (C. elegans) 1	35.44	0.744	0.256	2.908	0.004	0.006	twelve	zero	YES	0.0909481
Phgdh	ENSMUSG00000053398	5966.29	-0.451512	0.171388	-2.63445	0.00842733	0.0911059	3-phosphoglycerate dehydrogenase [Source:MGI Symbol;Acc:MGI:1355330]	-1.04045	Phgdh	236539	3-phosphoglycerate dehydrogenase	3324.02	1.829	0.044	41.866	0	0	twelve	zero	YES	0.0911059
Anks1	ENSMUSG00000024219	1692.3	-0.197639	0.0750572	-2.63317	0.0084591	0.0912232	ankyrin repeat and SAM domain containing 1 [Source:MGI Symbol;Acc:MGI:2446180]	-1.03989	Anks1	224650	ankyrin repeat and SAM domain containing 1	2692.08	-0.397	0.041	-9.681	0	0	twelve	zero	NO	0.0912232
Ndufs3	ENSMUSG00000005510	2327.41	0.337788	0.128301	2.63279	0.00846865	0.0912232	NADH:ubiquinone oxidoreductase core subunit S3 [Source:MGI Symbol;Acc:MGI:1915599]	-1.03989	Ndufs3	68349	NADH dehydrogenase (ubiquinone) Fe-S protein 3	6256.19	0.342	0.027	12.763	0	0	twelve	zero	NO	0.0912232
Sox6	ENSMUSG00000051910	1264.21	0.59778	0.227013	2.63324	0.00845749	0.0912232	SRY (sex determining region Y)-box 6 [Source:MGI Symbol;Acc:MGI:98368]	-1.03989	Sox6	20679	SRY (sex determining region Y)-box 6	1319.19	-0.605	0.058	-10.491	0	0	twelve	zero	YES	0.0912232
Cald1	ENSMUSG00000029761	3720.96	-0.228671	0.086115	-2.65541	0.0079211	0.0883746	caldesmon 1 [Source:MGI Symbol;Acc:MGI:88250]	-1.05367	Cald1	109624	caldesmon 1	40695.9	-0.107	0.034	-3.151	0.002	0.003	twelve	zero	NO	0.0913746
Lmcd1	ENSMUSG00000057604	691.627	1.9631	0.746129	2.63105	0.00851209	0.0915329	LIM and cysteine-rich domains 1 [Source:MGI Symbol;Acc:MGI:1353635]	-1.03842	Lmcd1	30937	LIM and cysteine-rich domains 1	361.495	0.483	0.091	5.287	0	0	twelve	zero	NO	0.0915329
Plcd1	ENSMUSG00000010660	1159.86	-0.317227	0.105032	-3.0203	0.00252521	0.048686	phospholipase C, delta 1 [Source:MGI Symbol;Acc:MGI:97614]	-1.3126	Plcd1	18799	phospholipase C, delta 1	4503.3	-0.079	0.036	-2.205	0.027	0.043	twelve	zero	NO	0.091686
Timp4	ENSMUSG00000030317	5193.32	-0.767911	0.292001	-2.62983	0.00854279	0.0917475	tissue inhibitor of metalloproteinase 4 [Source:MGI Symbol;Acc:MGI:109125]	-1.03741	Timp4	110595	tissue inhibitor of metalloproteinase 4	581.774	-0.963	0.084	-11.427	0	0	twelve	zero	YES	0.0917475
Vwa5a	ENSMUSG00000023186	2068.55	-0.192467	0.0468445	-4.10863	3.98008e-05	0.0040587	von Willebrand factor A domain containing 5A [Source:MGI Symbol;Acc:MGI:1915026]	-2.39161	Vwa5a	67776	von Willebrand factor A domain containing 5A	14943.4	0.046	0.024	1.885	0.059	0.088	twelve	zero	NO	0.0920587
Cox6c	ENSMUSG00000014313	2523.84	0.3628	0.13825	2.62423	0.00868461	0.0927188	cytochrome c oxidase subunit 6C [Source:MGI Symbol;Acc:MGI:104614]	-1.03283	Cox6c	12864	cytochrome c oxidase subunit VIc	8993.74	0.311	0.049	6.408	0	0	twelve	zero	NO	0.0927188
Kifc2	ENSMUSG00000004187	286.41	0.232994	0.088779	2.62443	0.00867953	0.0927188	kinesin family member C2 [Source:MGI Symbol;Acc:MGI:109187]	-1.03283	Kifc2	16581	kinesin family member C2	349.015	-0.984	0.093	-10.589	0	0	twelve	zero	YES	0.0927188
Acsl6	ENSMUSG00000020333	175.055	2.8148	1.07385	2.62122	0.00876165	0.0932534	acyl-CoA synthetase long-chain family member 6 [Source:MGI Symbol;Acc:MGI:894291]	-1.03034	Acsl6	216739	acyl-CoA synthetase long-chain family member 6	118.379	1.764	0.177	9.972	0	0	twelve	zero	YES	0.0932534
Pdk3	ENSMUSG00000035232	299.106	-0.410907	0.156765	-2.62116	0.00876313	0.0932534	pyruvate dehydrogenase kinase, isoenzyme 3 [Source:MGI Symbol;Acc:MGI:2384308]	-1.03034	Pdk3	236900	pyruvate dehydrogenase kinase, isoenzyme 3	3900.43	-0.138	0.034	-4.105	0	0	twelve	zero	NO	0.0932534
2810459M11Rik	ENSMUSG00000026227	95.8595	1.13704	0.351313	3.23654	0.00120989	0.0323981	RIKEN cDNA 2810459M11 gene [Source:MGI Symbol;Acc:MGI:1920042]	-1.48948	2810459M11Rik	72792	RIKEN cDNA 2810459M11 gene	17.973	-0.659	0.321	-2.052	0.04	0.061	twelve	zero	NO	0.0933981
Gpx3	ENSMUSG00000018339	56779.2	-0.784273	0.299678	-2.61705	0.00886941	0.0937425	glutathione peroxidase 3 [Source:MGI Symbol;Acc:MGI:105102]	-1.02806	Gpx3	14778	glutathione peroxidase 3	49383.7	-2.068	0.03	-68.343	0	0	twelve	zero	YES	0.0937425
Pou6f1	ENSMUSG00000009739	876.2	0.311988	0.119185	2.61768	0.0088529	0.0937425	POU domain, class 6, transcription factor 1 [Source:MGI Symbol;Acc:MGI:102935]	-1.02806	Pou6f1	19009	POU domain, class 6, transcription factor 1	4708.18	0.311	0.038	8.087	0	0	twelve	zero	NO	0.0937425
Sertad3	ENSMUSG00000055200	153.918	0.389996	0.149027	2.61695	0.00887202	0.0937425	SERTA domain containing 3 [Source:MGI Symbol;Acc:MGI:2180697]	-1.02806	Sertad3	170742	SERTA domain containing 3	931.692	0.292	0.055	5.307	0	0	twelve	zero	NO	0.0937425
Tnks1bp1	ENSMUSG00000033955	5015.41	-0.267206	0.102086	-2.61747	0.00885854	0.0937425	tankyrase 1 binding protein 1 [Source:MGI Symbol;Acc:MGI:2446193]	-1.02806	Tnks1bp1	228140	tankyrase 1 binding protein 1	17067.1	0.115	0.024	4.85	0	0	twelve	zero	NO	0.0937425
Zdhhc4	ENSMUSG00000001844	1004.3	0.164672	0.0629616	2.61544	0.00891129	0.0939152	zinc finger, DHHC domain containing 4 [Source:MGI Symbol;Acc:MGI:1920131]	-1.02726	Zdhhc4	72881	zinc finger, DHHC domain containing 4	3140.94	0.727	0.052	13.921	0	0	twelve	zero	YES	0.0939152
Rc3h2	ENSMUSG00000075376	856.075	0.211292	0.080795	2.61517	0.0089184	0.0939298	ring finger and CCCH-type zinc finger domains 2 [Source:MGI Symbol;Acc:MGI:2442789]	-1.0272	Rc3h2	319817	ring finger and CCCH-type zinc finger domains 2	2774.2	0.36	0.051	7.124	0	0	twelve	zero	NO	0.0939298
Zfp809	ENSMUSG00000057982	953.541	-0.396266	0.151558	-2.61461	0.00893289	0.0939616	zinc finger protein 809 [Source:MGI Symbol;Acc:MGI:2143362]	-1.02705	Zfp809	235047	zinc finger protein 809	1279.93	-0.64	0.056	-11.527	0	0	twelve	zero	YES	0.0939616
Cyfip2	ENSMUSG00000020340	82.4049	0.693504	0.265269	2.61434	0.00894003	0.0939765	cytoplasmic FMR1 interacting protein 2 [Source:MGI Symbol;Acc:MGI:1924134]	-1.02698	Cyfip2	76884	cytoplasmic FMR1 interacting protein 2	16.981	-1.464	0.325	-4.499	0	0	twelve	zero	YES	0.0939765
Fam189b	ENSMUSG00000032657	276.631	0.423686	0.162099	2.61375	0.00895545	0.0940179	family with sequence similarity 189, member B [Source:MGI Symbol;Acc:MGI:1915771]	-1.02679	Fam189b	68521	family with sequence similarity 189, member B	2562.56	0.484	0.041	11.877	0	0	twelve	zero	NO	0.0940179
Sdhaf1	ENSMUSG00000074211	526.715	0.244265	0.0931687	2.62175	0.00874788	0.0932181	succinate dehydrogenase complex assembly factor 1 [Source:MGI Symbol;Acc:MGI:1915582]	-1.0305	Sdhaf1	68332	succinate dehydrogenase complex assembly factor 1	1210.17	0.208	0.061	3.39	0.001	0.001	twelve	zero	NO	0.0942181
Gpr68	ENSMUSG00000047415	33.9469	0.757326	0.288266	2.62717	0.00860977	0.0923409	G protein-coupled receptor 68 [Source:MGI Symbol;Acc:MGI:2441763]	-1.03461	Gpr68	238377	G protein-coupled receptor 68	5.773	-1.123	0.346	-3.249	0.001	0.002	twelve	zero	YES	0.0943409
Bend7	ENSMUSG00000048186	60.5445	0.442358	0.169491	2.60993	0.00905618	0.0947114	BEN domain containing 7 [Source:MGI Symbol;Acc:MGI:2443100]	-1.0236	Bend7	209645	BEN domain containing 7	38.808	1.606	0.272	5.909	0	0	twelve	zero	YES	0.0947114
Rbm28	ENSMUSG00000029701	1239.64	-0.315954	0.121074	-2.6096	0.00906477	0.0947408	RNA binding motif protein 28 [Source:MGI Symbol;Acc:MGI:2655711]	-1.02346	Rbm28	68272	RNA binding motif protein 28	3681.22	0.16	0.035	4.514	0	0	twelve	zero	NO	0.0947408
Acsl5	ENSMUSG00000024981	1316.98	-0.213224	0.0817764	-2.6074	0.00912325	0.0950489	acyl-CoA synthetase long-chain family member 5 [Source:MGI Symbol;Acc:MGI:1919129]	-1.02205	Acsl5	433256	acyl-CoA synthetase long-chain family member 5	4861.88	-0.137	0.031	-4.359	0	0	twelve	zero	NO	0.0950489
Fancc	ENSMUSG00000021461	334.45	-0.336253	0.128925	-2.60814	0.00910368	0.0950489	Fanconi anemia, complementation group C [Source:MGI Symbol;Acc:MGI:95480]	-1.02205	Fancc	14088	Fanconi anemia, complementation group C	1548.23	-0.196	0.052	-3.756	0	0	twelve	zero	NO	0.0950489
Zfp580	ENSMUSG00000055633	205.603	0.329285	0.126272	2.60774	0.00911427	0.0950489	zinc finger protein 580 [Source:MGI Symbol;Acc:MGI:1916242]	-1.02205	Zfp580	68992	zinc finger protein 580	647.436	0.813	0.083	9.751	0	0	twelve	zero	YES	0.0950489
Zswim7	ENSMUSG00000014243	154.469	0.458292	0.17575	2.60763	0.00911702	0.0950489	zinc finger SWIM-type containing 7 [Source:MGI Symbol;Acc:MGI:1916997]	-1.02205	Zswim7	69747	zinc finger SWIM-type containing 7	776.684	0.321	0.076	4.231	0	0	twelve	zero	NO	0.0950489
Ccnd2	ENSMUSG00000000184	6973.14	-0.278971	0.107005	-2.60708	0.00913174	0.0950746	cyclin D2 [Source:MGI Symbol;Acc:MGI:88314]	-1.02194	Ccnd2	12444	cyclin D2	42934	-0.546	0.028	-19.816	0	0	twelve	zero	NO	0.0950746
Col4a2	ENSMUSG00000031503	19053.7	-0.243855	0.0935863	-2.60567	0.00916946	0.0952879	collagen, type IV, alpha 2 [Source:MGI Symbol;Acc:MGI:88455]	-1.02096	Col4a2	12827	collagen, type IV, alpha 2	69873.6	0.192	0.028	6.889	0	0	twelve	zero	NO	0.0952879
Atp1b2	ENSMUSG00000041329	845.57	1.68934	0.648458	2.60516	0.00918304	0.0953686	ATPase, Na+/K+ transporting, beta 2 polypeptide [Source:MGI Symbol;Acc:MGI:88109]	-1.02059	Atp1b2	11932	ATPase, Na+/K+ transporting, beta 2 polypeptide	3929.21	-1.295	0.039	-32.825	0	0	twelve	zero	YES	0.0953686
Cdnf	ENSMUSG00000039496	160.937	1.02997	0.39541	2.60483	0.00919209	0.0954021	cerebral dopamine neurotrophic factor [Source:MGI Symbol;Acc:MGI:3606576]	-1.02044	Cdnf	227526	cerebral dopamine neurotrophic factor	1139.21	-0.588	0.067	-8.721	0	0	twelve	zero	YES	0.0954021
Ltc4s	ENSMUSG00000020377	1581.11	0.529761	0.193376	2.73954	0.00615252	0.0774424	leukotriene C4 synthase [Source:MGI Symbol;Acc:MGI:107498]	-1.11102	Ltc4s	17001	leukotriene C4 synthase	807.152	-0.188	0.074	-2.551	0.011	0.018	twelve	zero	NO	0.0954424
Lrrc61	ENSMUSG00000073096	3235.24	-0.396972	0.14317	-2.77273	0.00555879	0.0735006	leucine rich repeat containing 61 [Source:MGI Symbol;Acc:MGI:2652848]	-1.13371	Lrrc61	243371	leucine rich repeat containing 61	1056.99	-0.137	0.055	-2.465	0.014	0.022	twelve	zero	NO	0.0955006
Cd24a	ENSMUSG00000047139	740.644	1.71499	0.658829	2.60309	0.00923869	0.095617	CD24a antigen [Source:MGI Symbol;Acc:MGI:88323]	-1.01947	Cd24a	12484	CD24a antigen	7352.1	0.978	0.034	28.428	0	0	twelve	zero	YES	0.095617
Runx2	ENSMUSG00000039153	64.6472	0.586905	0.225474	2.60299	0.00924154	0.095617	runt related transcription factor 2 [Source:MGI Symbol;Acc:MGI:99829]	-1.01947	Runx2	12393	runt related transcription factor 2	2935.47	-0.384	0.037	-10.386	0	0	twelve	zero	NO	0.095617
Pacs2	ENSMUSG00000021143	2288.5	-0.114711	0.0424283	-2.70364	0.00685838	0.0819206	phosphofurin acidic cluster sorting protein 2 [Source:MGI Symbol;Acc:MGI:1924399]	-1.08661	Pacs2	217893	phosphofurin acidic cluster sorting protein 2	3734.02	-0.087	0.033	-2.624	0.009	0.014	twelve	zero	NO	0.0959206
Morn2	ENSMUSG00000045257	89.4441	-0.388888	0.149515	-2.601	0.0092953	0.0959419	MORN repeat containing 2 [Source:MGI Symbol;Acc:MGI:2674071]	-1.01799	Morn2	378462	MORN repeat containing 2	284.622	-1.669	0.107	-15.538	0	0	twelve	zero	YES	0.0959419
Ankrd1	ENSMUSG00000024803	84.4484	3.31447	1.27456	2.60049	0.00930908	0.096001	ankyrin repeat domain 1 (cardiac muscle) [Source:MGI Symbol;Acc:MGI:1097717]	-1.01772	Ankrd1	107765	ankyrin repeat domain 1 (cardiac muscle)	172.417	-1.789	0.162	-11.036	0	0	twelve	zero	YES	0.096001
Pycr1	ENSMUSG00000025140	91.6277	-0.399874	0.153831	-2.59944	0.00933766	0.096001	pyrroline-5-carboxylate reductase 1 [Source:MGI Symbol;Acc:MGI:2384795]	-1.01772	Pycr1	209027	pyrroline-5-carboxylate reductase 1	694.267	-1.363	0.07	-19.486	0	0	twelve	zero	YES	0.096001
Rbm38	ENSMUSG00000027510	808.342	1.15739	0.445234	2.59951	0.00933582	0.096001	RNA binding motif protein 38 [Source:MGI Symbol;Acc:MGI:1889294]	-1.01772	Rbm38	56190	RNA binding motif protein 38	190.417	1.028	0.112	9.207	0	0	twelve	zero	YES	0.096001
Specc1	ENSMUSG00000042331	129.764	-0.497652	0.191446	-2.59944	0.00933747	0.096001	sperm antigen with calponin homology and coiled-coil domains 1 [Source:MGI Symbol;Acc:MGI:2442356]	-1.01772	Specc1	432572	sperm antigen with calponin homology and coiled-coil domains 1	1458.02	1.409	0.053	26.337	0	0	twelve	zero	YES	0.096001
Coro2a	ENSMUSG00000028337	172.794	0.539907	0.189707	2.84601	0.0044271	0.0650069	coronin, actin binding protein 2A [Source:MGI Symbol;Acc:MGI:1345966]	-1.18704	Coro2a	107684	coronin, actin binding protein 2A	82.083	-0.459	0.196	-2.342	0.019	0.031	twelve	zero	NO	0.0960069
Tmem102	ENSMUSG00000089876	45.4274	0.538848	0.206326	2.61163	0.00901121	0.0943615	transmembrane protein 102 [Source:MGI Symbol;Acc:MGI:1921591]	-1.02521	Tmem102	380705	transmembrane protein 102	3.54	1.065	0.328	3.25	0.001	0.002	twelve	zero	YES	0.0963615
Irf8	ENSMUSG00000041515	309.773	-0.386097	0.114823	-3.36254	0.000772282	0.0253631	interferon regulatory factor 8 [Source:MGI Symbol;Acc:MGI:96395]	-1.5958	Irf8	15900	interferon regulatory factor 8	19.943	-0.602	0.304	-1.98	0.048	0.071	twelve	zero	NO	0.0963631
Ss18l1	ENSMUSG00000039086	144.986	0.422516	0.16272	2.59659	0.00941544	0.0966188	SS18, nBAF chromatin remodeling complex subunit like 1 [Source:MGI Symbol;Acc:MGI:2444061]	-1.01494	Ss18l1	269397	synovial sarcoma translocation gene on chromosome 18-like 1	562.788	-0.568	0.074	-7.657	0	0	twelve	zero	NO	0.0966188
Eepd1	ENSMUSG00000036611	6701.31	-0.364541	0.140458	-2.59538	0.00944868	0.0967781	endonuclease/exonuclease/phosphatase family domain containing 1 [Source:MGI Symbol;Acc:MGI:1914734]	-1.01422	Eepd1	67484	endonuclease/exonuclease/phosphatase family domain containing 1	3159.69	-0.997	0.041	-24.292	0	0	twelve	zero	YES	0.0967781
Cdc14a	ENSMUSG00000033502	145.932	0.655862	0.252814	2.59425	0.00947989	0.0968165	CDC14 cell division cycle 14A [Source:MGI Symbol;Acc:MGI:2442676]	-1.01405	Cdc14a	229776	CDC14 cell division cycle 14A	271.298	0.492	0.116	4.226	0	0	twelve	zero	NO	0.0968165
Hspb2	ENSMUSG00000038086	248.954	0.887803	0.342176	2.59458	0.00947071	0.0968165	heat shock protein 2 [Source:MGI Symbol;Acc:MGI:1916503]	-1.01405	Hspb2	69253	heat shock protein 2	849.471	0.653	0.06	10.827	0	0	twelve	zero	YES	0.0968165
Spef1	ENSMUSG00000027329	261.696	-0.288465	0.111172	-2.59475	0.0094659	0.0968165	sperm flagellar 1 [Source:MGI Symbol;Acc:MGI:3513546]	-1.01405	Spef1	70997	sperm flagellar 1	181.094	-1.84	0.124	-14.823	0	0	twelve	zero	YES	0.0968165
Arhgef10l	ENSMUSG00000040964	408.962	0.582293	0.224529	2.5934	0.00950317	0.0969221	Rho guanine nucleotide exchange factor (GEF) 10-like [Source:MGI Symbol;Acc:MGI:1920004]	-1.01358	Arhgef10l	72754	Rho guanine nucleotide exchange factor (GEF) 10-like	2129.52	0.2	0.043	4.644	0	0	twelve	zero	NO	0.0969221
Herc6	ENSMUSG00000029798	304.843	-0.263138	0.101488	-2.5928	0.00951984	0.0969615	hect domain and RLD 6 [Source:MGI Symbol;Acc:MGI:1914388]	-1.0134	Herc6	67138	hect domain and RLD 6	2020.29	-1.468	0.073	-19.975	0	0	twelve	zero	YES	0.0969615
Rnf157	ENSMUSG00000052949	106.768	0.760223	0.29319	2.59293	0.00951617	0.0969615	ring finger protein 157 [Source:MGI Symbol;Acc:MGI:2442484]	-1.0134	Rnf157	217340	ring finger protein 157	496.505	0.778	0.1	7.789	0	0	twelve	zero	YES	0.0969615
Mgat2	ENSMUSG00000043998	984.871	-0.158606	0.0611995	-2.59162	0.00955252	0.0971134	mannoside acetylglucosaminyltransferase 2 [Source:MGI Symbol;Acc:MGI:2384966]	-1.01272	Mgat2	217664	mannoside acetylglucosaminyltransferase 2	6920.41	-0.169	0.03	-5.621	0	0	twelve	zero	NO	0.0971134
Atg16l1	ENSMUSG00000026289	1007.2	0.173167	0.0668313	2.5911	0.00956686	0.0971988	autophagy related 16-like 1 (S. cerevisiae) [Source:MGI Symbol;Acc:MGI:1924290]	-1.01234	Atg16l1	77040	autophagy related 16-like 1 (S. cerevisiae)	2870.87	0.188	0.039	4.874	0	0	twelve	zero	NO	0.0971988
Gm5460	ENSMUSG00000072624	138.039	-0.388355	0.147515	-2.63265	0.00847216	0.0912232	predicted gene 5460 [Source:MGI Symbol;Acc:MGI:3643519]	-1.03989	Gm5460	432838	predicted gene 5460	13.275	0.956	0.328	2.913	0.004	0.006	twelve	zero	YES	0.0972232
Slc38a3	ENSMUSG00000010064	215.721	2.16552	0.835914	2.5906	0.0095809	0.0972568	solute carrier family 38, member 3 [Source:MGI Symbol;Acc:MGI:1923507]	-1.01208	Slc38a3	76257	solute carrier family 38, member 3	40.109	-1.404	0.274	-5.126	0	0	twelve	zero	YES	0.0972568
Inppl1	ENSMUSG00000032737	2743.63	0.219171	0.0846801	2.58822	0.00964725	0.0976917	inositol polyphosphate phosphatase-like 1 [Source:MGI Symbol;Acc:MGI:1333787]	-1.01014	Inppl1	16332	inositol polyphosphate phosphatase-like 1	8141.2	-0.348	0.032	-10.833	0	0	twelve	zero	NO	0.0976917
Anxa1	ENSMUSG00000024659	5070.39	-0.279971	0.108233	-2.58674	0.00968879	0.0978846	annexin A1 [Source:MGI Symbol;Acc:MGI:96819]	-1.00929	Anxa1	16952	annexin A1	55118.7	0.537	0.033	16.265	0	0	twelve	zero	NO	0.0978846
Fstl3	ENSMUSG00000020325	214.025	-0.422112	0.163195	-2.58655	0.00969409	0.0978846	follistatin-like 3 [Source:MGI Symbol;Acc:MGI:1890391]	-1.00929	Fstl3	83554	follistatin-like 3	2055.43	-1.282	0.067	-19.004	0	0	twelve	zero	YES	0.0978846
Rexo4	ENSMUSG00000052406	466.443	-0.18823	0.0728048	-2.58541	0.00972642	0.0979626	REX4, 3'-5' exonuclease [Source:MGI Symbol;Acc:MGI:2684957]	-1.00894	Rexo4	227656	REX4, 3'-5' exonuclease	2500.85	0.175	0.034	5.143	0	0	twelve	zero	NO	0.0979626
Arl6ip6	ENSMUSG00000026960	250.732	0.288448	0.111649	2.58353	0.00977962	0.0981139	ADP-ribosylation factor-like 6 interacting protein 6 [Source:MGI Symbol;Acc:MGI:1929507]	-1.00827	Arl6ip6	65103	ADP-ribosylation factor-like 6 interacting protein 6	976.956	0.264	0.05	5.322	0	0	twelve	zero	NO	0.0981139
Tmem209	ENSMUSG00000029782	612.689	-0.175343	0.0678931	-2.58262	0.00980519	0.0981597	transmembrane protein 209 [Source:MGI Symbol;Acc:MGI:1919899]	-1.00807	Tmem209	72649	transmembrane protein 209	3489.01	0.17	0.038	4.518	0	0	twelve	zero	NO	0.0981597
Trim7	ENSMUSG00000040350	152.617	1.78957	0.692924	2.58263	0.00980493	0.0981597	tripartite motif-containing 7 [Source:MGI Symbol;Acc:MGI:2137353]	-1.00807	Trim7	94089	tripartite motif-containing 7	632.008	-1.559	0.082	-19.001	0	0	twelve	zero	YES	0.0981597
Mettl22	ENSMUSG00000039345	342.903	0.93213	0.360992	2.58214	0.00981902	0.0982367	methyltransferase like 22 [Source:MGI Symbol;Acc:MGI:2384301]	-1.00773	Mettl22	239706	methyltransferase like 22	685.073	0.611	0.067	9.109	0	0	twelve	zero	YES	0.0982367
Pde1a	ENSMUSG00000059173	1659.35	-0.287917	0.11152	-2.58176	0.00982987	0.0982367	phosphodiesterase 1A, calmodulin-dependent [Source:MGI Symbol;Acc:MGI:1201792]	-1.00773	Pde1a	18573	phosphodiesterase 1A, calmodulin-dependent	5902.1	0.931	0.035	26.739	0	0	twelve	zero	YES	0.0982367
Vps11	ENSMUSG00000032127	1603.05	0.178806	0.0692584	2.58172	0.00983087	0.0982367	VPS11, CORVET/HOPS core subunit [Source:MGI Symbol;Acc:MGI:1918982]	-1.00773	Vps11	71732	VPS11, CORVET/HOPS core subunit	6915.65	0.302	0.032	9.297	0	0	twelve	zero	NO	0.0982367
Gsta3	ENSMUSG00000025934	2098.47	0.600601	0.232826	2.57962	0.00989099	0.0985486	glutathione S-transferase, alpha 3 [Source:MGI Symbol;Acc:MGI:95856]	-1.00635	Gsta3	14859	glutathione S-transferase, alpha 3	235.611	1.271	0.129	9.862	0	0	twelve	zero	YES	0.0985486
Pctp	ENSMUSG00000020553	164.582	0.317086	0.122518	2.58808	0.00965114	0.0976917	phosphatidylcholine transfer protein [Source:MGI Symbol;Acc:MGI:107375]	-1.01014	Pctp	18559	phosphatidylcholine transfer protein	482.312	0.313	0.09	3.484	0	0.001	twelve	zero	NO	0.0986917
Gpi1	ENSMUSG00000036427	8852.26	0.54529	0.211484	2.5784	0.00992591	0.0987341	glucose-6-phosphate isomerase 1 [Source:MGI Symbol;Acc:MGI:95797]	-1.00553	Gpi1	14751	glucose phosphate isomerase 1	63462.5	-0.851	0.037	-23.188	0	0	twelve	zero	YES	0.0987341
Ip6k3	ENSMUSG00000024210	110.244	2.31303	0.894214	2.58667	0.00969097	0.0978846	inositol hexaphosphate kinase 3 [Source:MGI Symbol;Acc:MGI:3045325]	-1.00929	Ip6k3	271424	inositol hexaphosphate kinase 3	49.483	-0.868	0.246	-3.527	0	0.001	twelve	zero	YES	0.0988846
Herc4	ENSMUSG00000020064	1134	-0.144353	0.0560253	-2.57657	0.00997868	0.0989697	hect domain and RLD 4 [Source:MGI Symbol;Acc:MGI:1914595]	-1.0045	Herc4	67345	hect domain and RLD 4	3298.56	0.224	0.041	5.404	0	0	twelve	zero	NO	0.0989697
Mipol1	ENSMUSG00000047022	142.639	0.275189	0.106822	2.57614	0.00999098	0.0989916	mirror-image polydactyly 1 [Source:MGI Symbol;Acc:MGI:1920740]	-1.0044	Mipol1	73490	mirror-image polydactyly 1	656.254	-0.658	0.084	-7.816	0	0	twelve	zero	YES	0.0989916
Enho	ENSMUSG00000028445	104.078	1.07602	0.417948	2.57452	0.0100379	0.0991991	energy homeostasis associated [Source:MGI Symbol;Acc:MGI:1916888]	-1.00349	Enho	69638	energy homeostasis associated	102.157	-0.813	0.158	-5.15	0	0	twelve	zero	YES	0.0991991
Apc2	ENSMUSG00000020135	36.9804	-0.630207	0.244948	-2.57282	0.0100874	0.0993653	APC regulator of WNT signaling pathway 2 [Source:MGI Symbol;Acc:MGI:1346052]	-1.00277	Apc2	23805	adenomatosis polyposis coli 2	1331.88	0.37	0.06	6.208	0	0	twelve	zero	NO	0.0993653
Banp	ENSMUSG00000025316	378.786	-0.46633	0.181285	-2.57236	0.0101008	0.0993653	BTG3 associated nuclear protein [Source:MGI Symbol;Acc:MGI:1889023]	-1.00277	Banp	53325	BTG3 associated nuclear protein	1131.61	-1.356	0.054	-25.184	0	0	twelve	zero	YES	0.0993653
Slc27a1	ENSMUSG00000031808	19679.7	0.368836	0.143361	2.57277	0.0100888	0.0993653	solute carrier family 27 (fatty acid transporter), member 1 [Source:MGI Symbol;Acc:MGI:1347098]	-1.00277	Slc27a1	26457	solute carrier family 27 (fatty acid transporter), member 1	2150	0.19	0.048	3.931	0	0	twelve	zero	NO	0.0993653
Taf1d	ENSMUSG00000031939	511.53	0.220276	0.0856407	2.5721	0.0101084	0.0993653	TATA-box binding protein associated factor, RNA polymerase I, D [Source:MGI Symbol;Acc:MGI:1922566]	-1.00277	Taf1d	75316	TATA-box binding protein associated factor, RNA polymerase I, D	1587.35	1.301	0.056	23.291	0	0	twelve	zero	YES	0.0993653
Ache	ENSMUSG00000023328	83.8127	1.76597	0.687038	2.57041	0.0101578	0.0994986	acetylcholinesterase [Source:MGI Symbol;Acc:MGI:87876]	-1.00218	Ache	11423	acetylcholinesterase	130.067	-3.813	0.198	-19.223	0	0	twelve	zero	YES	0.0994986
Esrra	ENSMUSG00000024955	1199.51	0.318958	0.124091	2.57036	0.0101592	0.0994986	estrogen related receptor, alpha [Source:MGI Symbol;Acc:MGI:1346831]	-1.00218	Esrra	26379	estrogen related receptor, alpha	2241.14	-0.235	0.053	-4.409	0	0	twelve	zero	NO	0.0994986
Esyt2	ENSMUSG00000021171	2056.7	-0.210251	0.0818094	-2.57001	0.0101696	0.0994986	extended synaptotagmin-like protein 2 [Source:MGI Symbol;Acc:MGI:1261845]	-1.00218	Esyt2	52635	extended synaptotagmin-like protein 2	9949.97	-0.136	0.037	-3.693	0	0	twelve	zero	NO	0.0994986
Tomm20	ENSMUSG00000093904	1615.41	0.19246	0.0748647	2.57077	0.0101471	0.0994986	translocase of outer mitochondrial membrane 20 [Source:MGI Symbol;Acc:MGI:1915202]	-1.00218	Tomm20	67952	translocase of outer mitochondrial membrane 20 homolog (yeast)	14633.7	0.344	0.033	10.482	0	0	twelve	zero	NO	0.0994986
Tceanc	ENSMUSG00000051224	132.796	0.423868	0.164978	2.56923	0.0101924	0.099662	transcription elongation factor A (SII) N-terminal and central domain containing [Source:MGI Symbol;Acc:MGI:2685236]	-1.00147	Tceanc	245695	transcription elongation factor A (SII) N-terminal and central domain containing	627.191	0.471	0.077	6.134	0	0	twelve	zero	NO	0.099662
Slc1a1	ENSMUSG00000024935	66.2312	-0.639036	0.201646	-3.16909	0.00152917	0.0374199	solute carrier family 1 (neuronal/epithelial high affinity glutamate transporter, system Xag), member 1 [Source:MGI Symbol;Acc:MGI:105083]	-1.4269	Slc1a1	20510	solute carrier family 1 (neuronal/epithelial high affinity glutamate transporter, system Xag), member 1	20.176	-0.624	0.306	-2.04	0.041	0.063	twelve	zero	NO	0.10042
Pdzd7	ENSMUSG00000074818	380.423	-0.255229	0.0845251	-3.01957	0.00253136	0.0487473	PDZ domain containing 7 [Source:MGI Symbol;Acc:MGI:3608325]	-1.31205	Pdzd7	100503041	PDZ domain containing 7	14.608	-0.686	0.324	-2.119	0.034	0.052	twelve	zero	NO	0.100747
Nmral1	ENSMUSG00000063445	195.121	-0.285502	0.105555	-2.70476	0.00683536	0.0818844	NmrA-like family domain containing 1 [Source:MGI Symbol;Acc:MGI:1915074]	-1.0868	Nmral1	67824	NmrA-like family domain containing 1	785.681	0.196	0.078	2.528	0.011	0.019	twelve	zero	NO	0.100884
Tnfrsf19	ENSMUSG00000060548	75.6452	2.19813	0.853073	2.57672	0.00997436	0.0989697	tumor necrosis factor receptor superfamily, member 19 [Source:MGI Symbol;Acc:MGI:1352474]	-1.0045	Tnfrsf19	29820	tumor necrosis factor receptor superfamily, member 19	13.627	1.034	0.327	3.161	0.002	0.003	twelve	zero	YES	0.10197
Nos1	ENSMUSG00000029361	347.876	2.79601	1.03319	2.70619	0.00680609	0.0818721	nitric oxide synthase 1, neuronal [Source:MGI Symbol;Acc:MGI:97360]	-1.08686	Nos1	18125	nitric oxide synthase 1, neuronal	1.91	-0.766	0.307	-2.493	0.013	0.021	twelve	zero	YES	0.102872
Slc25a19	ENSMUSG00000020744	2143.71	-0.374693	0.144565	-2.59186	0.00954581	0.0971054	solute carrier family 25 (mitochondrial thiamine pyrophosphate carrier), member 19 [Source:MGI Symbol;Acc:MGI:1914533]	-1.01276	Slc25a19	67283	solute carrier family 25 (mitochondrial thiamine pyrophosphate carrier), member 19	1238.7	-0.15	0.052	-2.913	0.004	0.006	twelve	zero	NO	0.103105
Nmnat2	ENSMUSG00000042751	58.2352	-0.750612	0.267051	-2.81074	0.00494276	0.0686457	nicotinamide nucleotide adenylyltransferase 2 [Source:MGI Symbol;Acc:MGI:2444155]	-1.16339	Nmnat2	226518	nicotinamide nucleotide adenylyltransferase 2	699.998	-0.202	0.088	-2.292	0.022	0.035	twelve	zero	NO	0.103646
A830052D11Rik	ENSMUSG00000097413	185.513	1.1456	0.434858	2.63443	0.00842791	0.0911059	RIKEN cDNA A830052D11 gene [Source:MGI Symbol;Acc:MGI:3028074]	-1.04045	A830052D11Rik	402767	RIKEN cDNA A830052D11 gene	60.355	-0.541	0.204	-2.652	0.008	0.013	twelve	zero	NO	0.104106
Ptprq	ENSMUSG00000035916	25.3941	5.92071	1.88301	3.14429	0.00166491	0.0388669	protein tyrosine phosphatase, receptor type, Q [Source:MGI Symbol;Acc:MGI:1096349]	-1.41042	Ptprq	237523	protein tyrosine phosphatase, receptor type, Q	1.276	-0.557	0.276	-2.019	0.044	0.066	twelve	zero	NO	0.104867
Zfp652	ENSMUSG00000075595	2086.52	0.741151	0.257406	2.87931	0.00398551	0.0616175	zinc finger protein 652 [Source:MGI Symbol;Acc:MGI:2442221]	-1.2103	Zfp652	268469	zinc finger protein 652	1324.7	-0.112	0.051	-2.185	0.029	0.045	twelve	zero	NO	0.106618
Dsc2	ENSMUSG00000024331	29.707	-3.85641	1.23195	-3.13033	0.00174609	0.0394689	desmocollin 2 [Source:MGI Symbol;Acc:MGI:103221]	-1.40375	Dsc2	13506	desmocollin 2	4.117	-0.661	0.33	-2.005	0.045	0.068	twelve	zero	NO	0.107469
Exosc7	ENSMUSG00000025785	244.603	-0.221908	0.0853583	-2.59972	0.00932988	0.096001	exosome component 7 [Source:MGI Symbol;Acc:MGI:1913696]	-1.01772	Exosc7	66446	exosome component 7	1113.84	-0.15	0.056	-2.692	0.007	0.012	twelve	zero	NO	0.108001
Angpt2	ENSMUSG00000031465	163.882	-0.592273	0.166496	-3.55728	0.000374722	0.0160758	angiopoietin 2 [Source:MGI Symbol;Acc:MGI:1202890]	-1.79383	Angpt2	11601	angiopoietin 2	26.533	0.569	0.306	1.859	0.063	0.092	twelve	zero	NO	0.108076
Akap6	ENSMUSG00000061603	182.924	2.42049	0.883734	2.73893	0.00616396	0.0774424	A kinase (PRKA) anchor protein 6 [Source:MGI Symbol;Acc:MGI:3050566]	-1.11102	Akap6	238161	A kinase (PRKA) anchor protein 6	46.599	0.568	0.247	2.296	0.022	0.034	twelve	zero	NO	0.111442
Abcb4	ENSMUSG00000042476	350.107	2.81645	0.918894	3.06504	0.0021764	0.0452624	ATP-binding cassette, sub-family B (MDR/TAP), member 4 [Source:MGI Symbol;Acc:MGI:97569]	-1.34426	Abcb4	18670	ATP-binding cassette, sub-family B (MDR/TAP), member 4	14.466	0.664	0.331	2.004	0.045	0.068	twelve	zero	NO	0.113262
Acp2	ENSMUSG00000002103	1797.79	-0.134289	0.0492984	-2.72399	0.0064498	0.079533	acid phosphatase 2, lysosomal [Source:MGI Symbol;Acc:MGI:87882]	-1.09945	Acp2	11432	acid phosphatase 2, lysosomal	9522.29	0.071	0.031	2.284	0.022	0.035	twelve	zero	NO	0.114533
Stim1	ENSMUSG00000030987	2874.05	0.407916	0.148982	2.73802	0.00618094	0.07756	stromal interaction molecule 1 [Source:MGI Symbol;Acc:MGI:107476]	-1.11036	Stim1	20866	stromal interaction molecule 1	8578.92	-0.073	0.033	-2.242	0.025	0.039	twelve	zero	NO	0.11656
Agfg2	ENSMUSG00000029722	1384.49	-0.316754	0.117427	-2.69744	0.00698747	0.0826887	ArfGAP with FG repeats 2 [Source:MGI Symbol;Acc:MGI:2443267]	-1.08255	Agfg2	231801	ArfGAP with FG repeats 2	1200.45	-0.126	0.056	-2.26	0.024	0.037	twelve	zero	NO	0.119689
Pyroxd1	ENSMUSG00000041671	422.599	-0.157002	0.0587078	-2.6743	0.00748843	0.0856986	pyridine nucleotide-disulphide oxidoreductase domain 1 [Source:MGI Symbol;Acc:MGI:2676395]	-1.06703	Pyroxd1	232491	pyridine nucleotide-disulphide oxidoreductase domain 1	1477.02	0.121	0.053	2.293	0.022	0.035	twelve	zero	NO	0.120699
Camsap1	ENSMUSG00000026933	552.624	0.344026	0.13023	2.64168	0.00824959	0.0899496	calmodulin regulated spectrin-associated protein 1 [Source:MGI Symbol;Acc:MGI:3036242]	-1.046	Camsap1	227634	calmodulin regulated spectrin-associated protein 1	3701.33	0.095	0.041	2.332	0.02	0.031	twelve	zero	NO	0.12095
Capn3	ENSMUSG00000079110	314.614	3.13573	1.03282	3.03609	0.00239668	0.0473348	calpain 3 [Source:MGI Symbol;Acc:MGI:107437]	-1.32482	Capn3	12335	calpain 3	23.843	0.526	0.268	1.962	0.05	0.074	twelve	zero	NO	0.121335
Ugt1a6a	ENSMUSG00000054545	1471.26	-0.370771	0.131309	-2.82365	0.00474803	0.0674834	UDP glucuronosyltransferase 1 family, polypeptide A6A [Source:MGI Symbol;Acc:MGI:2137698]	-1.1708	Ugt1a6a	94284	UDP glucuronosyltransferase 1 family, polypeptide A6A	1575.7	0.118	0.056	2.095	0.036	0.055	twelve	zero	NO	0.122483
Rragd	ENSMUSG00000028278	463.584	2.97266	1.14202	2.60297	0.00924196	0.095617	Ras-related GTP binding D [Source:MGI Symbol;Acc:MGI:1098604]	-1.01947	Rragd	52187	Ras-related GTP binding D	85.606	0.533	0.222	2.396	0.017	0.027	twelve	zero	NO	0.122617
Stac3	ENSMUSG00000040287	281.512	2.73018	0.976047	2.79718	0.00515506	0.0703397	SH3 and cysteine rich domain 3 [Source:MGI Symbol;Acc:MGI:3606571]	-1.1528	Stac3	237611	SH3 and cysteine rich domain 3	35.188	0.486	0.23	2.117	0.034	0.053	twelve	zero	NO	0.12334
Mertk	ENSMUSG00000014361	840.654	-0.481572	0.149449	-3.22233	0.00127153	0.033533	MER proto-oncogene tyrosine kinase [Source:MGI Symbol;Acc:MGI:96965]	-1.47453	Mertk	17289	c-mer proto-oncogene tyrosine kinase	734.565	0.133	0.071	1.869	0.062	0.091	twelve	zero	NO	0.124533
Pard6a	ENSMUSG00000005699	163.026	0.318062	0.115034	2.76495	0.00569318	0.0742242	par-6 family cell polarity regulator alpha [Source:MGI Symbol;Acc:MGI:1927223]	-1.12945	Pard6a	56513	par-6 family cell polarity regulator alpha	536.74	-0.162	0.077	-2.11	0.035	0.053	twelve	zero	NO	0.127224
6430571L13Rik	ENSMUSG00000037977	90.5161	2.13697	0.82842	2.57958	0.00989214	0.0985486	RIKEN cDNA 6430571L13 gene [Source:MGI Symbol;Acc:MGI:2445137]	-1.00635	6430571L13Rik	235599	RIKEN cDNA 6430571L13 gene	86.64	-0.438	0.185	-2.365	0.018	0.029	twelve	zero	NO	0.127549
Impdh1	ENSMUSG00000003500	932.394	-0.284199	0.105604	-2.69119	0.00711978	0.0835809	inosine monophosphate dehydrogenase 1 [Source:MGI Symbol;Acc:MGI:96567]	-1.07789	Impdh1	23917	inosine 5'-phosphate dehydrogenase 1	3404.85	-0.09	0.041	-2.19	0.029	0.044	twelve	zero	NO	0.127581
Cdh4	ENSMUSG00000000305	24.3832	1.97006	0.74296	2.65164	0.00801028	0.0888521	cadherin 4 [Source:MGI Symbol;Acc:MGI:99218]	-1.05133	Cdh4	12561	cadherin 4	2.635	-0.689	0.307	-2.242	0.025	0.039	twelve	zero	YES	0.127852
Syap1	ENSMUSG00000031357	3668.43	-0.230745	0.0828582	-2.78482	0.00535577	0.0718252	synapse associated protein 1 [Source:MGI Symbol;Acc:MGI:1914293]	-1.14372	Syap1	67043	synapse associated protein 1	8145.28	-0.068	0.033	-2.065	0.039	0.059	twelve	zero	NO	0.130825
Cfdp1	ENSMUSG00000031954	844.366	-0.242318	0.093805	-2.58321	0.00978864	0.0981139	craniofacial development protein 1 [Source:MGI Symbol;Acc:MGI:1344403]	-1.00827	Cfdp1	23837	craniofacial development protein 1	4941.22	-0.076	0.033	-2.3	0.021	0.034	twelve	zero	NO	0.132114
Atp1a2	ENSMUSG00000007097	26991.4	0.378034	0.136857	2.76226	0.00574024	0.0745394	ATPase, Na+/K+ transporting, alpha 2 polypeptide [Source:MGI Symbol;Acc:MGI:88106]	-1.12761	Atp1a2	98660	ATPase, Na+/K+ transporting, alpha 2 polypeptide	14838.3	-0.081	0.039	-2.077	0.038	0.058	twelve	zero	NO	0.132539
Mc2r	ENSMUSG00000045569	828.969	-0.50772	0.192696	-2.63483	0.008418	0.0911059	melanocortin 2 receptor [Source:MGI Symbol;Acc:MGI:96928]	-1.04045	Mc2r	17200	melanocortin 2 receptor	214.597	0.248	0.116	2.14	0.032	0.05	twelve	zero	NO	0.141106
Abi3	ENSMUSG00000018381	1084.85	1.10668	0.361813	3.05871	0.00222292	0.0453901	ABI family member 3 [Source:MGI Symbol;Acc:MGI:1913860]	-1.34304	Abi3	66610	ABI gene family, member 3	14.973	-0.609	0.332	-1.834	0.067	0.097	twelve	zero	NO	0.14239
Dctn5	ENSMUSG00000030868	1127.51	-0.23758	0.0823623	-2.88457	0.00391952	0.0611737	dynactin 5 [Source:MGI Symbol;Acc:MGI:1891689]	-1.21344	Dctn5	59288	dynactin 5	5172.9	-0.059	0.031	-1.916	0.055	0.082	twelve	zero	NO	0.143174
Sh2b1	ENSMUSG00000030733	1723.24	0.197484	0.0725128	2.72344	0.00646062	0.0795467	SH2B adaptor protein 1 [Source:MGI Symbol;Acc:MGI:1201407]	-1.09938	Sh2b1	20399	SH2B adaptor protein 1	3890.28	-0.083	0.041	-2.014	0.044	0.066	twelve	zero	NO	0.145547
Car1	ENSMUSG00000027556	58.347	0.719401	0.266458	2.69987	0.00693666	0.0824119	carbonic anhydrase 1 [Source:MGI Symbol;Acc:MGI:88268]	-1.08401	Car1	12346	carbonic anhydrase 1	9.331	0.692	0.342	2.026	0.043	0.065	twelve	zero	NO	0.147412
Galnt4	ENSMUSG00000090035	439.577	-0.251032	0.0877247	-2.86159	0.00421521	0.0630282	polypeptide N-acetylgalactosaminyltransferase 4 [Source:MGI Symbol;Acc:MGI:894692]	-1.20047	Galnt4	14426	UDP-N-acetyl-alpha-D-galactosamine:polypeptide N-acetylgalactosaminyltransferase 4	1731.07	0.089	0.047	1.901	0.057	0.085	twelve	zero	NO	0.148028
Pygm	ENSMUSG00000032648	13177.9	3.27706	1.12955	2.90122	0.00371715	0.0596053	muscle glycogen phosphorylase [Source:MGI Symbol;Acc:MGI:97830]	-1.22472	Pygm	19309	muscle glycogen phosphorylase	118.198	-0.303	0.165	-1.839	0.066	0.096	twelve	zero	NO	0.155605
Fras1	ENSMUSG00000034687	52.2265	2.27772	0.835684	2.72558	0.00641892	0.0794844	Fraser extracellular matrix complex subunit 1 [Source:MGI Symbol;Acc:MGI:2385368]	-1.09972	Fras1	231470	Fraser extracellular matrix complex subunit 1	7.308	0.665	0.345	1.927	0.054	0.08	twelve	zero	NO	0.159484
Cox6a2	ENSMUSG00000030785	2441.26	3.26744	1.15035	2.84038	0.00450594	0.0655803	cytochrome c oxidase subunit 6A2 [Source:MGI Symbol;Acc:MGI:104649]	-1.18323	Cox6a2	12862	cytochrome c oxidase subunit VIa polypeptide 2	2.111	-0.564	0.307	-1.838	0.066	0.096	twelve	zero	NO	0.16158
Rufy2	ENSMUSG00000020070	497.017	-0.201801	0.0730062	-2.76416	0.00570687	0.0742845	RUN and FYVE domain-containing 2 [Source:MGI Symbol;Acc:MGI:1917682]	-1.1291	Rufy2	70432	RUN and FYVE domain-containing 2	1894.21	-0.104	0.057	-1.847	0.065	0.095	twelve	zero	NO	0.169284
Mylk2	ENSMUSG00000027470	1646.8	3.46593	1.25318	2.76571	0.0056799	0.0741101	myosin, light polypeptide kinase 2, skeletal muscle [Source:MGI Symbol;Acc:MGI:2139434]	-1.13012	Mylk2	228785	myosin, light polypeptide kinase 2, skeletal muscle	19.055	-0.563	0.309	-1.821	0.069	0.1	twelve	zero	NO	0.17411
Tmem81	ENSMUSG00000048174	73.1539	-0.353424	0.131694	-2.68367	0.00728194	0.0843241	transmembrane protein 81 [Source:MGI Symbol;Acc:MGI:1921876]	-1.07405	Tmem81	74626	transmembrane protein 81	281.26	0.204	0.109	1.868	0.062	0.091	twelve	zero	NO	0.175324
Mybpc1	ENSMUSG00000020061	5279.44	3.24806	1.22898	2.6429	0.00821986	0.0897973	myosin binding protein C, slow-type [Source:MGI Symbol;Acc:MGI:1336213]	-1.04674	Mybpc1	109272	myosin binding protein C, slow-type	0.902	-0.421	0.227	-1.852	0.064	0.094	twelve	zero	NO	0.183797

## Sheet: Figure 3E
For plot:
Pathway	Overlap	P-value	Adjusted P-value	Old P-value	Old Adjusted P-value	Odds Ratio	Combined Score	Genes
Myogenesis	35/200	6.58e-11	3.23e-09	0	0	4.17659	97.9162	ACHE;CTF1;ITGB5;AK1;HSPB2;MYL6B;PYGM;LDB3;COX6A2;COX7A1;SGCA;TNNI1;SPEG;IGFBP7;CKB;NOS1;SH2B1;PRNP;MEF2C;GPX3;TNNC1;TPM2;PDE4DIP;GNAO1;PTP4A3;SLC6A8;DES;MYO1C;COL4A2;MYL1;TNNT1;COL6A2;COL6A3;MYH9;PFKM
Epithelial Mesenchymal Transition	29/200	2.07e-07	5.06e-06	0	0	3.31732	51.0597	COPA;ITGB5;PLOD3;LAMC1;FSTL3;CALD1;GPC1;SERPINH1;TIMP3;FLNA;CAP2;VCAM1;CADM1;TPM4;PRRX1;TPM2;TPM1;GPX7;GEM;SLC6A8;COL4A2;COL4A1;COL6A2;COL5A2;FAS;COL6A3;CRLF1;PFN2;MATN2
Interferon Gamma Response	27/200	2.23e-06	3.64e-05	0	0	3.04618	39.6462	RTP4;SAMD9L;SRI;PTGS2;IFIT3;IFIH1;PNP;APOL6;TNFSF10;ST8SIA4;ST3GAL5;B2M;HERC6;CMKLR1;VCAM1;DDX58;STAT2;EIF2AK2;IFI44;PARP14;BST2;OAS2;FAS;CMPK2;IRF8;XAF1;IRF9
Interferon Alpha Response	14/97	0.000298	0.00365367	0	0	3.26398	26.4955	RTP4;SAMD9L;STAT2;GMPR;IFI44;EIF2AK2;PARP14;IFIT3;BST2;IFIH1;CMPK2;B2M;IRF9;HERC6
IL-2/STAT5 Signaling	22/199	0.000374	0.00366165	0	0	2.41297	19.0437	ITIH5;CYFIP1;PRNP;AHNAK;PTCH1;EMP1;CDC6;DHRS3;TTC39B;TIAM1;PNP;CCND2;MYO1C;P4HA1;RRAGD;MAPKAPK2;COL6A1;TNFSF10;CAPN3;IRF8;UMPS;SLC29A2
Androgen Response	13/100	0.00132017	0.0107814	0	0	2.88792	19.1469	STEAP4;ACTN1;MERTK;CDC14B;AKAP12;HERC3;CCND1;ZMIZ1;SMS;PTK2B;BMPR1B;B2M;SLC38A2
Apical Junction	20/200	0.00230729	0.0141321	0	0	2.15226	13.0679	GAMT;CDSN;VCAM1;JUP;LAMB3;ACTN1;INPPL1;PARVA;BAIAP2;SGCE;ADAMTS5;CDH4;RRAS;CTNNA1;SPEG;MYH9;RSU1;VCL;MPZL2;YWHAH
Glycolysis	20/200	0.00230729	0.0141321	0	0	2.15226	13.0679	COPB2;PRPS1;EGLN3;PAXIP1;GOT1;HSPA5;B3GAT3;MPI;MIF;MERTK;PHKA2;P4HA1;P4HA2;GPC1;RRAGD;PKP2;PDK3;ALDOA;SLC16A3;DSC2
	Genes in the overlap region from Figure 3D were run in the EnrichR algorithm
All data:	Calculations were done by the EnrichR algorithm, which can be accessed here: https://maayanlab.cloud/Enrichr/
Term	Overlap	P-value	Adjusted P-value	Old P-value	Old Adjusted P-value	Odds Ratio	Combined Score	Genes
Myogenesis	35/200	6.58e-11	3.23e-09	0	0	4.17659	97.9162	ACHE;CTF1;ITGB5;AK1;HSPB2;MYL6B;PYGM;LDB3;COX6A2;COX7A1;SGCA;TNNI1;SPEG;IGFBP7;CKB;NOS1;SH2B1;PRNP;MEF2C;GPX3;TNNC1;TPM2;PDE4DIP;GNAO1;PTP4A3;SLC6A8;DES;MYO1C;COL4A2;MYL1;TNNT1;COL6A2;COL6A3;MYH9;PFKM
Epithelial Mesenchymal Transition	29/200	2.07e-07	5.06e-06	0	0	3.31732	51.0597	COPA;ITGB5;PLOD3;LAMC1;FSTL3;CALD1;GPC1;SERPINH1;TIMP3;FLNA;CAP2;VCAM1;CADM1;TPM4;PRRX1;TPM2;TPM1;GPX7;GEM;SLC6A8;COL4A2;COL4A1;COL6A2;COL5A2;FAS;COL6A3;CRLF1;PFN2;MATN2
Interferon Gamma Response	27/200	2.23e-06	3.64e-05	0	0	3.04618	39.6462	RTP4;SAMD9L;SRI;PTGS2;IFIT3;IFIH1;PNP;APOL6;TNFSF10;ST8SIA4;ST3GAL5;B2M;HERC6;CMKLR1;VCAM1;DDX58;STAT2;EIF2AK2;IFI44;PARP14;BST2;OAS2;FAS;CMPK2;IRF8;XAF1;IRF9
Interferon Alpha Response	14/97	0.000298	0.00365367	0	0	3.26398	26.4955	RTP4;SAMD9L;STAT2;GMPR;IFI44;EIF2AK2;PARP14;IFIT3;BST2;IFIH1;CMPK2;B2M;IRF9;HERC6
IL-2/STAT5 Signaling	22/199	0.000374	0.00366165	0	0	2.41297	19.0437	ITIH5;CYFIP1;PRNP;AHNAK;PTCH1;EMP1;CDC6;DHRS3;TTC39B;TIAM1;PNP;CCND2;MYO1C;P4HA1;RRAGD;MAPKAPK2;COL6A1;TNFSF10;CAPN3;IRF8;UMPS;SLC29A2
Androgen Response	13/100	0.00132017	0.0107814	0	0	2.88792	19.1469	STEAP4;ACTN1;MERTK;CDC14B;AKAP12;HERC3;CCND1;ZMIZ1;SMS;PTK2B;BMPR1B;B2M;SLC38A2
Apical Junction	20/200	0.00230729	0.0141321	0	0	2.15226	13.0679	GAMT;CDSN;VCAM1;JUP;LAMB3;ACTN1;INPPL1;PARVA;BAIAP2;SGCE;ADAMTS5;CDH4;RRAS;CTNNA1;SPEG;MYH9;RSU1;VCL;MPZL2;YWHAH
Glycolysis	20/200	0.00230729	0.0141321	0	0	2.15226	13.0679	COPB2;PRPS1;EGLN3;PAXIP1;GOT1;HSPA5;B3GAT3;MPI;MIF;MERTK;PHKA2;P4HA1;P4HA2;GPC1;RRAGD;PKP2;PDK3;ALDOA;SLC16A3;DSC2
Adipogenesis	19/200	0.00513353	0.0279492	0	0	2.03116	10.7082	ESRRA;ITIH5;SLC27A1;GPX3;MGST3;LAMA4;PTGER3;CHCHD10;CYP4B1;UQCR10;LTC4S;SULT1A1;COL4A1;LEP;NDUFS3;SNCG;CD302;ESYT1;ALDOA
Unfolded Protein Response	12/113	0.0102831	0.0503873	0	0	2.29222	10.4921	CEBPB;HSPA5;FKBP14;PSAT1;EDEM1;DDX10;SLC1A4;HYOU1;PDIA6;ATF4;HSP90B1;SEC31A
mTORC1 Signaling	17/200	0.0216682	0.0948763	0	0	1.79361	6.87295	EGLN3;SDF2L1;HSPA5;GOT1;EDEM1;SLC1A4;HSP90B1;MLLT11;GGA2;STIP1;PNP;P4HA1;PSAT1;SERPINH1;PHGDH;NUPR1;ALDOA
Bile Acid Metabolism	11/112	0.023235	0.0948763	0	0	2.09906	7.89687	AR;ABCD2;ABCA5;NPC1;DIO2;EFHC1;ACSL5;TFCP2L1;PEX12;RXRG;PFKM
Hypoxia	16/200	0.0409705	0.133837	0	0	1.67712	5.35824	SRPX;ANXA2;HSPA5;CAV1;ADM;PYGM;MIF;AKAP12;P4HA1;P4HA2;GPC1;RRAGD;PDK3;MYH9;ALDOA;PPARGC1A
heme Metabolism	16/200	0.0409705	0.133837	0	0	1.67712	5.35824	CAST;RBM38;NARF;MGST3;MOCOS;ACSL6;ENDOD1;ANK1;SLC6A8;XK;DAAM1;P4HA2;RANBP10;TOP1;TNS1;CTSB
KRAS Signaling Up	16/200	0.0409705	0.133837	0	0	1.67712	5.35824	JUP;PRRX1;SATB1;VWA5A;EMP1;PTGS2;GNG11;AKAP12;MMP11;RBP4;CCND2;IRF8;SCN1B;CMKLR1;SDCCAG8;MPZL2
Apoptosis	13/161	0.0575152	0.17614	0	0	1.69216	4.8323	RNASEL;ANXA1;GPX3;SATB1;CAV1;EMP1;NEDD9;DNAJA1;CCND2;CCND1;TNFSF10;TIMP3;FAS
Myc Targets V1	15/200	0.0731348	0.188878	0	0	1.56212	4.08564	CCT3;SF3A1;SF3B3;HSP90AB1;CSTF2;HNRNPR;NAP1L1;COX5A;PSMA7;SRM;PSMD8;EXOSC7;XPO1;TFDP1;HNRNPC
p53 Pathway	15/200	0.0731348	0.188878	0	0	1.56212	4.08564	CYFIP2;EI24;HSPA4L;AK1;VWA5A;BAIAP2;PRKAB1;LDHB;SERTAD3;CCND2;SESN1;TNNI1;FAS;NUPR1;S100A10
Pperoxisome	9/104	0.0732385	0.188878	0	0	1.82274	4.76472	ABCD2;CADM1;SLC25A19;ABCB4;PEX5;ACSL5;RXRG;DHRS3;YWHAH
Coagulation	11/138	0.0818387	0.200505	0	0	1.66704	4.1726	ARF4;THBD;MMP11;CTSO;ANXA1;CSRP1;CAPN2;TIMP3;CRIP2;RAPGEF3;CTSB
Hedgehog Signaling	1936-04-01	0.10123	0.225466	0	0	2.40081	5.49873	ACHE;PTCH1;MYH9;AMOT
Angiogenesis	1936-04-01	0.10123	0.225466	0	0	2.40081	5.49873	LRPAP1;THBD;CCND2;COL5A2
Xenobiotic Metabolism	14/200	0.123058	0.247599	0	0	1.44858	3.03491	CYFIP2;GSTM4;ABCC3;ITIH4;ABCD2;JUP;PYCR1;RBP4;NPC1;GSTA3;FAS;IRF8;ACP2;XDH
Oxidative Phosphorylation	14/200	0.123058	0.247599	0	0	1.44858	3.03491	OAT;NDUFA6;MGST3;UQCR10;COX6C;COX5A;PDP1;LDHB;NDUFS7;NDUFS3;SLC25A20;SLC25A12;ATP6V0C;FXN
DNA Repair	11/150	0.126326	0.247599	0	0	1.52215	3.14916	DDB1;POLA1;POLD4;RFC3;PNP;GTF3C5;TAF1C;AK1;CMPK2;UPF3B;UMPS
Fatty Acid Metabolism	11/158	0.162122	0.305538	0	0	1.4387	2.61758	AOC3;GSTZ1;HSP90AA1;SMS;ACSL5;MIF;BMPR1B;ALDOA;LTC4S;S100A10;YWHAH
UV Response Dn	10/144	0.178452	0.323858	0	0	1.43433	2.47197	ANXA2;ZMIZ1;CAV1;COL5A2;KCNMA1;DYRK1A;ATP2B4;LAMC1;SRI;CAP2
Estrogen Response Late	13/200	0.194916	0.341103	0	0	1.33648	2.18539	TNNC1;CAV1;HSPA4L;XRCC3;PTGER3;ATP2B4;SLC1A4;CDC6;COX6C;TIAM1;CCND1;IMPA2;CKB
UV Response Up	10/158	0.259087	0.437768	0	0	1.29768	1.75264	SULT1A1;DNAJA1;STIP1;NR4A1;SLC6A8;GPX3;PRPF3;NTRK3;GGH;ALDOA
Wnt-beta Catenin Signaling	1942-03-01	0.346363	0.565726	0	0	1.47538	1.5643	CCND2;PTCH1;NKD1
KRAS Signaling Dn	11/200	0.406581	0.642661	0	0	1.1165	1.00482	GAMT;P2RX6;FGGY;GTF3C5;MYOT;TFCP2L1;CCDC106;NOS1;SLC38A3;BMPR1B;GPRC5C
PI3K/AKT/mTOR Signaling	6/105	0.421458	0.645358	0	0	1.16227	1.00424	ATF1;TIAM1;ARHGDIA;STAT2;PLCB1;HSP90B1
Reactive Oxygen Species Pathway	1949-03-01	0.441168	0.655068	0	0	1.25041	1.02324	PRNP;NDUFA6;GPX3
Spermatogenesis	7/135	0.507171	0.690572	0	0	1.04822	0.711647	TLE4;HSPA4L;NPHP1;NOS1;PHF7;PCSK4;EZH2
TNF-alpha Signaling via NF-kB	10/200	0.535546	0.690572	0	0	1.00858	0.629824	IFIH1;NR4A1;SPSB1;CEBPB;CCND1;LAMB3;DDX58;PTGS2;GEM;EIF1
G2-M Checkpoint	10/200	0.535546	0.690572	0	0	1.00858	0.629824	HSPA8;CHAF1A;XPO1;TFDP1;CCND1;HMGA1;FANCC;CDC6;TOP1;EZH2
Complement	10/200	0.535546	0.690572	0	0	1.00858	0.629824	PDP1;CTSO;CEBPB;CSRP1;PRDM4;COL4A2;HSPA5;CTSL;ANXA5;CTSB
Inflammatory Response	10/200	0.535546	0.690572	0	0	1.00858	0.629824	BST2;RTP4;P2RY2;TNFSF10;EIF2AK2;ADM;SGMS2;SRI;SCN1B;CMKLR1
Myc Targets V2	1958-03-01	0.55414	0.696227	0	0	1.0453	0.617079	MAP3K6;SLC29A2;SRM
IL-6/JAK/STAT3 Signaling	1987-04-01	0.632075	0.774292	0	0	0.923126	0.423482	STAT2;PDGFC;FAS;IRF9
Mitotic Spindle	9/199	0.658987	0.775604	0	0	0.906794	0.37818	TIAM1;ARHGDIA;CDC42EP1;NEDD9;FLNA;CEP250;MYH9;MARK4;VCL
Estrogen Response Early	9/200	0.664804	0.775604	0	0	0.901999	0.368253	TIAM1;AR;CCND1;P2RY2;SLC1A1;ENDOD1;SNX24;SLC1A4;DHRS3
Notch Signaling	1932-01-01	0.803915	0.912248	0	0	0.617721	0.134825	CCND1
Pancreas Beta Cells	1940-01-01	0.86957	0.912248	0	0	0.490802	0.0685925	PAK3
E2F Targets	7/200	0.872413	0.912248	0	0	0.692801	0.0945623	PRPS1;RFC3;XPO1;CHEK2;HMGA1;NAP1L1;EZH2
Allograft Rejection	7/200	0.872413	0.912248	0	0	0.692801	0.0945623	ACHE;CCND2;ST8SIA4;FLNA;FAS;IRF8;B2M
Cholesterol Homeostasis	1974-02-01	0.887759	0.912248	0	0	0.531313	0.0632556	ANXA5;PDK3
Apical Surface	1944-01-01	0.893631	0.912248	0	0	0.445052	0.0500516	SRPX
Protein Secretion	1996-02-01	0.954861	0.954861	0	0	0.40649	0.0187755	COPB2;SEC31A
