# Supplementary material for: The molecular and metabolic program by which white adipocytes adapt to cool physiologic temperatures
Source: PLoS Biol. 2021 May 12;19(5):e3000988. doi: 10.1371/journal.pbio.3000988 (PMC8143427; doi:10.1371/journal.pbio.3000988)
Supplement: S5 Data — All numerical raw data associated with Fig 5 and S5 Fig. The file contains multiple tabs with labels corresponding to the relevant figure. (XLSX) [file pbio.3000988.s013.xlsx]

## Sheet: Figure 5A, 5B
Fig 5B																				Fig 5A				#181 18w22	beta oxidation
		#200-18W28	beta oxidation																						Day16	Assay 3hrs				ng/µL	µg
			Day6-14	Assay 3hrs	12 days keep				ng/uL	x 500uL /1000 ; ug														#181-201	37oC	0		8471	5007	100.32	60.192	83.1838
		#200-101	37oC	37oC		oleic acid	15039	1765.33	73.33	36.665	48.1476													#181-202	37oC	0		9044	5580	135.34	81.204	68.7158
		#200-102	37oC	37oC		oleic acid	15919	2645.33	77.52	38.76	68.2491													#181-203	37oC	0		7016	3552	100.23	60.138	59.0642
		#200-103	37oC	37oC		oleic acid	15592	2318.33	75.21	37.605	61.6496													#181-204	37oC	0		8910	5446	104.2	62.52	87.1081
		#200-104	37oC	37oC		oleic acid	15281	2007.33	76.82	38.41	52.2607													#181-205	37oC	0		9015	5551	104.38	62.628	88.6345
		#200-105	37oC	37oC		oleic acid	16296	3022.33	75.52	37.76	80.0406													#181-206	37oC	0	Etmoxior pre3hrs+ duing 3hrs	4717	1253	112.55	67.53	18.5547
		#200-106	37oC	37oC		oleic acid	13872	598.333	75.56	37.78	15.8373													#181-207	37oC	0	Etmoxior	4149	685	109.47	65.682	10.429
		#200-107	37oC	37oC	Etmoxior	oleic acid	13950	676.333	79.08	39.54	17.105													#181-208	37oC	0	Etmoxior	4047	583	97.1	58.26	10.0069
		#200-108	37oC	37oC	Etmoxior	oleic acid	13644	370.333	78.91	39.455	9.38622													#181-209	37oC	0	Etmoxior	3459	-5	103.02	61.812	-0.0808904
		#200-109	37oC	37oC	Etmoxior	oleic acid	14343	1069.33	78.92	39.46	27.0992													#181-210	37oC	0	Etmoxior	3632	168	102.71	61.626	2.72612
		#200-110	37oC	37oC	Etmoxior	oleic acid	13544	270.333	79.42	39.71	6.80769													#181-211	31oC	1 day		7613	4149	101.84	61.104	67.9006
		#200-111	37oC	37oC	Etmoxior	oleic acid	14547	1273.33	95.14	47.57	26.7676													#181-212	31oC	1 day		6552	3088	112.63	67.578	45.6953
		#200-112	37oC	37oC	Etmoxior	oleic acid	15379	2105.33	87.48	43.74	48.1329													#181-213	31oC	1 day		6853	3389	104.23	62.538	54.1911
		#200-113	31oC	31oC		oleic acid	19946	6672.33	90.28	45.14	147.814													#181-214	31oC	1 day		7310	3846	110.37	66.222	58.0774
		#200-114	31oC	31oC		oleic acid	19217	5943.33	91.96	45.98	129.259													#181-215	31oC	1 day		7156	3692	104.98	62.988	58.6143
		#200-115	31oC	31oC		oleic acid	20772	7498.33	89.64	44.82	167.299													#181-216	31oC	1 day	Etmoxior	4591	1127	107.19	64.314	17.5234
		#200-116	31oC	31oC		oleic acid	20266	6992.33	93.12	46.56	150.179													#181-217	31oC	1 day	Etmoxior	3255	-209	109.48	65.688	-3.18171
		#200-117	31oC	31oC		oleic acid	20942	7668.33	94.99	47.495	161.456													#181-218	31oC	1 day	Etmoxior	3436	-28	105.38	63.228	-0.442842
		#200-118	31oC	31oC		oleic acid	18276	5002.33	104.5	52.25	95.7384													#181-219	31oC	1 day	Etmoxior	3822	358	116.91	70.146	5.10364
		#200-119	31oC	31oC	Etmoxior	oleic acid	13507	233.333	100.71	50.355	4.63377													#181-220	31oC	1 day	Etmoxior	3614	150	114.67	68.802	2.18017
		#200-120	31oC	31oC	Etmoxior	oleic acid	15454	2180.33	89.55	44.775	48.6953													#181-221	31oC	4 days		8444	4980	111.41	66.846	74.4996
		#200-121	31oC	31oC	Etmoxior	oleic acid	13846	572.333	95.4	47.7	11.9986													#181-222	31oC	4 days		8628	5164	107.02	64.212	80.4211
		#200-122	31oC	31oC	Etmoxior	oleic acid	13727	453.333	99.15	49.575	9.14439													#181-223	31oC	4 days		9068	5604	109.29	65.574	85.4607
		#200-123	31oC	31oC	Etmoxior	oleic acid	15550	2276.33	100.5	50.25	45.3002													#181-224	31oC	4 days		9292	5828	112.31	67.386	86.4868
		#200-124	31oC	31oC	Etmoxior	oleic acid	16349	3075.33	101.27	50.635	60.7353													#181-225	31oC	4 days		8579	5115	109.65	65.79	77.7474
																								#181-226	31oC	4 days	Etmoxior	4659	1195	109.97	65.982	18.111
						13273.7	13327																	#181-227	31oC	4 days	Etmoxior	5064	1600	111.36	66.816	23.9464
							13217																	#181-228	31oC	4 days	Etmoxior	4746	1282	105.42	63.252	20.2681
							13277																	#181-229	31oC	4 days	Etmoxior	4262	798	111.53	66.918	11.925
																								#181-230	31oC	4 days	Etmoxior	4036	572	114.72	68.832	8.31009
						359	345																	#181-231	31oC	6days		14602	11138	118.58	71.148	156.547
							361		0.38															#181-232	31oC	6days		12305	8841	105.34	63.204	139.88
							371																	#181-233	31oC	6days		9984	6520	100.79	60.474	107.815
																								#181-234	31oC	6days		11725	8261	115.96	69.576	118.733
				18;1						48.1476	17.105	147.814	4.63377											#181-235	31oC	6days		11507	8043	116.42	69.852	115.143
					37oC	37oC ET	31oC	31oC ET		68.2491	9.38622	129.259	48.6953											#181-236	31oC	6days	Etmoxior	6027	2563	112.26	67.356	38.0515
				Mean	56.1859	20.7281	141.958	30.0846		61.6496	27.0992	167.299	11.9986											#181-237	31oC	6days	Etmoxior	4551	1087	115.52	69.312	15.6827
				Standard Error	7.50528	6.19429	10.6797	9.88379		52.2607	6.80769	150.179	9.14439											#181-238	31oC	6days	Etmoxior	4685	1221	122.01	73.206	16.679
				Median	56.9551	16.4712	148.997	28.6494		80.0406	26.7676	161.456	45.3002											#181-239	31oC	6days	Etmoxior	5506	2042	124.55	74.73	27.325
				Mode	#N/A	#N/A	#N/A	#N/A		15.8373	48.1329	95.7384	60.7353											#181-240	31oC	6days	Etmoxior	5086	1622	125.67	75.402	21.5114
				Standard Deviation	18.3841	15.1728	26.1599	24.2102																#181-241	31oC	8 days		13681	10217	114.49	68.694	148.732
				Sample Variance	337.976	230.215	684.341	586.136		37 vs. 37 Et	31.81	-4.191 to 67.82	No	ns	0.0953	A-B								#181-242	31oC	8 days		17576	14112	121.23	72.738	194.011
				Kurtosis	0.486496	1.94581	1.45075	-2.63339		37 vs. 31	-87.59	-123.6 to -51.59	Yes	****	<0.0001	A-C								#181-243	31oC	8 days		14466	11002	125.51	75.306	146.097
				Skewness	-0.509212	1.41878	-1.27924	0.151796		37 vs. 31 Et	24.28	-11.73 to 60.28	No	ns	0.2647	A-D								#181-244	31oC	8 days		15768	12304	116.83	70.098	175.526
				Range	53.273	41.3252	71.5604	56.1016		37 Et vs. 31	-119.4	-155.4 to -83.4	Yes	****	<0.0001	B-C								#181-245	31oC	8 days		16345	12881	119.71	71.826	179.336
				Minimum	26.7676	6.80769	95.7384	4.63377		37 Et vs. 31 Et	-7.535	-43.54 to 28.47	No	ns	0.9352	B-D								#181-246	31oC	8 days	Etmoxior	5367	1903	118.48	71.088	26.7696
				Maximum	80.0406	48.1329	167.299	60.7353		31 vs. 31 Et	111.9	75.87 to 147.9	Yes	****	<0.0001	C-D								#181-247	31oC	8 days	Etmoxior	5100	1636	115.74	69.444	23.5586
				Sum	337.115	124.368	851.745	180.508																#181-248	31oC	8 days	Etmoxior	5178	1714	113.12	67.872	25.2534
				Count	6	6	6	6																#181-249	31oC	8 days	Etmoxior	4614	1150	126.87	76.122	15.1073
										Test details	Mean 1	Mean 2	Mean Diff.	SE of diff.	n1	n2	q							#181-250	31oC	8 days	Etmoxior	4793	1329	125.13	75.078	17.7016
																								#181-251	31oC	12 days		19121	15657	121.64	72.984	214.526
										37 vs. 37 Et	54.36	22.55	31.81	12.86	6	6	3.498							#181-252	31oC	12 days		18205	14741	124.17	74.502	197.86
										37 vs. 31	54.36	142	-87.59	12.86	6	6	9.63							#181-253	31oC	12 days		18851	15387	118.35	71.01	216.688
										37 vs. 31 Et	54.36	30.08	24.28	12.86	6	6	2.669							#181-254	31oC	12 days		17928	14464	129.56	77.736	186.066
										37 Et vs. 31	22.55	142	-119.4	12.86	6	6	13.13							#181-255	31oC	12 days		18025	14561	127.86	76.716	189.804
										37 Et vs. 31 Et	22.55	30.08	-7.535	12.86	6	6	0.8284							#181-256	31oC	12 days	Etmoxior	6983	3519	128.87	77.322	45.511
					1.00798e-61					31 vs. 31 Et	142	30.08	111.9	12.86	6	6	12.3							#181-257	31oC	12 days	Etmoxior	5914	2450	117.61	70.566	34.7193
																								#181-258	31oC	12 days	Etmoxior	5763	2299	129.54	77.724	29.579
																								#181-259	31oC	12 days	Etmoxior	6769	3305	128.96	77.376	42.7135
																								#181-260	31oC	12 days	Etmoxior	6699	3235	136.23	81.738	39.5777
Fig S4A										x 500uL /1000 ; ug																		4517
		#200-125	37oC	37oC		octanoic acid	7248	6889	81.24	40.62	169.596																	2276
		#200-126	37oC	37oC		octanoic acid	8092	7733	80.13	40.065	193.011																	3599
		#200-127	37oC	37oC		octanoic acid	8400	8041	81.27	40.635	197.884																ave	3464
		#200-128	37oC	37oC		octanoic acid	8343	7984	83.21	41.605	191.9																	342160
		#200-129	37oC	37oC		octanoic acid	7905	7546	83.01	41.505	181.809																	357435
		#200-130	37oC	37oC		octanoic acid	7599	7240	83.09	41.545	174.269
		#200-131	37oC	37oC	Etmoxior	octanoic acid	6248	5889	85.43	42.715	137.867
		#200-132	37oC	37oC	Etmoxior	octanoic acid	6736	6377	82.61	41.305	154.388
		#200-133	37oC	37oC	Etmoxior	octanoic acid	6369	6010	87.61	43.805	137.199												0 day	0 day Et	1 day	1 day Et	4 day	4day Et	6 day	6 day Et	8 day	8 day Et	12 day	12 day Et
		#200-134	37oC	37oC	Etmoxior	octanoic acid	6345	5986	89.88	44.94	133.2												83.1838	18.5547	67.9006	17.5234	74.4996	18.111	156.547	38.0515	148.732	26.7696	214.526	45.511
		#200-135	37oC	37oC	Etmoxior	octanoic acid	6415	6056	89.5	44.75	135.33												68.7158	10.429	45.6953	-3.18171	80.4211	23.9464	139.88	15.6827	194.011	23.5586	197.86	34.7193
		#200-136	37oC	37oC	Etmoxior	octanoic acid	6654	6295	85.49	42.745	147.269												59.0642	10.0069	54.1911	-0.442842	85.4607	20.2681	107.815	16.679	146.097	25.2534	216.688	29.579
		#200-137	31oC	31oC		octanoic acid	10226	9867	88.44	44.22	223.134												87.1081	-0.0808904	58.0774	5.10364	86.4868	11.925	118.733	27.325	175.526	15.1073	186.066	42.7135
		#200-138	31oC	31oC		octanoic acid	9692	9333	93.5	46.75	199.636												88.6345	2.72612	58.6143	2.18017	77.7474	8.31009	115.143	21.5114	179.336	17.7016	189.804	39.5777
		#200-139	31oC	31oC		octanoic acid	10436	10077	92.74	46.37	217.317
		#200-140	31oC	31oC		octanoic acid	10643	10284	96.79	48.395	212.501											Column1
		#200-141	31oC	31oC		octanoic acid	10571	10212	89.41	44.705	228.431
		#200-142	31oC	31oC		octanoic acid	11045	10686	91.22	45.61	234.291											Mean	77.3413	8.32717	56.8957	4.23653	80.9231	16.5121	127.624	23.8499	168.741	21.6781	200.989	38.4201
		#200-143	31oC	31oC	Etmoxior	octanoic acid	7661	7302	93.36	46.68	156.427											Standard Error	5.76851	3.27039	3.5932	3.59478	2.27094	2.83061	8.9832	4.10705	9.24656	2.24978	6.27421	2.8453
		#200-144	31oC	31oC	Etmoxior	octanoic acid	7981	7622	96.21	48.105	158.445											Median	83.1838	10.0069	58.0774	2.18017	80.4211	18.111	118.733	21.5114	175.526	23.5586	197.86	39.5777
		#200-145	31oC	31oC	Etmoxior	octanoic acid	8801	8442	98.05	49.025	172.198											Mode	#N/A	#N/A	#N/A	#N/A	#N/A	#N/A	#N/A	#N/A	#N/A	#N/A	#N/A	#N/A
		#200-146	31oC	31oC	Etmoxior	octanoic acid	7577	7218	90.61	45.305	159.32											Standard Deviation	12.8988	7.31282	8.03464	8.03816	5.07797	6.32943	20.0871	9.18365	20.6759	5.03067	14.0296	6.36228
		#200-147	31oC	31oC	Etmoxior	octanoic acid	8414	8055	89.66	44.83	179.679											Sample Variance	166.379	53.4773	64.5554	64.6121	25.7858	40.0616	403.49	84.3394	427.495	25.3076	196.829	40.4787
		#200-148	31oC	31oC	Etmoxior	octanoic acid	9581	9222	98.13	49.065	187.955											Kurtosis	-1.51303	-0.590775	1.13899	2.3878	-2.00966	-1.59122	-1.03722	0.425735	-2.21548	-2.21899	-2.84822	-1.00665
																						Skewness	-0.810751	0.334262	-0.0685777	1.46569	-0.100398	-0.29635	0.802866	1.0651	-0.0933093	-0.530937	0.240936	-0.492673
																						Range	29.5703	18.6356	22.2053	20.7051	11.9872	15.6363	48.732	22.3688	47.9141	11.6623	30.6221	15.932
																						Minimum	59.0642	-0.0808904	45.6953	-3.18171	74.4996	8.31009	107.815	15.6827	146.097	15.1073	186.066	29.579
																						Maximum	88.6345	18.5547	67.9006	17.5234	86.4868	23.9464	156.547	38.0515	194.011	26.7696	216.688	45.511
										169.596	137.867	223.134	156.427									Sum	386.706	41.6359	284.479	21.1827	404.616	82.5606	638.119	119.25	843.703	108.391	1004.94	192.1
										193.011	154.388	199.636	158.445									Count	5	5	5	5	5	5	5	5	5	5	5	5
										197.884	137.199	217.317	172.198									Number of families	1
										191.9	133.2	212.501	159.32									Number of comparisons per family	66
										181.809	135.33	228.431	179.679					1.47719e+32				Alpha	0.05
										174.269	147.269	234.291	187.955
																						Tukey's multiple comparisons test	Mean Diff.	95.00% CI of diff.	Significant?	Summary	Adjusted P Value					Number of families	1
				Column1						Number of families	1																					Number of comparisons per family	66
										Number of comparisons per family	6											0 day vs. 0 day Et	69.01	43.99 to 94.03	Yes	****	<0.0001	A-B				Alpha	0.05
				Mean	184.745	140.875	219.218	169.004		Alpha	0.05											0 day vs. 1 day	20.45	-4.574 to 45.47	No	ns	0.2101	A-C
				Standard Error	4.61881	3.34516	5.03179	5.31268														0 day vs. 1 day Et	73.1	48.08 to 98.12	Yes	****	<0.0001	A-D				Tukey's multiple comparisons test	Mean Diff.	95.00% CI of diff.	Significant?	Summary	Adjusted P Value
				Median	186.855	137.533	220.226	165.759		Tukey's multiple comparisons test	Mean Diff.	95.00% CI of diff.	Significant?	Summary	Adjusted P Value							0 day vs. 4 day	-3.582	-28.6 to 21.44	No	ns	>0.9999	A-E				0 day vs. 0 day Et	69.01	43.99 to 94.03	Yes	****	<0.0001	A-B
				Mode	#N/A	#N/A	#N/A	#N/A														0 day vs. 4day Et	60.83	35.81 to 85.85	Yes	****	<0.0001	A-F				0 day vs. 1 day	20.45	-4.574 to 45.47	No	ns	0.2101	A-C
				Standard Deviation	11.3137	8.19393	12.3253	13.0134		37 vs. 37 Et	43.87	25.51 to 62.23	Yes	****	<0.0001	A-B						0 day vs. 6 day	-50.28	-75.3 to -25.26	Yes	****	<0.0001	A-G				0 day vs. 1 day Et	73.1	48.08 to 98.12	Yes	****	<0.0001	A-D
				Sample Variance	128	67.1405	151.914	169.348		37 vs. 31	-34.47	-52.83 to -16.11	Yes	***	0.0002	A-C						0 day vs. 6 day Et	53.49	28.47 to 78.51	Yes	****	<0.0001	A-H				0 day vs. 4 day	-3.582	-28.60 to 21.44	No	ns	>0.9999	A-E
				Kurtosis	-1.89763	-0.0864007	0.0631872	-1.65357		37 vs. 31 Et	15.74	-2.62 to 34.1	No	ns	0.1095	A-D						0 day vs. 8 day	-91.4	-116.4 to -66.38	Yes	****	<0.0001	A-I				0 day vs. 4day Et	60.83	35.81 to 85.85	Yes	****	<0.0001	A-F
				Skewness	-0.300819	1.10641	-0.569271	0.541815		37 Et vs. 31	-78.34	-96.7 to -59.98	Yes	****	<0.0001	B-C						0 day vs. 8 day Et	55.66	30.64 to 80.68	Yes	****	<0.0001	A-J				0 day vs. 6 day	-50.28	-75.30 to -25.26	Yes	****	<0.0001	A-G
				Range	28.2873	21.1883	34.6544	31.528		37 Et vs. 31 Et	-28.13	-46.49 to -9.767	Yes	**	0.0019	B-D						0 day vs. 12 day	-123.6	-148.7 to -98.63	Yes	****	<0.0001	A-K				0 day vs. 6 day Et	53.49	28.47 to 78.51	Yes	****	<0.0001	A-H
				Minimum	169.596	133.2	199.636	156.427		31 vs. 31 Et	50.21	31.85 to 68.58	Yes	****	<0.0001	C-D						0 day vs. 12 day Et	38.92	13.9 to 63.94	Yes	***	0.0001	A-L				0 day vs. 8 day	-91.4	-116.4 to -66.38	Yes	****	<0.0001	A-I
				Maximum	197.884	154.388	234.291	187.955														0 day Et vs. 1 day	-48.57	-73.59 to -23.55	Yes	****	<0.0001	B-C				0 day vs. 8 day Et	55.66	30.64 to 80.68	Yes	****	<0.0001	A-J
				Sum	1108.47	845.252	1315.31	1014.02														0 day Et vs. 1 day Et	4.091	-20.93 to 29.11	No	ns	>0.9999	B-D				0 day vs. 12 day	-123.6	-148.7 to -98.63	Yes	****	<0.0001	A-K
				Count	6	6	6	6		Test details	Mean 1	Mean 2	Mean Diff.	SE of diff.	n1	n2	q	DF				0 day Et vs. 4 day	-72.6	-97.62 to -47.58	Yes	****	<0.0001	B-E				0 day vs. 12 day Et	38.92	13.90 to 63.94	Yes	***	0.0001	A-L
					1.00798e-61																	0 day Et vs. 4day Et	-8.185	-33.2 to 16.84	No	ns	0.992	B-F				0 day Et vs. 1 day	-48.57	-73.59 to -23.55	Yes	****	<0.0001	B-C
										37 vs. 37 Et	184.7	140.9	43.87	6.56	6	6	9.457	20				0 day Et vs. 6 day	-119.3	-144.3 to -94.28	Yes	****	<0.0001	B-G				0 day Et vs. 1 day Et	4.091	-20.93 to 29.11	No	ns	>0.9999	B-D
										37 vs. 31	184.7	219.2	-34.47	6.56	6	6	7.432	20				0 day Et vs. 6 day Et	-15.52	-40.54 to 9.497	No	ns	0.6047	B-H				0 day Et vs. 4 day	-72.6	-97.62 to -47.58	Yes	****	<0.0001	B-E
										37 vs. 31 Et	184.7	169	15.74	6.56	6	6	3.393	20				0 day Et vs. 8 day	-160.4	-185.4 to -135.4	Yes	****	<0.0001	B-I				0 day Et vs. 4day Et	-8.185	-33.20 to 16.84	No	ns	0.992	B-F
										37 Et vs. 31	140.9	219.2	-78.34	6.56	6	6	16.89	20				0 day Et vs. 8 day Et	-13.35	-38.37 to 11.67	No	ns	0.7924	B-J				0 day Et vs. 6 day	-119.3	-144.3 to -94.28	Yes	****	<0.0001	B-G
										37 Et vs. 31 Et	140.9	169	-28.13	6.56	6	6	6.064	20				0 day Et vs. 12 day	-192.7	-217.7 to -167.6	Yes	****	<0.0001	B-K				0 day Et vs. 6 day Et	-15.52	-40.54 to 9.497	No	ns	0.6047	B-H
										31 vs. 31 Et	219.2	169	50.21	6.56	6	6	10.83	20				0 day Et vs. 12 day Et	-30.09	-55.11 to -5.073	Yes	**	0.0072	B-L				0 day Et vs. 8 day	-160.4	-185.4 to -135.4	Yes	****	<0.0001	B-I
																						1 day vs. 1 day Et	52.66	27.64 to 77.68	Yes	****	<0.0001	C-D				0 day Et vs. 8 day Et	-13.35	-38.37 to 11.67	No	ns	0.7924	B-J
																						1 day vs. 4 day	-24.03	-49.05 to 0.9926	No	ns	0.0703	C-E				0 day Et vs. 12 day	-192.7	-217.7 to -167.6	Yes	****	<0.0001	B-K
																						1 day vs. 4day Et	40.38	15.36 to 65.4	Yes	****	<0.0001	C-F				0 day Et vs. 12 day Et	-30.09	-55.11 to -5.073	Yes	**	0.0072	B-L
																						1 day vs. 6 day	-70.73	-95.75 to -45.71	Yes	****	<0.0001	C-G				1 day vs. 1 day Et	52.66	27.64 to 77.68	Yes	****	<0.0001	C-D
																						1 day vs. 6 day Et	33.05	8.026 to 58.07	Yes	**	0.0021	C-H				1 day vs. 4 day	-24.03	-49.05 to 0.9926	No	ns	0.0703	C-E
																						1 day vs. 8 day	-111.8	-136.9 to -86.82	Yes	****	<0.0001	C-I				1 day vs. 4day Et	40.38	15.36 to 65.40	Yes	****	<0.0001	C-F
																						1 day vs. 8 day Et	35.22	10.2 to 60.24	Yes	***	0.0008	C-J				1 day vs. 6 day	-70.73	-95.75 to -45.71	Yes	****	<0.0001	C-G
																						1 day vs. 12 day	-144.1	-169.1 to -119.1	Yes	****	<0.0001	C-K				1 day vs. 6 day Et	33.05	8.026 to 58.07	Yes	**	0.0021	C-H
																						1 day vs. 12 day Et	18.48	-6.544 to 43.5	No	ns	0.3439	C-L				1 day vs. 8 day	-111.8	-136.9 to -86.82	Yes	****	<0.0001	C-I
																						1 day Et vs. 4 day	-76.69	-101.7 to -51.67	Yes	****	<0.0001	D-E				1 day vs. 8 day Et	35.22	10.20 to 60.24	Yes	***	0.0008	C-J
																						1 day Et vs. 4day Et	-12.28	-37.3 to 12.74	No	ns	0.8662	D-F				1 day vs. 12 day	-144.1	-169.1 to -119.1	Yes	****	<0.0001	C-K
																						1 day Et vs. 6 day	-123.4	-148.4 to -98.37	Yes	****	<0.0001	D-G				1 day vs. 12 day Et	18.48	-6.544 to 43.50	No	ns	0.3439	C-L
																						1 day Et vs. 6 day Et	-19.61	-44.63 to 5.407	No	ns	0.2614	D-H				1 day Et vs. 4 day	-76.69	-101.7 to -51.67	Yes	****	<0.0001	D-E
																						1 day Et vs. 8 day	-164.5	-189.5 to -139.5	Yes	****	<0.0001	D-I				1 day Et vs. 4day Et	-12.28	-37.30 to 12.74	No	ns	0.8662	D-F
																						1 day Et vs. 8 day Et	-17.44	-42.46 to 7.578	No	ns	0.4296	D-J				1 day Et vs. 6 day	-123.4	-148.4 to -98.37	Yes	****	<0.0001	D-G
																						1 day Et vs. 12 day	-196.8	-221.8 to -171.7	Yes	****	<0.0001	D-K				1 day Et vs. 6 day Et	-19.61	-44.63 to 5.407	No	ns	0.2614	D-H
																						1 day Et vs. 12 day Et	-34.18	-59.2 to -9.164	Yes	**	0.0013	D-L				1 day Et vs. 8 day	-164.5	-189.5 to -139.5	Yes	****	<0.0001	D-I
																						4 day vs. 4day Et	64.41	39.39 to 89.43	Yes	****	<0.0001	E-F				1 day Et vs. 8 day Et	-17.44	-42.46 to 7.578	No	ns	0.4296	D-J
																						4 day vs. 6 day	-46.7	-71.72 to -21.68	Yes	****	<0.0001	E-G				1 day Et vs. 12 day	-196.8	-221.8 to -171.7	Yes	****	<0.0001	D-K
																						4 day vs. 6 day Et	57.07	32.05 to 82.09	Yes	****	<0.0001	E-H				1 day Et vs. 12 day Et	-34.18	-59.20 to -9.164	Yes	**	0.0013	D-L
																						4 day vs. 8 day	-87.82	-112.8 to -62.8	Yes	****	<0.0001	E-I				4 day vs. 4day Et	64.41	39.39 to 89.43	Yes	****	<0.0001	E-F
																						4 day vs. 8 day Et	59.25	34.22 to 84.27	Yes	****	<0.0001	E-J				4 day vs. 6 day	-46.7	-71.72 to -21.68	Yes	****	<0.0001	E-G
																						4 day vs. 12 day	-120.1	-145.1 to -95.05	Yes	****	<0.0001	E-K				4 day vs. 6 day Et	57.07	32.05 to 82.09	Yes	****	<0.0001	E-H
																						4 day vs. 12 day Et	42.5	17.48 to 67.52	Yes	****	<0.0001	E-L				4 day vs. 8 day	-87.82	-112.8 to -62.80	Yes	****	<0.0001	E-I
																						4day Et vs. 6 day	-111.1	-136.1 to -86.09	Yes	****	<0.0001	F-G				4 day vs. 8 day Et	59.25	34.22 to 84.27	Yes	****	<0.0001	E-J
																						4day Et vs. 6 day Et	-7.338	-32.36 to 17.68	No	ns	0.9968	F-H				4 day vs. 12 day	-120.1	-145.1 to -95.05	Yes	****	<0.0001	E-K
																						4day Et vs. 8 day	-152.2	-177.2 to -127.2	Yes	****	<0.0001	F-I				4 day vs. 12 day Et	42.5	17.48 to 67.52	Yes	****	<0.0001	E-L
																						4day Et vs. 8 day Et	-5.166	-30.19 to 19.85	No	ns	0.9999	F-J				4day Et vs. 6 day	-111.1	-136.1 to -86.09	Yes	****	<0.0001	F-G
																						4day Et vs. 12 day	-184.5	-209.5 to -159.5	Yes	****	<0.0001	F-K				4day Et vs. 6 day Et	-7.338	-32.36 to 17.68	No	ns	0.9968	F-H
																						4day Et vs. 12 day Et	-21.91	-46.93 to 3.112	No	ns	0.1383	F-L				4day Et vs. 8 day	-152.2	-177.2 to -127.2	Yes	****	<0.0001	F-I
																						6 day vs. 6 day Et	103.8	78.75 to 128.8	Yes	****	<0.0001	G-H				4day Et vs. 8 day Et	-5.166	-30.19 to 19.85	No	ns	0.9999	F-J
																						6 day vs. 8 day	-41.12	-66.14 to -16.1	Yes	****	<0.0001	G-I				4day Et vs. 12 day	-184.5	-209.5 to -159.5	Yes	****	<0.0001	F-K
																						6 day vs. 8 day Et	105.9	80.93 to 131	Yes	****	<0.0001	G-J				4day Et vs. 12 day Et	-21.91	-46.93 to 3.112	No	ns	0.1383	F-L
																						6 day vs. 12 day	-73.37	-98.39 to -48.35	Yes	****	<0.0001	G-K				6 day vs. 6 day Et	103.8	78.75 to 128.8	Yes	****	<0.0001	G-H
																						6 day vs. 12 day Et	89.2	64.18 to 114.2	Yes	****	<0.0001	G-L				6 day vs. 8 day	-41.12	-66.14 to -16.10	Yes	****	<0.0001	G-I
																						6 day Et vs. 8 day	-144.9	-169.9 to -119.9	Yes	****	<0.0001	H-I				6 day vs. 8 day Et	105.9	80.93 to 131.0	Yes	****	<0.0001	G-J
																						6 day Et vs. 8 day Et	2.172	-22.85 to 27.19	No	ns	>0.9999	H-J				6 day vs. 12 day	-73.37	-98.39 to -48.35	Yes	****	<0.0001	G-K
																						6 day Et vs. 12 day	-177.1	-202.2 to -152.1	Yes	****	<0.0001	H-K				6 day vs. 12 day Et	89.2	64.18 to 114.2	Yes	****	<0.0001	G-L
																						6 day Et vs. 12 day Et	-14.57	-39.59 to 10.45	No	ns	0.6913	H-L				6 day Et vs. 8 day	-144.9	-169.9 to -119.9	Yes	****	<0.0001	H-I
																						8 day vs. 8 day Et	147.1	122 to 172.1	Yes	****	<0.0001	I-J				6 day Et vs. 8 day Et	2.172	-22.85 to 27.19	No	ns	>0.9999	H-J
																						8 day vs. 12 day	-32.25	-57.27 to -7.228	Yes	**	0.0029	I-K				6 day Et vs. 12 day	-177.1	-202.2 to -152.1	Yes	****	<0.0001	H-K
																						8 day vs. 12 day Et	130.3	105.3 to 155.3	Yes	****	<0.0001	I-L				6 day Et vs. 12 day Et	-14.57	-39.59 to 10.45	No	ns	0.6913	H-L
																						8 day Et vs. 12 day	-179.3	-204.3 to -154.3	Yes	****	<0.0001	J-K				8 day vs. 8 day Et	147.1	122.0 to 172.1	Yes	****	<0.0001	I-J
																						8 day Et vs. 12 day Et	-16.74	-41.76 to 8.278	No	ns	0.4921	J-L				8 day vs. 12 day	-32.25	-57.27 to -7.228	Yes	**	0.0029	I-K
																						12 day vs. 12 day Et	162.6	137.5 to 187.6	Yes	****	<0.0001	K-L				8 day vs. 12 day Et	130.3	105.3 to 155.3	Yes	****	<0.0001	I-L
																																8 day Et vs. 12 day	-179.3	-204.3 to -154.3	Yes	****	<0.0001	J-K
																																8 day Et vs. 12 day Et	-16.74	-41.76 to 8.278	No	ns	0.4921	J-L
																																12 day vs. 12 day Et	162.6	137.5 to 187.6	Yes	****	<0.0001	K-L

## Sheet: Figure 5E
		Unassigned Well	Unselected Well	OCR Data	ECAR Data	PER Data
		OCR (pmol/min):																37 veh	37 Etmoxir	37 ATGLI	37 Etmoxir + ATGLI	31 veh	31 Etomoxir	31 ATGLI	31 Etomoxir + ATGLI
		After normalization																122.868	73.077	128.051	62.5218	165.659	100.602	84.0102	57.3129
			average															84.8266	81.5871	132.639	59.9388	195.648	67.3433	101.727	67.4306
				1	2	3	4	5	6	7	8	9	10	11	12			80.8156	98.6355	79.6556	85.0793	186.612	132.736	106.975	73.8661
			A	0	51.2677	59.117	57.2017	42.7776			75.7385	95.569	93.6445	94.637	0			113.793	69.9909	141.033	62.2874	150.718	112.166	110.503	74.7278
			B	122.868	84.8266	80.8156	113.793	103.321			165.659	195.648	186.612	150.718	208.78			103.321	66.7436	114.54	51.2677	208.78	126.311	132.162	75.7385
			C	126.944	118.117	121.869	130.567	91.0286			209.955	222.312	217.985	160.773	211.927			126.944	70.597	77.7391	59.117	209.955	167.602	87.3538	95.569
			D	73.077	81.5871	98.6355	69.9909	66.7436			100.602	67.3433	132.736	112.166	126.311			118.117	86.977	115.401	57.2017	222.312	108.513	104.873	93.6445
			E	70.597	86.977	95.4374	92.3196	97.5087			167.602	108.513	93.7356	117.247	132.48			121.869	95.4374	104.495	42.7776	217.985	93.7356	96.9193	94.637
			F	128.051	132.639	79.6556	141.033	114.54			84.0102	101.727	106.975	110.503	132.162			130.567	92.3196	109.351		160.773	117.247	121.058
			G	77.7391	115.401	104.495	109.351	113.635			87.3538	104.873	96.9193	121.058	117.417			91.0286	97.5087	113.635		211.927	132.48	117.417
			H	0	62.5218	59.9388	85.0793	62.2874			57.3129	67.4306	73.8661	74.7278	0		Column1	37 veh	37 Etmoxir	37 ATGLI	37 Etmoxir + ATGLI	31 veh	31 Etomoxir	31 ATGLI	31 Etomoxir + ATGLI
																	Mean	109.415	83.2874	111.654	60.0239	193.037	115.874	106.3	79.1158
			Measurement 1														Standard Error	5.75746	3.94308	6.5229	4.27209	8.16486	8.49394	4.70822	4.98718
				1	2	3	4	5	6	7	8	9	10	11	12		Median	115.955	84.282	114.088	59.5279	202.214	114.707	105.924	75.2332
			A	0	50.5025	57.0882	60.5247	44.9445			73.8841	94.6156	91.3489	93.9325	0		Mode	#N/A	#N/A	#N/A	#N/A	#N/A	#N/A	#N/A	#N/A
			B	118.571	82.4718	80.5142	111.88	99.068			162.442	197.238	183.475	146.555	218.881		Standard Deviation	18.2067	12.4691	20.6272	12.0833	25.8196	26.8602	14.8887	14.1059
			C	120.708	116.182	116.804	130.552	89.0097			218.762	218.81	214.805	155.347	223.037		Sample Variance	331.483	155.479	425.482	146.006	666.649	721.47	221.674	198.975
			D	70.3774	78.4233	97.1632	69.2551	65.7929			103.421	70.7864	133.183	119.047	134.306		Kurtosis	-1.34462	-1.91957	-0.257722	2.9579	-1.27137	1.18443	-0.367513	-1.24765
			E	67.1644	85.6016	91.2475	92.3601	95.6164			171.013	110.768	98.8286	122.997	136.925		Skewness	-0.569376	-0.0658709	-0.52317	1.07232	-0.597437	0.141708	0.133066	-0.0656711
			F	123.968	118.463	76.4127	137.192	110.479			79.9539	97.7486	103.326	106.665	132.699		Range	49.7512	31.8919	63.2941	42.3018	71.5942	100.259	48.1514	38.2561
			G	77.5555	115.276	100.37	104.404	100.955			81.4198	102.432	93.1996	117.208	118.735		Minimum	80.8156	66.7436	77.7391	42.7776	150.718	67.3433	84.0102	57.3129
			H	0	62.0917	58.5413	83.9046	60.1954			57.9833	66.7434	72.7824	74.8712	0		Maximum	130.567	98.6355	141.033	85.0793	222.312	167.602	132.162	95.569
																	Sum	1094.15	832.874	1116.54	480.191	1930.37	1158.74	1063	632.926
																	Count	10	10	10	8	10	10	10	8
			Measurement 2															9.26022e+97
				1	2	3	4	5	6	7	8	9	10	11	12
			A	0	50.5235	58.3082	51.8694	39.7919			72.64	94.3	93.3424	94.0152	0
			B	120.531	84.6894	77.1702	106.154	103.032			162.207	196.137	184.988	150.486	208.611
			C	126.53	115.111	121.651	128.654	89.1763			212.965	220.287	219.062	156.975	209.795
			D	72.5251	80.7874	97.069	69.4694	64.5173			104.702	67.6271	131.757	112.942	122.723
			E	70.3884	85.4197	93.8739	91.2384	95.5563			168.927	108.963	94.5091	118.317	132.176
			F	126.173	119.431	78.7263	136.963	115.033			82.9995	100.421	104.689	109.535	130.203
			G	76.2962	109.487	102.707	107.774	111.612			85.8965	103.465	96.2293	119.389	116.918		Tukey's multiple comparisons test	Mean Diff.	95.00% CI of diff.	Significant?	Summary	Adjusted P Value
			H	0	62.5024	58.9751	82.1421	61.8909			55.6889	67.4429	72.9953	74.5329	0		37 cont vs. 37 Et	26.17	-0.7069 to 53.04	No	ns	0.0618	A-B
																	37 cont vs. 37ATGL	-2.189	-29.06 to 24.68	No	ns	>0.9999	A-C
																	37 cont vs. 37 MIX	49.42	20.91 to 77.92	Yes	****	<0.0001	A-D
			Measurement 3														37 cont vs. 31 cont	-83.56	-110.4 to -56.68	Yes	****	<0.0001	A-E
				1	2	3	4	5	6	7	8	9	10	11	12		37 cont vs. 31 ET	-6.302	-33.17 to 20.57	No	ns	0.9956	A-F
			A	0	51.7213	60.094	57.5956	42.3489			78.0492	95.9875	94.2474	94.9071	0		37 cont vs. 31 ATGL	3.221	-23.65 to 30.09	No	ns	>0.9999	A-G
			B	125.61	85.3912	80.2177	115.077	104.571			166.945	195.093	187.503	151.718	205.35		37 cont vs. 31 MIX	30.34	1.835 to 58.84	Yes	*	0.029	A-H
			C	127.822	118.502	123.144	130.088	91.5225			207.148	223.442	218.928	163.727	208.038		37 Et vs. 37ATGL	-28.36	-55.23 to -1.482	Yes	*	0.0314	B-C
			D	74.0895	82.9743	98.4019	70.0829	65.8745			98.5015	66.4494	129.434	109.222	124.302		37 Et vs. 37 MIX	23.25	-5.253 to 51.75	No	ns	0.1925	B-D
			E	71.8478	87.5752	96.5642	92.3154	98.7151			166.427	107.712	92.1098	115.195	131.458		37 Et vs. 31 cont	-109.7	-136.6 to -82.85	Yes	****	<0.0001	B-E
			F	126.322	145.309	80.9433	142.606	115.375			85.7413	102.787	108.457	111.849	132.129		37 Et vs. 31 ET	-32.47	-59.34 to -5.595	Yes	**	0.0076	B-F
			G	77.6403	118.437	105.653	110.749	119.917			89.8668	105.847	97.9291	122.76	116.819		37 Et vs. 31 ATGL	-22.95	-49.82 to 3.928	No	ns	0.1499	B-G
			H	0	62.4601	60.6882	86.7644	63.078			57.3893	67.695	74.8306	74.2008	0		37 Et vs. 31 MIX	4.172	-24.33 to 32.67	No	ns	0.9998	B-H
																	37ATGL vs. 37 MIX	51.61	23.10 to 80.11	Yes	****	<0.0001	C-D
																	37ATGL vs. 31 cont	-81.37	-108.2 to -54.49	Yes	****	<0.0001	C-E
			Measurement 4														37ATGL vs. 31 ET	-4.113	-30.99 to 22.76	No	ns	0.9997	C-F
				1	2	3	4	5	6	7	8	9	10	11	12		37ATGL vs. 31 ATGL	5.41	-21.46 to 32.28	No	ns	0.9983	C-G
			A	0	52.3233	60.9778	58.817	44.0249			78.3809	97.373	95.6391	95.6932	0		37ATGL vs. 31 MIX	32.53	4.024 to 61.03	Yes	*	0.0145	C-H
			B	126.762	86.7539	85.3601	122.06	106.613			171.042	194.124	190.481	154.111	202.279		37 MIX vs. 31 cont	-133	-161.5 to -104.5	Yes	****	<0.0001	D-E
			C	132.715	122.673	125.878	132.973	94.406			200.945	226.709	219.145	167.043	206.837		37 MIX vs. 31 ET	-55.72	-84.22 to -27.22	Yes	****	<0.0001	D-F
			D	75.3161	84.1633	101.908	71.1561	70.7898			95.7835	64.5104	136.57	107.453	123.915		37 MIX vs. 31 ATGL	-46.2	-74.70 to -17.69	Yes	****	<0.0001	D-G
			E	72.9873	89.3114	100.064	93.3645	100.147			164.042	106.611	89.495	112.479	129.36		37 MIX vs. 31 MIX	-19.08	-49.12 to 10.97	No	ns	0.4988	D-H
			F	135.739	147.353	82.54	147.371	117.275			87.3462	105.951	111.427	113.962	133.615		31 cont vs. 31 ET	77.25	50.38 to 104.1	Yes	****	<0.0001	E-F
			G	79.4643	118.404	109.248	114.477	122.056			92.2322	107.748	100.319	124.876	117.193		31 cont vs. 31 ATGL	86.78	59.90 to 113.6	Yes	****	<0.0001	E-G
			H	0	63.033	61.5505	87.5063	63.9853			58.1902	67.841	74.8562	75.3064	0		31 cont vs. 31 MIX	113.9	85.39 to 142.4	Yes	****	<0.0001	E-H
																	31 ET vs. 31 ATGL	9.523	-17.35 to 36.40	No	ns	0.9529	F-G
																	31 ET vs. 31 MIX	36.64	8.137 to 65.14	Yes	**	0.0035	F-H
																	31 ATGL vs. 31 MIX	27.12	-1.386 to 55.62	No	ns	0.0737	G-H
																	Test details	Mean 1	Mean 2	Mean Diff.	SE of diff.	n1	n2	q	DF
																	37 cont vs. 37 Et	109.5	83.32	26.17	8.593	10	10	4.306	68
		Before normalization	Measurement 1														37 cont vs. 37ATGL	109.5	111.7	-2.189	8.593	10	10	0.3603	68
				1	2	3	4	5	6	7	8	9	10	11	12		37 cont vs. 37 MIX	109.5	60.07	49.42	9.114	10	8	7.668	68
			A	0	105.045	111.322	118.023	99.7768	-28.6473	10.385	172.889	228.97	220.151	212.287	0		37 cont vs. 31 cont	109.5	193	-83.56	8.593	10	10	13.75	68
			B	238.327	181.438	156.198	209.216	220.922	31.0209	-4.63797	375.241	477.317	420.157	326.819	512.182		37 cont vs. 31 ET	109.5	115.8	-6.302	8.593	10	10	1.037	68
			C	229.345	263.733	237.112	266.326	192.261	10.7828	-21.3372	518.466	452.937	466.127	354.191	490.682		37 cont vs. 31 ATGL	109.5	106.3	3.221	8.593	10	10	0.5301	68
			D	141.459	168.61	207.929	140.588	144.744	-21.0055	-47.6568	262.689	181.921	289.007	271.426	304.874		37 cont vs. 31 MIX	109.5	79.15	30.34	9.114	10	8	4.707	68
			E	134.329	166.923	202.569	192.109	177.846	-23.1231	-15.4691	401.88	268.058	233.236	289.044	316.296		37 Et vs. 37ATGL	83.32	111.7	-28.36	8.593	10	10	4.667	68
			F	247.936	222.71	178.042	257.922	204.386	-1.91881	-25.1648	268.645	211.137	247.982	237.863	302.555		37 Et vs. 37 MIX	83.32	60.07	23.25	9.114	10	8	3.608	68
			G	160.54	221.331	199.737	212.985	183.738	11.459	-21.3686	256.472	243.789	224.611	268.406	279.028		37 Et vs. 31 cont	83.32	193	-109.7	8.593	10	10	18.06	68
			H	0	133.497	146.939	195.498	121.595	-5.83566	-27.4874	140.899	152.175	164.488	190.921	0		37 Et vs. 31 ET	83.32	115.8	-32.47	8.593	10	10	5.343	68
																	37 Et vs. 31 ATGL	83.32	106.3	-22.95	8.593	10	10	3.776	68
																	37 Et vs. 31 MIX	83.32	79.15	4.172	9.114	10	8	0.6473	68
			Measurement 2														37ATGL vs. 37 MIX	111.7	60.07	51.61	9.114	10	8	8.007	68
				1	2	3	4	5	6	7	8	9	10	11	12		37ATGL vs. 31 cont	111.7	193	-81.37	8.593	10	10	13.39	68
			A	0	105.089	113.701	101.145	88.3381	-9.29601	48.0634	169.978	228.206	224.955	212.474	0		37ATGL vs. 31 ET	111.7	115.8	-4.113	8.593	10	10	0.6769	68
			B	242.268	186.317	149.71	198.508	229.762	31.8257	-3.30092	374.699	474.651	423.623	335.583	488.149		37ATGL vs. 31 ATGL	111.7	106.3	5.41	8.593	10	10	0.8903	68
			C	240.407	261.301	246.952	262.453	192.621	13.4285	-45.2063	504.726	455.993	475.364	357.904	461.549		37ATGL vs. 31 MIX	111.7	79.15	32.53	9.114	10	8	5.047	68
			D	145.775	173.693	207.728	141.023	141.938	-18.4092	-46.1139	265.942	173.802	285.913	257.508	278.58		37 MIX vs. 31 cont	60.07	193	-133	9.114	8	10	20.63	68
			E	140.777	166.568	208.4	189.776	177.735	-24.7211	-20.7933	396.979	263.69	223.041	278.046	305.327		37 MIX vs. 31 ET	60.07	115.8	-55.72	9.114	8	10	8.645	68
			F	252.346	224.531	183.432	257.491	212.811	11.5157	-22.7571	278.878	216.91	251.253	244.263	296.863		37 MIX vs. 31 ATGL	60.07	106.3	-46.2	9.114	8	10	7.168	68
			G	157.933	210.215	204.387	219.86	203.134	-7.92251	-20.692	270.574	246.247	231.913	273.4	274.758		37 MIX vs. 31 MIX	60.07	79.15	-19.08	9.607	8	8	2.808	68
			H	0	134.38	148.027	191.391	125.02	-8.22089	12.8068	135.324	153.77	164.969	190.059	0		31 cont vs. 31 ET	193	115.8	77.25	8.593	10	10	12.71	68
																	31 cont vs. 31 ATGL	193	106.3	86.78	8.593	10	10	14.28	68
																	31 cont vs. 31 MIX	193	79.15	113.9	9.114	10	8	17.67	68
			Measurement 3														31 ET vs. 31 ATGL	115.8	106.3	9.523	8.593	10	10	1.567	68
				1	2	3	4	5	6	7	8	9	10	11	12		31 ET vs. 31 MIX	115.8	79.15	36.64	9.114	10	8	5.685	68
			A	0	107.58	117.183	112.311	94.0146	7.60567	38.6575	182.635	232.29	227.136	214.49	0		31 ATGL vs. 31 MIX	106.3	79.15	27.12	9.114	10	8	4.207	68
			B	252.475	187.861	155.622	215.194	233.193	36.3046	-0.852221	385.643	472.125	429.383	338.332	480.519
			C	242.861	269	249.983	265.379	197.689	15.9426	-50.0346	490.94	462.524	475.074	373.297	457.683
			D	148.92	178.395	210.58	142.268	144.924	-17.4328	-44.6127	250.194	170.775	280.873	249.027	282.166
			E	143.696	170.772	214.373	192.016	183.61	-30.1734	-21.9704	391.104	260.663	217.379	270.709	303.667
			F	252.645	273.182	188.598	268.099	213.443	4.6434	-19.7728	288.091	222.021	260.296	249.423	301.255
			G	160.716	227.399	210.25	225.929	218.249	13.1975	-19.4515	283.081	251.915	236.009	281.121	274.525
			H	0	134.289	152.327	202.161	127.418	-3.17143	52.6606	139.456	154.345	169.117	189.212	0
			Measurement 4
				1	2	3	4	5	6	7	8	9	10	11	12
			A	0	108.832	118.907	114.693	97.7354	45.6875	49.565	183.411	235.643	230.49	216.267	0
			B	254.791	190.859	165.599	228.253	237.747	43.5521	-0.106322	395.108	469.78	436.2	343.668	473.332
			C	252.158	278.467	255.532	271.266	203.917	19.4025	-36.3189	476.24	469.287	475.545	380.858	455.042
			D	151.385	180.951	218.083	144.447	155.738	-16.3222	-42.2951	243.29	165.792	296.356	244.992	281.286
			E	145.975	174.157	222.142	194.198	186.273	-26.1413	-17.9614	385.5	257.999	211.208	264.327	298.822
			F	271.478	277.024	192.318	277.058	216.959	5.08926	-18.3687	293.483	228.854	267.426	254.134	304.642
			G	164.491	227.335	217.403	233.533	222.143	15.1757	-18.2466	290.532	256.44	241.77	285.966	275.405
			H	0	135.521	154.492	203.89	129.25	-3.09388	23.3341	141.402	154.678	169.175	192.031	0

## Sheet: Figure 5F
								nucDNA	mtDNA
			mt DNA	cyto B	globulin	glucagon		GEOMEAN	GEOMENA			133.189
	#166-161	37oC	12.8636	14.2224	19.9948	20.8744		20.4299	13.526	-6.90391	0.00835054	119.753	0.89912	#166-161	37oC
	#166-162	37oC	12.7116	13.9518	20.1787	20.8115		20.4926	13.3173	-7.17539	0.00691819	144.546	1.08527	#166-162	37oC
	#166-163	37oC	12.8315	13.6865	20.0415	20.6262		20.3318	13.2521	-7.07967	0.00739277	135.267	1.01561	#166-163	37oC
	#166-164	1 day	12.7965	13.8379	20.2014	20.7924		20.4947	13.307	-7.18774	0.0068592	145.79	1.09461	#166-164	1 day
	#166-165	1 day	12.8172	13.8464	20.1808	20.7787		20.4775	13.3219	-7.15568	0.00701334	142.585	1.07055	#166-165	1 day
	#166-166	1 day	12.7484	13.8507	20.2139	20.7557		20.483	13.2881	-7.19488	0.00682536	146.512	1.10004	#166-166	1 day
	#166-167	4 day	12.0806	13.2013	20.2218	20.7751		20.4966	12.6285	-7.86805	0.00428037	233.625	1.75409	#166-167	4 day
	#166-168	4 day	12.4174	13.4503	20.3127	20.9156		20.6119	12.9235	-7.68838	0.00484806	206.268	1.54869	#166-168	4 day
	#166-169	4 day	12.2743	13.4914	20.3259	20.8987		20.6103	12.8684	-7.74185	0.00467166	214.057	1.60717	#166-169	4 day
	#166-170	8 day	11.9876	13.1253	20.1749	20.7421		20.4565	12.5436	-7.91296	0.00414917	241.012	1.80955	#166-170	8 day
	#166-171	8 day	11.8718	12.8734	20.1519	20.8062		20.4764	12.3624	-8.114	0.00360947	277.049	2.08012	#166-171	8 day
	#166-172	8 day	11.7762	12.9061	20.3281	20.9022		20.6132	12.3282	-8.28492	0.0032062	311.895	2.34175	#166-172	8 day
	#166-173	12 day	11.834	12.9935	20.0609	20.6991		20.3775	12.4002	-7.97736	0.00396803	252.014	1.89216	#166-173	12 day
	#166-174	12 day	11.7397	12.9547	19.8159	20.7074		20.2568	12.3322	-7.92452	0.00411607	242.95	1.82411	#166-174	12 day
	#166-175	12 day	11.6073	12.7167	19.9173	20.5745		20.2432	12.1494	-8.09385	0.00366024	273.206	2.05127	#166-175	12 day
			0	1	4	8	12
			0.89912	1.09461	1.75409	1.80955	1.89216
			1.08527	1.07055	1.54869	2.08012	1.82411
			1.01561	1.10004	1.60717	2.34175	2.05127
			Column1
			Mean	1	1.0884	1.63665	2.07714	1.92251
			Standard Error	0.0543017	0.00905998	0.061098	0.15364	0.0673096
			Median	1.01561	1.09461	1.60717	2.08012	1.89216
			Mode	#N/A	#N/A	#N/A	#N/A	#N/A
			Standard Deviation	0.0940534	0.0156923	0.105825	0.266112	0.116584
			Sample Variance	0.00884604	0.00024625	0.0111989	0.0708158	0.0135917
			Kurtosis	#DIV/0!	#DIV/0!	#DIV/0!	#DIV/0!	#DIV/0!
			Skewness	-0.726097	-1.50191	1.15632	-0.0503698	1.09221
			Range	0.186155	0.029484	0.205398	0.5322	0.227163
			Minimum	0.89912	1.07055	1.54869	1.80955	1.82411
			Maximum	1.08527	1.10004	1.75409	2.34175	2.05127
			Sum	3	3.26519	4.90995	6.23143	5.76753
			Count	3	3	3	3	3
				-1.35511e-279
			Number of families	1
			Number of comparisons per family	10
			Alpha	0.05
			Tukey's multiple comparisons test	Mean Diff.	95.00% CI of diff.	Significant?	Summary	Adjusted P Value
			0 vs. 1	-0.0884	-0.4772 to 0.3004	No	ns	0.9397	A-B
			0 vs. 4	-0.6366	-1.025 to -0.2478	Yes	**	0.0022	A-C
			0 vs. 8	-1.077	-1.466 to -0.6883	Yes	****	<0.0001	A-D
			0 vs. 12	-0.9225	-1.311 to -0.5337	Yes	***	0.0001	A-E
			1 vs. 4	-0.5483	-0.9371 to -0.1594	Yes	**	0.0064	B-C
			1 vs. 8	-0.9887	-1.378 to -0.5999	Yes	****	<0.0001	B-D
			1 vs. 12	-0.8341	-1.223 to -0.4453	Yes	***	0.0003	B-E
			4 vs. 8	-0.4405	-0.8293 to -0.05165	Yes	*	0.0254	C-D
			4 vs. 12	-0.2859	-0.6747 to 0.1030	No	ns	0.187	C-E
			8 vs. 12	0.1546	-0.2342 to 0.5435	No	ns	0.6924	D-E
			Test details	Mean 1	Mean 2	Mean Diff.	SE of diff.	n1	n2	q	DF
			0 vs. 1	1	1.088	-0.0884	0.1182	3	3	1.058	10
			0 vs. 4	1	1.637	-0.6366	0.1182	3	3	7.62	10
			0 vs. 8	1	2.077	-1.077	0.1182	3	3	12.89	10
			0 vs. 12	1	1.923	-0.9225	0.1182	3	3	11.04	10
			1 vs. 4	1.088	1.637	-0.5483	0.1182	3	3	6.562	10
			1 vs. 8	1.088	2.077	-0.9887	0.1182	3	3	11.83	10
			1 vs. 12	1.088	1.923	-0.8341	0.1182	3	3	9.984	10
			4 vs. 8	1.637	2.077	-0.4405	0.1182	3	3	5.272	10
			4 vs. 12	1.637	1.923	-0.2859	0.1182	3	3	3.422	10
			8 vs. 12	2.077	1.923	0.1546	0.1182	3	3	1.851	10

## Sheet: Figure 5G, 5H, 5I
Unassigned Well
Unselected Well
OCR Data
ECAR Data
PER Data
OCR (pmol/min):
Time	Group Name: 37-5ug Suc/Rote OL1-An2 fromAG													Group Name: 31-5ug Suc/Rote OL1-An2 fromAG													Group Name: 37-5ug FFA/Mal OL1-An2 fromAG														Group Name: 31-5ug FFA/Mal OL1-An2 fromAG
	B01	B02	B03	B04	B05	B06	C01	C02	C03	C04	C05	C06		B07	B08	B09	B10	B11	B12	C07	C08	C09	C10	C11	C12		D01	D02	D03	D04	D05	D06	E01	E02	E03	E04	E05	E06			D07	D08	D09	D10	D11	D12	E07	E08	E09
1.30754	108.682	135.765	164.266	146.391	169.567	172.881	139.596	69.7796	126.002	164.163	169.826	167.446		218.023	207.131	205.614	183.366	185.362	167.771	217.243	214.478	208.273	189.328	192.844	176.214		41.5351	43.6751	44.0022	42.3456	41.9984	45.7759	38.5709	54.3131	47.173	39.9331	42.8506	43.6696			55.2367	59.289	58.4936	53.121	47.0648	53.4266	62.5373	55.2529	66.3095
5.84039	98.0436	142.605	174.077	138.969	181.225	176.232	147.571	103.457	126.351	171.561	172.58	176.382		219.49	211.403	202.266	188.236	191.101	163.538	209.125	213.047	209.807	189.476	197.385	176.01		37.5563	39.1695	37.9708	41.3107	35.8718	42.6242	34.3437	44.9734	47.4403	41.6673	40.2353	47.1508			38.4708	55.8049	56.3581	50.6539	42.2826	55.2219	59.2809	53.1702	60.8995
11.7525	239.425	332.319	395.994	283.813	413.565	471.204	305.28	264.103	254.419	415.751	432.426	425.481		501.593	527.214	363.905	470.336	355.038	332.889	458.418	490.876	465.11	449.218	449.661	389.507		133.715	136.656	162.9	132.15	140.559	218.477	138.899	158.634	156.96	131.625	155.366	168.111			139.67	174.573	304.225	156.254	126.044	217.832	178.844	173.217	273.14
17.6543	183.583	207.656	239.592	187.922	246.605	264.525	216.392	194.953	185.293	263.669	259.168	269.455		250.087	246.366	217.215	215.158	233.452	182.461	223.622	249.101	254.85	215.021	224.022	188.914		120.119	112.158	133.128	111.234	136.403	154.213	144.193	136.127	116.223	104.341	114.723	112.94			113.837	114.534	153.648	109.853	93.2317	121.5	128.937	129.649	143.433
23.5509	191.946	330.823	300.128	303.899	408.097	332.27	243.505	313.698	275.099	417.517	427.099	420.874		418.439	393.893	288.551	293.685	353.808	269.846	368.597	399.746	308.438	356.638	330.426	279.308		127.644	148.859	154.106	143.987	159.885	205.903	140.753	121.695	155.56	174.67	155.508	158.276			123.97	178.865	255.253	172.821	100.352	180.371	181.041	218.778	229.29
29.4314	106.349	120.173	136.034	128.255	144.375	147.666	130.392	122.686	135.572	147.239	140.182	147.518		119.93	117.327	110.54	106.141	104.61	87.465	111.946	115.413	137.485	110.32	110.704	99.7864		112.525	108.989	111.228	97.9633	131.028	143.674	134.183	96.4439	113.278	120.548	107.132	121.682			103.505	95.6433	113.182	94.2315	77.132	87.8325	106.789	106.371	106.317
OCR (pmol/min):
Time	Group Name: 37-5ug Suc/Rote OL1-An2 fromAG													Group Name: 31-5ug Suc/Rote OL1-An2 fromAG													Group Name: 37-5ug FFA/Mal OL1-An2 fromAG														Group Name: 31-5ug FFA/Mal OL1-An2 fromAG
	B01	B02	B03	B04	B05	B06	C01	C02	C03	C04	C05	C06		B07	B08	B09	B10	B11	B12	C07	C08	C09	C10	C11	C12		D01	D02	D03	D04	D05	D06	E01	E02	E03	E04	E05	E06			D07	D08	D09	D10	D11	D12	E07	E08	E09
1.30754	108.682	135.765	164.266	146.391	169.567	172.881	139.596	69.7796	126.002	164.163	169.826	167.446		218.023	207.131	205.614	183.366	185.362	167.771	217.243	214.478	208.273	189.328	192.844	176.214		41.5351	43.6751	44.0022	42.3456	41.9984	45.7759	38.5709	54.3131	47.173	39.9331	42.8506	43.6696			55.2367	59.289	58.4936	53.121	47.0648	53.4266	62.5373	55.2529	66.3095
5.84039	98.0436	142.605	174.077	138.969	181.225	176.232	147.571	103.457	126.351	171.561	172.58	176.382		219.49	211.403	202.266	188.236	191.101	163.538	209.125	213.047	209.807	189.476	197.385	176.01		37.5563	39.1695	37.9708	41.3107	35.8718	42.6242	34.3437	44.9734	47.4403	41.6673	40.2353	47.1508			38.4708	55.8049	56.3581	50.6539	42.2826	55.2219	59.2809	53.1702	60.8995
11.7525	239.425	332.319	395.994	283.813	413.565	471.204	305.28	264.103	254.419	415.751	432.426	425.481		501.593	527.214	363.905	470.336	355.038	332.889	458.418	490.876	465.11	449.218	449.661	389.507		133.715	136.656	162.9	132.15	140.559	218.477	138.899	158.634	156.96	131.625	155.366	168.111			139.67	174.573	304.225	156.254	126.044	217.832	178.844	173.217	273.14
17.6543	183.583	207.656	239.592	187.922	246.605	264.525	216.392	194.953	185.293	263.669	259.168	269.455		250.087	246.366	217.215	215.158	233.452	182.461	223.622	249.101	254.85	215.021	224.022	188.914		120.119	112.158	133.128	111.234	136.403	154.213	144.193	136.127	116.223	104.341	114.723	112.94			113.837	114.534	153.648	109.853	93.2317	121.5	128.937	129.649	143.433
23.5509	191.946	330.823	300.128	303.899	408.097	332.27	243.505	313.698	275.099	417.517	427.099	420.874		418.439	393.893	288.551	293.685	353.808	269.846	368.597	399.746	308.438	356.638	330.426	279.308		127.644	148.859	154.106	143.987	159.885	205.903	140.753	121.695	155.56	174.67	155.508	158.276			123.97	178.865	255.253	172.821	100.352	180.371	181.041	218.778	229.29
29.4314	106.349	120.173	136.034	128.255	144.375	147.666	130.392	122.686	135.572	147.239	140.182	147.518		119.93	117.327	110.54	106.141	104.61	87.465	111.946	115.413	137.485	110.32	110.704	99.7864		112.525	108.989	111.228	97.9633	131.028	143.674	134.183	96.4439	113.278	120.548	107.132	121.682			103.505	95.6433	113.182	94.2315	77.132	87.8325	106.789	106.371	106.317
1.30754	113.456	150.206	169.93											214.219	196.646	180.548										1.30754	44.5235	43.3635	43.5736												58.079	57.9599	49.7644
5.84039	122.919	152.739	176.605											213.266	197.446	182.008										5.84039	39.0107	42.0973	41.4705												51.6817	54.1399	46.1516
11.7525	285.282	337.494	435.669											494.525	437.142	381.774										11.7525	141.976	145.909	170.628												166.576	221.87	173.137
17.6543	200.646	219.119	259.938											242.294	225.561	207.213										17.6543	128.149	116.232	129.57												121.739	131.786	109.855
23.5509	269.993	324.161	397.085											395.169	311.828	308.347										23.5509	134.738	157.081	169.893												175.664	216.333	146.636
29.4314	119.9	136.775	144.935											116.154	116.121	100.641										29.4314	113.035	110.755	125.879												103.077	102.94	88.7843
		1.30754	5.84039	11.7525	17.6543	23.5509	29.4314																			Row1															Row1
	Mean	144.53	150.754	352.815	226.568	330.413	133.87		197.137	197.574	437.814	225.023	338.448	110.972												Mean	43.8202	40.8595	152.838	124.65	153.904	116.556									Mean	55.2678	50.6577	187.195	121.127	179.544	98.267
	Standard Error	16.5478	15.5294	44.0837	17.5167	36.8213	7.37146		9.72301	9.02361	32.5502	10.1307	28.3783	5.1655												Standard Error	0.356857	0.941938	8.96736	4.22923	10.272	4.70763									Standard Error	2.75189	2.36217	17.4409	6.33837	20.2131	4.74153
	Median	150.206	152.739	337.494	219.119	324.161	136.775		196.646	197.446	437.142	225.561	311.828	116.121												Median	43.5736	41.4705	145.909	128.149	157.081	113.035									Median	57.9599	51.6817	173.137	121.739	175.664	102.94
	Mode	#N/A	#N/A	#N/A	#N/A	#N/A	#N/A		#N/A	#N/A	#N/A	#N/A	#N/A	#N/A												Mode	#N/A	#N/A	#N/A	#N/A	#N/A	#N/A									Mode	#N/A	#N/A	#N/A	#N/A	#N/A	#N/A
	Standard Deviation	28.6616	26.8977	76.3552	30.3398	63.7763	12.7677		16.8407	15.6294	56.3786	17.5469	49.1526	8.94691												Standard Deviation	0.618094	1.63148	15.5319	7.32525	17.7917	8.15386									Standard Deviation	4.76642	4.0914	30.2084	10.9784	35.0101	8.21257
	Sample Variance	821.489	723.486	5830.12	920.502	4067.42	163.015		283.611	244.277	3178.55	307.895	2415.98	80.0472												Sample Variance	0.382041	2.66174	241.241	53.6592	316.543	66.4854									Sample Variance	22.7187	16.7396	912.55	120.525	1225.71	67.4463
	Kurtosis	#DIV/0!	#DIV/0!	#DIV/0!	#DIV/0!	#DIV/0!	#DIV/0!		#DIV/0!	#DIV/0!	#DIV/0!	#DIV/0!	#DIV/0!	#DIV/0!												Kurtosis	#DIV/0!	#DIV/0!	#DIV/0!	#DIV/0!	#DIV/0!	#DIV/0!									Kurtosis	#DIV/0!	#DIV/0!	#DIV/0!	#DIV/0!	#DIV/0!	#DIV/0!
	Skewness	-0.856087	-0.330266	0.866575	1.03818	0.436918	-0.970797		0.131292	0.0366816	0.053585	-0.138001	1.72228	-1.73202												Skewness	1.50953	-1.44897	1.60797	-1.65904	-0.7779	1.58087									Skewness	-1.73083	-1.0557	1.64058	-0.25024	0.492668	-1.73151
	Range	56.4742	53.6854	150.387	59.2922	127.092	25.0349		33.6707	31.2579	112.751	35.0815	86.822	15.5128												Range	1.16006	3.08656	28.6519	13.3383	35.1553	15.1244									Range	8.31457	7.98828	55.2937	21.9311	69.6968	14.2928
	Minimum	113.456	122.919	285.282	200.646	269.993	119.9		180.548	182.008	381.774	207.213	308.347	100.641												Minimum	43.3635	39.0107	141.976	116.232	134.738	110.755									Minimum	49.7644	46.1516	166.576	109.855	146.636	88.7843
	Maximum	169.93	176.605	435.669	259.938	397.085	144.935		214.219	213.266	494.525	242.294	395.169	116.154												Maximum	44.5235	42.0973	170.628	129.57	169.893	125.879									Maximum	58.079	54.1399	221.87	131.786	216.333	103.077
	Sum	433.591	452.263	1058.45	679.704	991.239	401.61		591.412	592.721	1313.44	675.068	1015.34	332.917												Sum	131.461	122.579	458.513	373.95	461.712	349.669									Sum	165.803	151.973	561.584	363.38	538.633	294.801
	Count	3	3	3	3	3	3		3	3	3	3	3	3												Count	3	3	3	3	3	3									Count	3	3	3	3	3	3
[truncated: 27 more columns]

## Sheet: Figure 5J
Unassigned Well	Unselected Well	OCR Data	ECAR Data	PER Data
OCR (pmol/min):
	Measurement 1
		1	2	3	4	5	6	7	8	9	10	11	12
	A	0	41.0832	22.4843	15.3857	18.3865	0.841269	-4.0321	18.6832	42.0126	13.5036	31.6211	0
	B	108.682	135.765	164.266	146.391	169.567	172.881	218.023	207.131	205.614	183.366	185.362	167.771
	C	139.596	69.7796	126.002	164.163	169.826	167.446	217.243	214.478	208.273	189.328	192.844	176.214
	D	41.5351	43.6751	44.0022	42.3456	41.9984	45.7759	55.2367	59.289	58.4936	53.121	47.0648	53.4266
	E	38.5709	54.3131	47.173	39.9331	42.8506	43.6696	62.5373	55.2529	66.3095	53.9154	46.8457	51.7206
	F	81.0881	93.103	118.082	129.929	107.841	98.8446	137.184	105.328	104.149	95.3621	78.3802	84.9628
	G	82.3395	95.2174	124.937	105.073	99.7851	96.8469	109.309	93.3626	98.5302	88.266	71.2824	79.6232
	H	0	24.8433	23.5971	41.243	37.2943	10.057	1.72697	20.1555	17.1595	17.7784	15.7509	0
	Measurement 2
		1	2	3	4	5	6	7	8	9	10	11	12
	A	0	31.1337	28.8367	5.61387	15.6169	-1.59329	-4.3226	15.9503	32.6501	0.554036	30.2289	0
	B	98.0436	142.605	174.077	138.969	181.225	176.232	219.49	211.403	202.266	188.236	191.101	163.538
	C	147.571	103.457	126.351	171.561	172.58	176.382	209.125	213.047	209.807	189.476	197.385	176.01
	D	37.5563	39.1695	37.9708	41.3107	35.8718	42.6242	38.4708	55.8049	56.3581	50.6539	42.2826	55.2219
	E	34.3437	44.9734	47.4403	41.6673	40.2353	47.1508	59.2809	53.1702	60.8995	48.648	40.1387	46.9631
	F	73.748	79.9208	102.989	107.631	96.6976	86.1853	127.359	95.4353	94.8187	86.9756	58.3279	77.0509
	G	71.5381	83.845	93.6258	94.7687	89.5161	84.3765	99.1469	85.8797	97.109	78.5705	50.1951	72.3525
	H	0	22.6237	23.6166	40.0894	42.777	8.53851	1.04042	24.3642	17.738	16.4722	25.9612	0
	Measurement 3
		1	2	3	4	5	6	7	8	9	10	11	12
	A	0	221.645	231.882	279.058	263.649	100.181	86.3259	148.141	129.544	124.584	135.123	0
	B	239.425	332.319	395.994	283.813	413.565	471.204	501.593	527.214	363.905	470.336	355.038	332.889
	C	305.28	264.103	254.419	415.751	432.426	425.481	458.418	490.876	465.11	449.218	449.661	389.507
	D	133.715	136.656	162.9	132.15	140.559	218.477	139.67	174.573	304.225	156.254	126.044	217.832
	E	138.899	158.634	156.96	131.625	155.366	168.111	178.844	173.217	273.14	153.86	127.752	220.922
	F	137.401	220.983	222.69	225.892	246.256	263.943	507.074	361.966	325.045	346.016	171.566	309.089
	G	141.143	126.186	107.683	263.429	238.252	239.316	295.233	337.072	352.618	283.581	138.771	273.425
	H	0	103.677	84.2806	209.574	244.196	172.756	120.831	206.844	191.372	132.663	206.356	0
	Measurement 4
		1	2	3	4	5	6	7	8	9	10	11	12
	A	0	122.553	141.479	145.816	144.315	95.7183	71.8103	105.343	91.5778	88.0994	101.444	0
	B	183.583	207.656	239.592	187.922	246.605	264.525	250.087	246.366	217.215	215.158	233.452	182.461
	C	216.392	194.953	185.293	263.669	259.168	269.455	223.622	249.101	254.85	215.021	224.022	188.914
	D	120.119	112.158	133.128	111.234	136.403	154.213	113.837	114.534	153.648	109.853	93.2317	121.5
	E	144.193	136.127	116.223	104.341	114.723	112.94	128.937	129.649	143.433	120.21	97.5284	127.16
	F	113.677	195.977	145.766	164.085	150.134	167.407	256.175	171.537	223.762	115.503	113.182	132.716
	G	110.151	106.069	93.8161	169.244	152.66	163.605	150.924	155.773	163.069	116.913	105.829	140.924
	H	0	71.6558	63.6075	159.637	165.849	148.381	104.499	130.442	109.749	101.812	121.623	0
	A	#DIV/0!	1.80856	1.63899	1.91377	1.8269	1.04663	1.20214	1.40626	1.41458	1.41413	1.332	#DIV/0!			37oC	37oC	37oC	37oC	37oC	37oC	31 oC	31 oC	31 oC	31 oC	31 oC	31 oC
	B	1.30417	1.60034	1.65279	1.51027	1.67703	1.78132	2.00567	2.13996	1.67532	2.186	1.52082	1.82444		Complex II	1.30417	1.60034	1.65279	1.51027	1.67703	1.78132	2.00567	2.13996	1.67532	2.186	1.52082	1.82444
	C	1.41078	1.3547	1.37306	1.57679	1.66851	1.57904	2.04997	1.97059	1.82503	2.08918	2.00722	2.06182		Complex II	1.41078	1.3547	1.37306	1.57679	1.66851	1.57904	2.04997	1.97059	1.82503	2.08918	2.00722	2.06182
	D	1.11319	1.21843	1.22363	1.18804	1.03047	1.41672	1.22693	1.52421	1.98002	1.42239	1.35195	1.79286		ComplexI FFA	1.11319	1.21843	1.22363	1.18804	1.03047	1.41672	1.22693	1.52421	1.98002	1.42239	1.35195	1.79286
	E	0.96329	1.16534	1.3505	1.26148	1.35427	1.48849	1.38707	1.33605	1.9043	1.27992	1.30989	1.73736			0.96329	1.16534	1.3505	1.26148	1.35427	1.48849	1.38707	1.33605	1.9043	1.27992	1.30989	1.73736
	F	1.20869	1.12759	1.52772	1.37668	1.64024	1.57665	1.97941	2.11013	1.45263	2.99574	1.51585	2.32895		Complex I	1.20869	1.12759	1.52772	1.37668	1.64024	1.57665	1.97941	2.11013	1.45263	2.99574	1.51585	2.32895
	G	1.28136	1.18965	1.14781	1.5565	1.56067	1.46277	1.95617	2.16386	2.16239	2.42558	1.31127	1.94023			1.28136	1.18965	1.14781	1.5565	1.56067	1.46277	1.95617	2.16386	2.16239	2.42558	1.31127	1.94023
	H	#DIV/0!	1.44688	1.32501	1.31282	1.4724	1.16428	1.15629	1.58572	1.74373	1.30301	1.69669	#DIV/0!		Complex II	1.4175		1.52822		1.67648		2.04155		1.94388		1.85357
															ComplexI FFA	1.11506		1.25592		1.32249		1.36856		1.64666		1.54801
															Complex I	1.20182		1.40218		1.56008		2.05239		2.25909		1.77407
	Measurement 5
		1	2	3	4	5	6	7	8	9	10	11	12			37oC	37oC	37oC	TTEST	31 oC	31 oC	31 oC	FTEST
	A	0	105.858	123.242	115.29	129.232	92.8123	67.1422	92.1667	86.1191	89.4852	91.9688	0		Complex II	1.4175	1.52822	1.67648	0.0118729	2.04155	1.94388	1.85357	0.687172
	B	191.946	330.823	300.128	303.899	408.097	332.27	418.439	393.893	288.551	293.685	353.808	269.846		ComplexI FFA	1.11506	1.25592	1.32249	0.0465011	1.36856	1.64666	1.54801	0.721432
	C	243.505	313.698	275.099	417.517	427.099	420.874	368.597	399.746	308.438	356.638	330.426	279.308		Complex I	1.20182	1.40218	1.56008	0.0214299	2.05239	2.25909	1.77407	0.704847								-1.35511e-279
	D	127.644	148.859	154.106	143.987	159.885	205.903	123.97	178.865	255.253	172.821	100.352	180.371
	E	140.753	121.695	155.56	174.67	155.508	158.276	181.041	218.778	229.29	207.969	120.575	185.247			Row1	Complex I	Complex I	ComplexI FFA	ComplexI FFA	Complex II	Complex II
	F	107.802	185.338	135.735	191.668	234.416	232.605	462.288	278.728	302.98	101.348	150.077	211.301				37oC	31 oC	37oC	31 oC	37oC	31 oC
	G	106.27	101.96	92.7786	242.345	227.203	211.499	232.13	305.519	221.24	104.31	137.861	274.003			Mean	1.38803	2.02852	1.23115	1.52108	1.54073	1.94633
	H	0	66.2343	60.4159	144.771	139.49	136.934	98.0416	112.962	96.5956	91.75	102.029	0			Standard Error	0.103662	0.140519	0.0611455	0.0814009	0.0750227	0.0542777
																Median	1.40218	2.05239	1.25592	1.54801	1.52822	1.94388
																Mode	#N/A	#N/A	#N/A	#N/A	#N/A	#N/A
	Measurement 6															Standard Deviation	0.179549	0.243386	0.105907	0.14099	0.129943	0.0940118
		1	2	3	4	5	6	7	8	9	10	11	12			Sample Variance	0.0322377	0.0592367	0.0112163	0.0198783	0.0168852	0.00883822
	A	0	80.5146	100.477	116.511	111.342	86.6973	63.1671	84.6723	74.3333	73.6518	81.8367	0			Kurtosis	#DIV/0!	#DIV/0!	#DIV/0!	#DIV/0!	#DIV/0!	#DIV/0!
	B	106.349	120.173	136.034	128.255	144.375	147.666	119.93	117.327	110.54	106.141	104.61	87.465			Skewness	-0.352408	-0.437186	-0.994579	-0.828288	0.429156	0.117235
	C	130.392	122.686	135.572	147.239	140.182	147.518	111.946	115.413	137.485	110.32	110.704	99.7864			Range	0.35826	0.485012	0.207427	0.278095	0.258982	0.187976
	D	112.525	108.989	111.228	97.9633	131.028	143.674	103.505	95.6433	113.182	94.2315	77.132	87.8325			Minimum	1.20182	1.77407	1.11506	1.36856	1.4175	1.85357
	E	134.183	96.4439	113.278	120.548	107.132	121.682	106.789	106.371	106.317	98.0286	90.4095	99.7632			Maximum	1.56008	2.25909	1.32249	1.64666	1.67648	2.04155
	F	102.273	174.725	117.547	126.085	118.615	132.915	124.752	113.076	114.802	96.7065	91.8604	96.2249			Sum	4.16409	6.08555	3.69346	4.56324	4.6222	5.839
	G	96.9603	96.3948	91.2953	130.671	118.735	122.352	110.72	120.712	104.096	94.6774	82.6905	97.6091			Count	3	3	3	3	3	3
	H	0	60.5836	68.1324	92.4672	123.288	133.25	94.5008	101.962	86.6251	80.8244	96.9652	0

## Sheet: SuppFigure 5D
Unassigned Well
Unselected Well
OCR Data
ECAR Data
PER Data
OCR (pmol/min):
Time	Group Name: 37 140K normail meida									Group Name: 37 UCP-KO normal									Group Name: 31 140K normal media									Group Name: 31 UCP1-KO normal
	A08	A09	B08	B09	C08	C09	D08	D09		E08	E09	F08	F09	G08	G09	H08	H09		A02	A03	B02	B03	C02	C03	D02	D03		E02	E03	F02	F03	G02	G03	H02	H03
1.30728	256.658	256.352	326.57	281.294	300.448	284.011	331.368	326.506		357.223	335.212	376.538	306	278.947	325.37	328.792	209.081		467.366	394	447.177	475.395	466.128	485.521	446.474	479.273		476.047	463.266	516.608	516.525	520.007	555.653	476.633	509.263
7.78233	251.284	252.092	317.539	274.355	297.187	283.506	327.264	325.162		358.977	333.578	384.853	310.339	272.77	323.164	323.999	206.197		452.518	383.452	432.015	467.569	462.427	476.82	446.076	468.968		507.573	496.14	513.812	505.616	514.721	545.896	453.927	488.356
14.2732	251.558	252.057	317.458	275.752	300.399	287.007	330.077	328.602		367.748	338.26	396.232	320.42	269.995	327.287	332.671	208.98		452.895	387.112	435.274	471.899	464.007	481.007	449.239	471.071		492.177	491.85	509.523	501.898	507.637	527.69	437.719	480.054
20.7561	253.708	254.393	320.481	278.975	304.767	290.018	333.804	332.33		376.179	344.712	405.571	330.059	271.899	331.609	339.962	212.454		454.655	391.837	441.302	477.064	468.399	486.74	454.134	475.989		479.584	491.768	499.788	490.359	503.194	523.612	423.884	477.311
cont 37oC	253.302	253.723	320.512	277.594	300.7	286.135	330.628	328.15	UCPKO 37oC	365.032	337.941	390.798	316.704	273.403	326.857	331.356	209.178	cont 31oC	456.858	389.1	438.942	472.982	465.24	482.522	448.981	473.825	UCPKO 31oC	488.845	485.756	509.933	503.6	511.39	538.213	448.041	488.746
																		Number of families	1
			cont 37oC	UCPKO 37oC	cont 31oC	UCPKO 31oC		ng					cont 37oC	UCPKO 37oC	cont 31oC	UCPKO 31oC		Number of comparisons per family	6
			253.302	365.032	456.858	488.845		1.4184	1.4746	1.6574	1.8854		178.583	247.546	275.648	259.279		Alpha	0.05
			253.723	337.941	389.1	485.756		1.4844	1.6684	1.5572	1.5408		170.927	202.554	249.872	315.262
			320.512	390.798	438.942	509.933		1.5844	1.4342	1.5898	1.7976		202.292	272.485	276.099	283.674		Tukey's multiple comparisons test	Mean Diff.	95.00% CI of diff.	Significant?	Summary	Adjusted P Value
			277.594	316.704	472.982	503.6		1.4854	1.476	1.5694	1.5636		186.882	214.569	301.377	322.077		cont 37oC vs. UCPKO 37oC	-5.867	-43.58 to 31.84	No	ns	0.9744	A-B
			300.7	273.403	465.24	511.39		1.411	1.2854	1.5808	1.6834		213.112	212.699	294.307	303.784		cont 37oC vs. cont 31oC	-78.49	-116.2 to -40.78	Yes	****	<0.0001	A-C
			286.135	326.857	482.522	538.213		1.4016	1.56	1.6136	1.6556		204.149	209.524	299.034	325.086		cont 37oC vs. UCPKO 31oC	-83.21	-120.9 to -45.50	Yes	****	<0.0001	A-D
			330.628	331.356	448.981	448.041		1.4306	1.6034	1.6172	1.8776		231.112	206.658	277.628	238.624		UCPKO 37oC vs. cont 31oC	-72.62	-110.3 to -34.91	Yes	****	<0.0001	B-C
			328.15	209.178	473.825	488.746		1.2752	1.6696	1.5884	1.8636		257.332	125.286	298.304	262.259		UCPKO 37oC vs. UCPKO 31oC	-77.34	-115.0 to -39.63	Yes	****	<0.0001	B-D
																		cont 31oC vs. UCPKO 31oC	-4.722	-42.43 to 32.99	No	ns	0.9863	C-D
													205.549	211.415	284.034	288.756
																		Test details	Mean 1	Mean 2	Mean Diff.	SE of diff.	n1	n2	q
																		cont 37oC vs. UCPKO 37oC	205.5	211.4	-5.867	13.92	9	9	0.5961
																		cont 37oC vs. cont 31oC	205.5	284	-78.49	13.92	9	9	7.975
												Column1						cont 37oC vs. UCPKO 31oC	205.5	288.8	-83.21	13.92	9	9	8.455
																		UCPKO 37oC vs. cont 31oC	211.4	284	-72.62	13.92	9	9	7.379
												Mean	205.549	284.034	211.415	288.756		UCPKO 37oC vs. UCPKO 31oC	211.4	288.8	-77.34	13.92	9	9	7.859
												Standard Error	10.0703	6.23406	14.9818	11.5485		cont 31oC vs. UCPKO 31oC	284	288.8	-4.722	13.92	9	9	0.4798
												Median	203.221	285.968	211.111	293.729
												Mode	#N/A	#N/A	#N/A	#N/A
												Standard Deviation	28.4832	17.6326	42.375	32.664
												Sample Variance	811.293	310.908	1795.64	1066.94
												Kurtosis	0.156988	0.655506	2.6125	-1.56163
												Skewness	0.728232	-0.995014	-0.913113	-0.34634
												Range	86.4056	51.5058	147.199	86.4621
												Minimum	170.927	249.872	125.286	238.624
												Maximum	257.332	301.377	272.485	325.086
												Sum	1644.39	2272.27	1691.32	2310.05
												Count	8	8	8	8
													-4.73027e-172
