# Supplementary material for: The molecular and metabolic program by which white adipocytes adapt to cool physiologic temperatures
Source: PLoS Biol. 2021 May 12;19(5):e3000988. doi: 10.1371/journal.pbio.3000988 (PMC8143427; doi:10.1371/journal.pbio.3000988)
Supplement: S6 Data — All numerical raw data associated with Fig 6. The file contains multiple tabs with labels corresponding to the relevant figure. (XLSX) [file pbio.3000988.s014.xlsx]

## Sheet: Figure 6A, 6B
Fig 6A Glycerol																		Fig 6B Glycerol
	#175-18w16
							ng/µL	260/280	µg	µM / µg DNA													µM	uM / µg DNA
	37oC	0	veh	162.417	0- veh	vehicle	127.31	1.84	63.655	2.55152									37oC	0	veh	veh	723.246	11.362
	37oC	0	veh	133.345			121.59	1.91	60.795	2.19336									37oC	0	veh	veh	583.411	9.59637
	37oC	0	veh	138.184			125.68	1.54	62.84	2.19898									37oC	0	veh	veh	623.947	9.92914
	37oC	0	veh	153.872			138.69	1.54	69.345	2.21893									37oC	0	veh	veh	687.696	9.91703
	37oC	0	forskolin	267.077	0- forsk		130.06	1.9	65.03	4.10699									37oC	0	forskolin	forskolin	1070.02	16.4543
	37oC	0	forskolin	263.673		forskolin	128.93	1.65	64.465	4.09017									37oC	0	forskolin	forskolin	1047.41	16.2477
	37oC	0	forskolin	295.266			125.57	1.71	62.785	4.70282									37oC	0	forskolin	forskolin	1252.26	19.9451
	37oC	0	forskolin	282.19			137.2	1.87	68.6	4.11355									37oC	0	forskolin	forskolin	1126.11	16.4156
	37oC	0	CL 316,243	313.993	0- CL	CL316243	130.24	1.7	65.12	4.82175									37oC	0	CL 316,243	CL 316,243	1337.27	20.5355
	37oC	0	CL 316,243	303.302			189.84	1.55	94.92	3.19535									37oC	0	CL 316,243	CL 316,243	1335.83	14.0732
	37oC	0	CL 316,243	305.512			132.59	1.71	66.295	4.60838									37oC	0	CL 316,243	CL 316,243	1258.24	18.9794
	37oC	0	CL 316,243	311.671			142.29	1.88	71.145	4.38078									37oC	0	CL 316,243	CL 316,243	1324.59	18.6181
	31oC	12 days	veh	47.587		vehicle	143.93	1.7	71.965	0.661252									31oC	12 days	veh		269.247	3.74137
	31oC	12 days	veh	59.9648			106.07	2.11	53.035	1.13066									31oC	12 days	veh		336.736	6.34931
	31oC	12 days	veh	60.8345			137.77	1.72	68.885	0.883131									31oC	12 days	veh		351.072	5.09649
	31oC	12 days	veh	55.2926			142.74	1.73	71.37	0.774731									31oC	12 days	veh		337.1	4.72327
	31oC	12 days	forskolin	273.133		forskolin	142.13	1.75	71.065	3.84343									31oC	12 days	forskolin		1249.78	17.5864
	31oC	12 days	forskolin	319.423			148.48	1.68	74.24	4.30257									31oC	12 days	forskolin		1537.39	20.7084
	31oC	12 days	forskolin	331.966			129.03	1.84	64.515	5.14557									31oC	12 days	forskolin		1644.8	25.4948
	31oC	12 days	forskolin	307.133			141.18	1.76	70.59	4.35095									31oC	12 days	forskolin		1485.01	21.0371
	31oC	12 days	CL 316,243	107.353		CL316243	142.97	1.71	71.485	1.50175									31oC	12 days	CL 316,243		551.39	7.71337
	31oC	12 days	CL 316,243	101.434			141.08	1.69	70.54	1.43796									31oC	12 days	CL 316,243		497.266	7.04942
	31oC	12 days	CL 316,243	98.0387			119.2	1.94	59.6	1.64494									31oC	12 days	CL 316,243		485.047	8.13838
	31oC	12 days	CL 316,243	111.961			130.61	1.9	65.305	1.71443									31oC	12 days	CL 316,243		539.846	8.26654
						unit chage	µM	µ mol / L
						1		n mol / mL
						0.4	x 0.4	400 µL media
						0.0666667	//6	6hr												NEFA 6hrs	11.362	16.4543	20.5355	3.74137	17.5864	7.71337		0.757464	1.09695	1.36904	0.249424	1.17243	0.514225
																					9.59637	16.2477	14.0732	6.34931	20.7084	7.04942		0.639758	1.08318	0.938216	0.423288	1.38056	0.469961
		0d-veh	0d-for	0d-CL	12d-veh	12d-for	12d-CL		0d-veh	0d-for	0d-CL	12d-veh	12d-for	12d-CL							9.92914	19.9451	18.9794	5.09649	25.4948	8.13838		0.661943	1.32968	1.26529	0.339766	1.69966	0.542559
	glycerol 6hr	2.55152	4.10699	4.82175	0.661252	3.84343	1.50175		0.170101	0.273799	0.32145	0.0440835	0.256228	0.100117							9.91703	16.4156	18.6181	4.72327	21.0371	8.26654		0.661135	1.09437	1.24121	0.314885	1.40248	0.551102
		2.19336	4.09017	3.19535	1.13066	4.30257	1.43796		0.146224	0.272678	0.213023	0.0753776	0.286838	0.0958641
		2.19898	4.70282	4.60838	0.883131	5.14557	1.64494		0.146598	0.313521	0.307225	0.0588754	0.343038	0.109663						Column1								Column1
		2.21893	4.11355	4.38078	0.774731	4.35095	1.71443		0.147929	0.274237	0.292052	0.0516487	0.290063	0.114296
									Column1	0d-veh	0d-for	0d-CL	12d-veh	12d-for	12d-CL					Mean	10.2011	17.2657	18.0516	4.97761	21.2067	7.79193		Mean	0.680075	1.15105	1.20344	0.331841	1.41378	0.519462
	Mean	2.2907	4.25338	4.25156	0.862445	4.41063	1.57477													Standard Error	0.394543	0.894272	1.38982	0.539188	1.62715	0.274282		Standard Error	0.0263029	0.0596182	0.0926545	0.0359459	0.108477	0.0182855
	Standard Error	0.0871128	0.149893	0.363401	0.100226	0.270354	0.0635602		Mean	0.152713	0.283559	0.283438	0.0574963	0.294042	0.104985					Median	9.92309	16.435	18.7988	4.90988	20.8728	7.92587		Median	0.661539	1.09566	1.25325	0.327325	1.39152	0.528392
	Median	2.20895	4.11027	4.49458	0.828931	4.32676	1.57335		Standard Error	0.00580752	0.00999289	0.0242267	0.00668171	0.0180236	0.00423734					Mode	#N/A	#N/A	#N/A	#N/A	#N/A	#N/A		Mode	#N/A	#N/A	#N/A	#N/A	#N/A	#N/A
	Mode	#N/A	#N/A	#N/A	#N/A	#N/A	#N/A		Median	0.147264	0.274018	0.299639	0.0552621	0.28845	0.10489					Standard Deviation	0.789086	1.78854	2.77964	1.07838	3.2543	0.548564		Standard Deviation	0.0526057	0.119236	0.185309	0.0718918	0.216954	0.0365709
	Standard Deviation	0.174226	0.299787	0.726802	0.200451	0.540708	0.12712		Mode	#N/A	#N/A	#N/A	#N/A	#N/A	#N/A					Sample Variance	0.622656	3.19889	7.72637	1.1629	10.5905	0.300922		Sample Variance	0.00276736	0.0142173	0.0343394	0.00516843	0.0470689	0.00133743
	Sample Variance	0.0303546	0.089872	0.528241	0.0401807	0.292365	0.0161596		Standard Deviation	0.011615	0.0199858	0.0484535	0.0133634	0.0360472	0.00847469					Kurtosis	3.36554	3.95137	2.6602	0.994483	1.65593	0.0878023		Kurtosis	3.36554	3.95137	2.6602	0.994483	1.65593	0.0878023
	Kurtosis	3.9181	3.97877	2.82682	0.691346	1.91934	-3.49892		Sample Variance	0.000134909	0.000399431	0.00234774	0.000178581	0.0012994	7.18203e-05					Skewness	1.764	1.98478	-1.44837	0.359812	0.604926	-1.05546		Skewness	1.764	1.98478	-1.44837	0.359812	0.604926	-1.05546
	Skewness	1.97652	1.99349	-1.64155	0.867967	0.898328	0.0387819		Kurtosis	3.9181	3.97877	2.82682	0.691346	1.91934	-3.49892					Range	1.7656	3.69742	6.46231	2.60795	7.90841	1.21711		Range	0.117707	0.246495	0.430821	0.173863	0.527227	0.0811409
	Range	0.358155	0.612652	1.62641	0.469413	1.30214	0.276474		Skewness	1.97652	1.99349	-1.64155	0.867967	0.898328	0.0387819					Minimum	9.59637	16.2477	14.0732	3.74137	17.5864	7.04942		Minimum	0.639758	1.08318	0.938216	0.249424	1.17243	0.469961
	Minimum	2.19336	4.09017	3.19535	0.661252	3.84343	1.43796		Range	0.023877	0.0408435	0.108427	0.0312942	0.0868095	0.0184316					Maximum	11.362	19.9451	20.5355	6.34931	25.4948	8.26654		Maximum	0.757464	1.32968	1.36904	0.423288	1.69966	0.551102
	Maximum	2.55152	4.70282	4.82175	1.13066	5.14557	1.71443		Minimum	0.146224	0.272678	0.213023	0.0440835	0.256228	0.0958641					Sum	40.8045	69.0628	72.2063	19.9104	84.8268	31.1677		Sum	2.7203	4.60418	4.81375	1.32736	5.65512	2.07785
	Sum	9.16278	17.0135	17.0063	3.44978	17.6425	6.29909		Maximum	0.170101	0.313521	0.32145	0.0753776	0.343038	0.114296					Count	4	4	4	4	4	4		Count	4	4	4	4	4	4
	Count	4	4	4	4	4	4		Sum	0.610852	1.13423	1.13375	0.229985	1.17617	0.41994														-7.17817e-152
									Count	4	4	4	4	4	4															NEFA
																														Number of families	1
	glycerol																													Number of comparisons per family	15
	Number of families	1																												Alpha	0.05
	Number of comparisons per family	15
	Alpha	0.05																		Tukey's multiple comparisons test	Mean Diff.	95.00% CI of diff.	Significant?	Summary	Adjusted P Value
	Tukey's multiple comparisons test	Mean Diff.	95.00% CI of diff.	Significant?	Summary	Adjusted P Value														0d-veh vs. 0d-for	-0.471	-0.7681 to -0.1738	Yes	**	0.001	A-B
																				0d-veh vs. 0d-CL	-0.5234	-0.8205 to -0.2262	Yes	***	0.0003	A-C
	0d-veh vs. 0d-for	-0.1308	-0.1919 to -0.06977	Yes	****	<0.0001	A-B													0d-veh vs. 12d-veh	0.3482	0.0511 to 0.6454	Yes	*	0.0164	A-D
	0d-veh vs. 0d-CL	-0.1307	-0.1918 to -0.06965	Yes	****	<0.0001	A-C													0d-veh vs. 12d-for	-0.7337	-1.031 to -0.4366	Yes	****	<0.0001	A-E
	0d-veh vs. 12d-veh	0.09522	0.03414 to 0.1563	Yes	**	0.0012	A-D													0d-veh vs. 12d-CL	0.1606	-0.1365 to 0.4577	No	ns	0.5381	A-F
	0d-veh vs. 12d-for	-0.1413	-0.2024 to -0.08025	Yes	****	<0.0001	A-E													0d-for vs. 0d-CL	-0.05239	-0.3495 to 0.2447	No	ns	0.9924	B-C
	0d-veh vs. 12d-CL	0.04773	-0.01335 to 0.1088	No	ns	0.1808	A-F													0d-for vs. 12d-veh	0.8192	0.5221 to 1.116	Yes	****	<0.0001	B-D
	0d-for vs. 0d-CL	0.0001211	-0.06095 to 0.0612	No	ns	>0.9999	B-C													0d-for vs. 12d-for	-0.2627	-0.5599 to 0.0344	No	ns	0.1012	B-E
	0d-for vs. 12d-veh	0.2261	0.165 to 0.2871	Yes	****	<0.0001	B-D													0d-for vs. 12d-CL	0.6316	0.3344 to 0.9287	Yes	****	<0.0001	B-F
	0d-for vs. 12d-for	-0.01048	-0.07156 to 0.05059	No	ns	0.9933	B-E													0d-CL vs. 12d-veh	0.8716	0.5745 to 1.169	Yes	****	<0.0001	C-D
	0d-for vs. 12d-CL	0.1786	0.1175 to 0.2396	Yes	****	<0.0001	B-F													0d-CL vs. 12d-for	-0.2103	-0.5075 to 0.08679	No	ns	0.2641	C-E
	0d-CL vs. 12d-veh	0.2259	0.1649 to 0.287	Yes	****	<0.0001	C-D													0d-CL vs. 12d-CL	0.684	0.3868 to 0.9811	Yes	****	<0.0001	C-F
	0d-CL vs. 12d-for	-0.0106	-0.07168 to 0.05047	No	ns	0.993	C-E													12d-veh vs. 12d-for	-1.082	-1.379 to -0.7848	Yes	****	<0.0001	D-E
	0d-CL vs. 12d-CL	0.1785	0.1174 to 0.2395	Yes	****	<0.0001	C-F													12d-veh vs. 12d-CL	-0.1876	-0.4848 to 0.1095	No	ns	0.3763	D-F
	12d-veh vs. 12d-for	-0.2365	-0.2976 to -0.1755	Yes	****	<0.0001	D-E													12d-for vs. 12d-CL	0.8943	0.5972 to 1.191	Yes	****	<0.0001	E-F
	12d-veh vs. 12d-CL	-0.04749	-0.1086 to 0.01359	No	ns	0.1846	D-F
	12d-for vs. 12d-CL	0.1891	0.128 to 0.2501	Yes	****	<0.0001	E-F
																				Test details	Mean 1	Mean 2	Mean Diff.	SE of diff.	n1	n2	q
	Test details	Mean 1	Mean 2	Mean Diff.	SE of diff.	n1	n2	q	DF											0d-veh vs. 0d-for	0.6801	1.151	-0.471	0.0935	4	4	7.124
																				0d-veh vs. 0d-CL	0.6801	1.203	-0.5234	0.0935	4	4	7.916
	0d-veh vs. 0d-for	0.1527	0.2836	-0.1308	0.01922	4	4	9.629	18											0d-veh vs. 12d-veh	0.6801	0.3318	0.3482	0.0935	4	4	5.267
	0d-veh vs. 0d-CL	0.1527	0.2834	-0.1307	0.01922	4	4	9.62	18											0d-veh vs. 12d-for	0.6801	1.414	-0.7337	0.0935	4	4	11.1
	0d-veh vs. 12d-veh	0.1527	0.0575	0.09522	0.01922	4	4	7.007	18											0d-veh vs. 12d-CL	0.6801	0.5195	0.1606	0.0935	4	4	2.429
	0d-veh vs. 12d-for	0.1527	0.294	-0.1413	0.01922	4	4	10.4	18											0d-for vs. 0d-CL	1.151	1.203	-0.05239	0.0935	4	4	0.7925
	0d-veh vs. 12d-CL	0.1527	0.105	0.04773	0.01922	4	4	3.512	18											0d-for vs. 12d-veh	1.151	0.3318	0.8192	0.0935	4	4	12.39
	0d-for vs. 0d-CL	0.2836	0.2834	0.0001211	0.01922	4	4	0.00891	18											0d-for vs. 12d-for	1.151	1.414	-0.2627	0.0935	4	4	3.974
	0d-for vs. 12d-veh	0.2836	0.0575	0.2261	0.01922	4	4	16.64	18											0d-for vs. 12d-CL	1.151	0.5195	0.6316	0.0935	4	4	9.553
	0d-for vs. 12d-for	0.2836	0.294	-0.01048	0.01922	4	4	0.7714	18											0d-CL vs. 12d-veh	1.203	0.3318	0.8716	0.0935	4	4	13.18
	0d-for vs. 12d-CL	0.2836	0.105	0.1786	0.01922	4	4	13.14	18											0d-CL vs. 12d-for	1.203	1.414	-0.2103	0.0935	4	4	3.182
	0d-CL vs. 12d-veh	0.2834	0.0575	0.2259	0.01922	4	4	16.63	18											0d-CL vs. 12d-CL	1.203	0.5195	0.684	0.0935	4	4	10.35
	0d-CL vs. 12d-for	0.2834	0.294	-0.0106	0.01922	4	4	0.7803	18											12d-veh vs. 12d-for	0.3318	1.414	-1.082	0.0935	4	4	16.37
	0d-CL vs. 12d-CL	0.2834	0.105	0.1785	0.01922	4	4	13.13	18											12d-veh vs. 12d-CL	0.3318	0.5195	-0.1876	0.0935	4	4	2.838
	12d-veh vs. 12d-for	0.0575	0.294	-0.2365	0.01922	4	4	17.41	18											12d-for vs. 12d-CL	1.414	0.5195	0.8943	0.0935	4	4	13.53
	12d-veh vs. 12d-CL	0.0575	0.105	-0.04749	0.01922	4	4	3.495	18
	12d-for vs. 12d-CL	0.294	0.105	0.1891	0.01922	4	4	13.91	18
																																			DF
																																			18
																																			18
																																			18
																																			18
																																			18
																																			18
																																			18
																																			18
																																			18
																																			18
																																			18
																																			18
																																			18
																																			18
																																			18

## Sheet: Figure 6D
#166-18w12		TBP													#166-18w12		PPIA															HPRT											GEOMEAN		#166-18w12		ADRB3	GEOMEAN
#166-101	veh	25.5086													#166-101	veh	28.7759														veh	24.2699											26.1173		#166-101	veh	22.4962	-3.62106	0.0812742
#166-102	veh	25.4234													#166-102	veh	28.497														veh	23.7571											25.8191		#166-102	veh	22.1533	-3.66582	0.0787912
#166-103	veh	25.3968													#166-103	veh	28.3094														veh	24.1005											25.8769		#166-103	veh	21.9898	-3.8871	0.0675874
#166-104	veh	25.3875													#166-104	veh	28.6058														veh	23.7252											25.8282		#166-104	veh	21.906	-3.92219	0.0659633
#166-105	veh	25.593													#166-105	veh	28.2053														veh	24.1275											25.9212		#166-105	veh	22.0107	-3.91053	0.0664988
#166-106	veh	25.4206													#166-106	veh	28.4295														veh	23.9505											25.8676		#166-106	veh	21.9737	-3.89389	0.0672703
#166-107	1 day	25.2636													#166-107	1 day	28.5805														1 day	23.3172											25.6299		#166-107	1 day	23.612	-2.01788	0.246921
#166-108	1 day	24.3857													#166-108	1 day	28.9962														1 day	24.3758											25.8312		#166-108	1 day	24.5493	-1.28189	0.411257
#166-109	1 day	25.1693													#166-109	1 day	28.5852														1 day	24.1953											25.9168		#166-109	1 day	24.3743	-1.54251	0.343287
#166-110	1 day	25.3533													#166-110	1 day	28.6702														1 day	23.6216											25.7983		#166-110	1 day	23.4806	-2.31775	0.20058
#166-111	1 day	25.3202													#166-111	1 day	28.2186														1 day	23.8529											25.7344		#166-111	1 day	23.3703	-2.36409	0.194239
#166-112	1 day	25.0831													#166-112	1 day	28.2577														1 day	23.848											25.6639		#166-112	1 day	23.4266	-2.23735	0.212075
#166-113	4 day	25.4048													#166-113	4 day	28.3624														4 day	23.9009											25.8241		#166-113	4 day	23.7071	-2.11702	0.230523
#166-114	4 day	24.9562													#166-114	4 day	27.9628														4 day	23.5369											25.4196		#166-114	4 day	23.6697	-1.74993	0.297317
#166-115	4 day	25.2082													#166-115	4 day	28.5043														4 day	23.7102											25.7314		#166-115	4 day	23.7645	-1.96681	0.255818
#166-116	4 day	25.1201													#166-116	4 day	28.3448														4 day	23.9087											25.7247		#166-116	4 day	24.2823	-1.44236	0.367966
#166-117	4 day	25.1126													#166-117	4 day	28.4774														4 day	23.9272											25.7688		#166-117	4 day	24.8621	-0.90671	0.5334
#166-118	4 day	25.164													#166-118	4 day	28.152														4 day	23.6391											25.5843		#166-118	4 day	23.8923	-1.69198	0.309502
#166-119	8 day	25.4953													#166-119	8 day	28.1739														8 day	24.2899											25.9365		#166-119	8 day	24.5911	-1.34534	0.393561
#166-120	8 day	25.1977													#166-120	8 day	28.344														8 day	23.8682											25.7364		#166-120	8 day	24.2797	-1.45664	0.36434
#166-121	8 day	25.0083													#166-121	8 day	28.2746														8 day	23.717											25.5965		#166-121	8 day	24.0442	-1.55224	0.34098
#166-122	8 day	24.9158													#166-122	8 day	28.1985														8 day	23.6551											25.5197		#166-122	8 day	24.1483	-1.37141	0.386512
#166-123	8 day	25.0978													#166-123	8 day	28.41														8 day	24.1936											25.8386		#166-123	8 day	24.5223	-1.31635	0.40155
#166-124	8 day	25.0422													#166-124	8 day	28.6289														8 day	24.0256											25.8256		#166-124	8 day	24.9125	-0.913153	0.531023
#166-125	12 day	24.9104													#166-125	12 day	28.2803														12 day	24.0745											25.6925		#166-125	12 day	27.8916	2.19907	4.59182
#166-126	12 day	25.1746													#166-126	12 day	28.4981														12 day	24.3689											25.954		#166-126	12 day	24.3073	-1.64677	0.319355
#166-127	12 day	24.9718													#166-127	12 day	28.3343														12 day	24.1855											25.7695		#166-127	12 day	24.1992	-1.57031	0.336737
#166-128	12 day	25.0596													#166-128	12 day	28.2362														12 day	24.0487											25.7211		#166-128	12 day	24.3508	-1.37032	0.386806
#166-129	12 day	24.7964													#166-129	12 day	28.2034														12 day	23.9727											25.5938		#166-129	12 day	24.4787	-1.11516	0.46164
#166-130	12 day	25.0564													#166-130	12 day	28.2749														12 day	23.922											25.6865		#166-130	12 day	24.6182	-1.06836	0.476861
																																											#NUM!					#NUM!
	1;1	25.8754														1;1	30.4552														1;1	35.302	applied opposite										30.3005			1;1	27.6651	-2.63536	0.160945
	1;2	26.6765														1;2	33.3539														1;2	30.9345	applied opposite										30.193			1;2	26.6392	-3.55377	0.0851547
	1;4	26.9324														1;4	32.7199														1;4	30.1024	applied opposite										29.8238			1;4	26.9408	-2.88301	0.135559
	1;8	27.8145														1;8	32.4028														1;8	28.5298	applied opposite										29.5156			1;8	27.526	-1.98956	0.251816
	1;16	28.9567														1;16	31.1048														1;16	27.8916	applied opposite										29.2875			1;16	27.5175	-1.77009	0.293191
	1;32	29.0378														1;32	31.7592														1;32	27.0606	applied opposite										29.2229			1;32	26.1249	-3.09807	0.116785
	1;64	30.3258														1;64	30.1794														1;64	24.4907	applied opposite										28.1952			1;64	29.1545	0.959366	1.94445
																	#REF!																										#REF!
																																											#NUM!
																																											#NUM!
		TBP															PPIA															HPRT
		A1	A2	A3	A4	A5	A6	A7	A8	A9	A10	A11	A12				A1	A3	A4	A5	A6	A7	A8	A9	A10	A11	A2	A12				A1	A2	A4	A5	A6	A7	A8	A9	A10	A11	A3	A12				A1	A2	A3
		Undetermined	26.1127	25.4725	25.5448	25.1792	25.1595	25.3347	24.8905	24.857	24.9637	25.6381	Undetermined				Undetermined	34.3411	28.7568	28.7951	28.6881	28.4822	28.5163	28.4385	28.4622	28.0985	26.5693	Undetermined				Undetermined	34.3553	24.3248	24.2149	24.1992	24.1915	23.9232	23.9313	24.1263	24.0226	36.2487	44.9889				Undetermined	27.5833	22.6227
		B1	B2	B3	B4	B5	B6	B7	B8	B9	B10	B11	B12				B1	B3	B4	B5	B6	B7	B8	B9	B10	B11	B2	B12				B1	B2	B4	B5	B6	B7	B8	B9	B10	B11	B3	B12				B1	B2	B3
		Undetermined	26.7001	25.4561	25.3907	25.3687	25.3378	25.2161	25.1119	25.1214	25.2278	26.6529	Undetermined				Undetermined	33.153	28.5256	28.4683	28.6846	28.6558	28.0435	28.2604	28.4379	28.5583	33.5547	Undetermined				Undetermined	31.4439	23.6428	23.8714	23.5912	23.652	23.6527	23.6255	24.3261	24.4118	30.425	43.7837				Undetermined	25.7467	22.4428
		C1	C2	C3	C4	C5	C6	C7	C8	C9	C10	C11	C12				C1	C3	C4	C5	C6	C7	C8	C9	C10	C11	C2	C12				C1	C2	C4	C5	C6	C7	C8	C9	C10	C11	C3	C12				C1	C2	C3
		Undetermined	27.1697	25.4121	25.3815	25.3276	25.3127	25.4775	25.513	25.0049	24.9387	26.695	Undetermined				Undetermined	32.7035	28.9206	27.6982	28.3599	28.0774	28.5488	27.7991	28.3343	Undetermined	32.7363	Undetermined				Undetermined	31.6761	24.2054	23.9955	23.8087	23.8971	24.234	24.3458	24.2179	24.153	28.5288	Undetermined				Undetermined	26.297	22.2064
		D1	D2	D3	D4	D5	D6	D7	D8	D9	D10	D11	D12				D1	D3	D4	D5	D6	D7	D8	D9	D10	D11	D2	D12				D1	D2	D4	D5	D6	D7	D8	D9	D10	D11	D3	D12				D1	D2	D3
		Undetermined	27.9646	25.4086	25.3664	24.9967	25.1695	25.0063	25.3892	25.1573	24.9619	27.6645	Undetermined				Undetermined	32.2019	28.4069	28.8048	28.4081	28.1074	28.4332	28.2547	28.2621	28.2102	32.6038	Undetermined				Undetermined	28.6941	23.3268	24.1236	23.7895	23.9065	23.8861	23.8503	24.1212	23.9761	28.3656	Undetermined				Undetermined	27.3513	21.8798
		E1	E2	E3	E4	E5	E6	E7	E8	E9	E10	E11	E12				E1	E3	E4	E5	E6	E7	E8	E9	E10	E11	E2	E12				E1	E2	E4	E5	E6	E7	E8	E9	E10	E11	E3	E12				E1	E2	E3
		Undetermined	28.8657	25.6433	25.5427	25.3687	25.4409	24.9541	25.0625	24.8079	24.7849	29.0477	Undetermined				Undetermined	32.215	28.2053	Undetermined	28.3661	28.3588	28.3486	28.2005	28.1189	28.2878	29.9946	Undetermined				Undetermined	27.7983	24.2459	24.0091	23.9515	23.8503	23.7415	23.6926	24.015	23.9303	27.9848	Undetermined				Undetermined	28.2836	22.1289
		F1	F2	F3	F4	F5	F6	F7	F8	F9	F10	F11	F12				F1	F3	F4	F5	F6	F7	F8	F9	F10	F11	F2	F12				F1	F2	F4	F5	F6	F7	F8	F9	F10	F11	F3	F12				F1	F2	F3
		Undetermined	28.3387	25.3805	25.4608	24.9975	24.9149	24.9582	24.8734	25.1681	24.9447	29.7368	Undetermined				Undetermined	31.5627	28.1969	28.662	27.7918	28.1338	28.1687	28.2283	28.3381	28.2117	31.9558	Undetermined				Undetermined	27.3076	23.9551	23.9459	23.5125	23.5613	23.6373	23.6728	24.2435	23.6005	26.8136	Undetermined				Undetermined	29.1223	22.0849
		G1	G2	G3	G4	G5	G6	G7	G8	G9	G10	G11	G12				G1	G3	G4	G5	G6	G7	G8	G9	G10	G11	G2	G12				G1	G2	G4	G5	G6	G7	G8	G9	G10	G11	G3	G12				G1	G2	G3
		Undetermined	30.3983	25.2915	25.2357	25.2527	25.1638	25.2249	24.9707	25.3278	Undetermined	30.2534	Undetermined				Undetermined	30.3993	28.6415	28.5194	28.5128	28.4958	28.4955	28.3245	Undetermined	3.2179	29.9594	Undetermined				Undetermined	23.2169	23.5331	23.1012	23.6538	23.7666	23.8898	24.4974	Undetermined	Undetermined	25.7644	3.4443				Undetermined	27.3934	23.639
		H1	H2	H3	H4	H5	H6	H7	H8	H9	H10	H11	H12				H1	H3	H4	H5	H6	H7	H8	H9	H10	H11	H2	H12				H1	H2	H4	H5	H6	H7	H8	H9	H10	H11	H3	H12				H1	H2	H3
		Undetermined	21.5887	23.5833	25.188	25.1439	25.0964	24.8711	25.2133	Undetermined	Undetermined	34.2905	Undetermined				Undetermined	28.2629	28.8987	29.0936	28.3958	28.2938	28.68	28.5778	Undetermined	Undetermined	28.8918	Undetermined				Undetermined	24.5571	24.3758	Undetermined	23.9087	Undetermined	23.8111	24.2402	39.7766	30.7196	24.6468	Undetermined				Undetermined	36.5281	24.6722
		TBP															PPIA															HPRT															ADRB3
		A1	A2	A3	A4	A5	A6	A7	A8	A9	A10	A11	A12				A1	A2	A3	A4	A5	A6	A7	A8	A9	A10	A11	A12				A1	A2	A3	A4	A5	A6	A7	A8	A9	A10	A11	A12				A1	A2	A3
		Undetermined	26.1127	25.4725	25.5448	25.1792	25.1595	25.3347	24.8905	24.857	24.9637	25.6381	Undetermined				41.3177	26.5693	34.3411	28.7568	28.7951	28.6881	28.4822	28.5163	28.4385	28.4622	28.0985	Undetermined				Undetermined	34.3553	36.2487	24.3248	24.2149	24.1992	24.1915	23.9232	23.9313	24.1263	24.0226	16.7397				Undetermined	27.5833	22.6227
		B1	B2	B3	B4	B5	B6	B7	B8	B9	B10	B11	B12				B1	B2	B3	B4	B5	B6	B7	B8	B9	B10	B11	B12				B1	B2	B3	B4	B5	B6	B7	B8	B9	B10	B11	B12				B1	B2	B3
		Undetermined	26.7001	25.4561	25.3907	25.3687	25.3378	25.2161	25.1119	25.1214	25.2278	26.6529	Undetermined				Undetermined	33.5547	33.153	28.5256	28.4683	28.6846	28.6558	28.0435	28.2604	28.4379	28.5583	1.5719				Undetermined	31.4439	30.425	23.6428	23.8714	23.5912	23.652	23.6527	23.6255	24.3261	24.4118	2.69512				Undetermined	25.7467	22.4428
		C1	C2	C3	C4	C5	C6	C7	C8	C9	C10	C11	C12				C1	C2	C3	C4	C5	C6	C7	C8	C9	C10	C11	C12				C1	C2	C3	C4	C5	C6	C7	C8	C9	C10	C11	C12				C1	C2	C3
		Undetermined	27.1697	25.4121	25.3815	25.3276	25.3127	25.4775	25.513	25.0049	24.9387	26.695	Undetermined				Undetermined	32.7363	32.7035	28.9206	27.6982	28.3599	28.0774	28.5488	27.7991	28.3343	Undetermined	Undetermined				Undetermined	31.6761	28.5288	24.2054	23.9955	23.8087	23.8971	24.234	24.3458	24.2179	24.153	Undetermined				Undetermined	26.297	22.2064
		D1	D2	D3	D4	D5	D6	D7	D8	D9	D10	D11	D12				D1	D2	D3	D4	D5	D6	D7	D8	D9	D10	D11	D12				D1	D2	D3	D4	D5	D6	D7	D8	D9	D10	D11	D12				D1	D2	D3
		Undetermined	27.9646	25.4086	25.3664	24.9967	25.1695	25.0063	25.3892	25.1573	24.9619	27.6645	Undetermined				Undetermined	32.6038	32.2019	28.4069	28.8048	28.4081	28.1074	28.4332	28.2547	28.2621	28.2102	39.1943				Undetermined	28.6941	28.3656	23.3268	24.1236	23.7895	23.9065	23.8861	23.8503	24.1212	23.9761	Undetermined				Undetermined	27.3513	21.8798
		E1	E2	E3	E4	E5	E6	E7	E8	E9	E10	E11	E12				E1	E2	E3	E4	E5	E6	E7	E8	E9	E10	E11	E12				E1	E2	E3	E4	E5	E6	E7	E8	E9	E10	E11	E12				E1	E2	E3
		Undetermined	28.8657	25.6433	25.5427	25.3687	25.4409	24.9541	25.0625	24.8079	24.7849	29.0477	Undetermined				6.27803	29.9946	32.215	28.2053	Undetermined	28.3661	28.3588	28.3486	28.2005	28.1189	28.2878	38.9318				26.8304	27.7983	27.9848	24.2459	24.0091	23.9515	23.8503	23.7415	23.6926	24.015	23.9303	11.2784				Undetermined	28.2836	22.1289
		F1	F2	F3	F4	F5	F6	F7	F8	F9	F10	F11	F12				F1	F2	F3	F4	F5	F6	F7	F8	F9	F10	F11	F12				F1	F2	F3	F4	F5	F6	F7	F8	F9	F10	F11	F12				F1	F2	F3
		Undetermined	28.3387	25.3805	25.4608	24.9975	24.9149	24.9582	24.8734	25.1681	24.9447	29.7368	Undetermined				Undetermined	31.9558	31.5627	28.1969	28.662	27.7918	28.1338	28.1687	28.2283	28.3381	28.2117	Undetermined				Undetermined	27.3076	26.8136	23.9551	23.9459	23.5125	23.5613	23.6373	23.6728	24.2435	23.6005	22.7298				Undetermined	29.1223	22.0849
		G1	G2	G3	G4	G5	G6	G7	G8	G9	G10	G11	G12				G1	G2	G3	G4	G5	G6	G7	G8	G9	G10	G11	G12				G1	G2	G3	G4	G5	G6	G7	G8	G9	G10	G11	G12				G1	G2	G3
		Undetermined	30.3983	25.2915	25.2357	25.2527	25.1638	25.2249	24.9707	25.3278	Undetermined	30.2534	Undetermined				Undetermined	29.9594	30.3993	28.6415	28.5194	28.5128	28.4958	28.4955	28.3245	Undetermined	3.2179	Undetermined				Undetermined	23.2169	25.7644	23.5331	23.1012	23.6538	23.7666	23.8898	24.4974	Undetermined	Undetermined	35.8512				Undetermined	27.3934	23.639
		H1	H2	H3	H4	H5	H6	H7	H8	H9	H10	H11	H12				H1	H2	H3	H4	H5	H6	H7	H8	H9	H10	H11	H12				H1	H2	H3	H4	H5	H6	H7	H8	H9	H10	H11	H12				H1	H2	H3
		Undetermined	21.5887	23.5833	25.188	25.1439	25.0964	24.8711	25.2133	Undetermined	Undetermined	34.2905	Undetermined				Undetermined	28.8918	28.2629	28.8987	29.0936	28.3958	28.2938	28.68	28.5778	Undetermined	Undetermined	Undetermined				Undetermined	24.5571	24.6468	24.3758	Undetermined	23.9087	Undetermined	23.8111	24.2402	39.7766	30.7196	Undetermined				Undetermined	36.5281	24.6722
		C:\Applied Biosystems\StepOne Software v2.3\experiments\HIRO\Temp-2nd-PPIA.eds															C:\Applied Biosystems\StepOne Software v2.3\experiments\HIRO\Temp-2nd-PPIA.eds															I:\QPCR\SAME AS rna SEQ-hprt.eds			2019-02-15 18:38:12 PM EST												C:\Applied Biosystems\StepOne Software v2.3\experiments\HIRO\Temp-2nd-SCD1.eds
		Well	Cт														Well	Cт															Cт														Well	Cт
		A1	Undetermined														A1	41.3177														A1	Undetermined														A1	Undetermined
		A2	26.1127														A2	26.5693														A2	34.3553														A2	27.5833
		A3	25.4725														A3	34.3411														A3	36.2487														A3	22.6227
		A4	25.5448														A4	28.7568														A4	24.3248														A4	22.3698
		A5	25.1792														A5	28.7951														A5	24.2149														A5	24.7998
		A6	25.1595														A6	28.6881														A6	24.1992														A6	23.9488
		A7	25.3347														A7	28.4822														A7	24.1915														A7	24.7236
		A8	24.8905														A8	28.5163														A8	23.9232														A8	25.0007
		A9	24.857														A9	28.4385														A9	23.9313														A9	27.5589
		A10	24.9637														A10	28.4622														A10	24.1263														A10	28.2243
		A11	25.6381														A11	28.0985														A11	24.0226														A11	27.7469
		A12	Undetermined														A12	Undetermined														A12	16.7397														A12	Undetermined
		B1	Undetermined														B1	Undetermined														B1	Undetermined														B1	Undetermined
		B2	26.7001														B2	33.5547														B2	31.4439														B2	25.7467
		B3	25.4561														B3	33.153														B3	30.425														B3	22.4428
		B4	25.3907														B4	28.5256														B4	23.6428														B4	21.8638
		B5	25.3687														B5	28.4683														B5	23.8714														B5	23.4339
		B6	25.3378														B6	28.6846														B6	23.5912														B6	23.5272
		B7	25.2161														B7	28.6558														B7	23.652														B7	23.9164
		B8	25.1119														B8	28.0435														B8	23.6527														B8	23.8681
		B9	25.1214														B9	28.2604														B9	23.6255														B9	24.5954
		B10	25.2278														B10	28.4379														B10	24.3261														B10	24.0191
		B11	26.6529														B11	28.5583														B11	24.4118														B11	27.5318
		B12	Undetermined														B12	1.5719														B12	2.69512														B12	Undetermined
		C1	Undetermined														C1	Undetermined														C1	Undetermined														C1	Undetermined
		C2	27.1697														C2	32.7363														C2	31.6761														C2	26.297
		C3	25.4121														C3	32.7035														C3	28.5288														C3	22.2064
		C4	25.3815														C4	28.9206														C4	24.2054														C4	21.7731
		C5	25.3276														C5	27.6982														C5	23.9955														C5	23.4388
		C6	25.3127														C6	28.3599														C6	23.8087														C6	23.3019
		C7	25.4775														C7	28.0774														C7	23.8971														C7	24.5972
		C8	25.513														C8	28.5488														C8	24.234														C8	24.585
		C9	25.0049														C9	27.7991														C9	24.3458														C9	23.9679
		C10	24.9387														C10	28.3343														C10	24.2179														C10	24.4304
		C11	26.695														C11	Undetermined														C11	24.153														C11	27.5846
		C12	Undetermined														C12	Undetermined														C12	Undetermined														C12	Undetermined
		D1	Undetermined														D1	Undetermined														D1	Undetermined														D1	Undetermined
		D2	27.9646														D2	32.6038														D2	28.6941														D2	27.3513
		D3	25.4086														D3	32.2019														D3	28.3656														D3	21.8798
		D4	25.3664														D4	28.4069														D4	23.3268														D4	21.9323
		D5	24.9967														D5	28.8048														D5	24.1236														D5	23.4507
		D6	25.1695														D6	28.4081														D6	23.7895														D6	23.4025
		D7	25.0063														D7	28.1074														D7	23.9065														D7	24.1964
		D8	25.3892														D8	28.4332														D8	23.8861														D8	24.3631
		D9	25.1573														D9	28.2547														D9	23.8503														D9	24.0957
		D10	24.9619														D10	28.2621														D10	24.1212														D10	24.606
		D11	27.6645														D11	28.2102														D11	23.9761														D11	27.7007
		D12	Undetermined														D12	39.1943														D12	Undetermined														D12	Undetermined
		E1	Undetermined														E1	6.27803														E1	26.8304														E1	Undetermined
		E2	28.8657														E2	29.9946														E2	27.7983														E2	28.2836
		E3	25.6433														E3	32.215														E3	27.9848														E3	22.1289
		E4	25.5427														E4	28.2053														E4	24.2459														E4	21.8924
		E5	25.3687														E5	Undetermined														E5	24.0091														E5	23.6401
		E6	25.4409														E6	28.3661														E6	23.9515														E6	23.774
		E7	24.9541														E7	28.3588														E7	23.8503														E7	23.8683
		E8	25.0625														E8	28.3486														E8	23.7415														E8	24.2201
		E9	24.8079														E9	28.2005														E9	23.6926														E9	24.3151
		E10	24.7849														E10	28.1189														E10	24.015														E10	24.6423
		E11	29.0477														E11	28.2878														E11	23.9303														E11	26.7514
		E12	Undetermined														E12	38.9318														E12	11.2784														E12	Undetermined
		F1	Undetermined														F1	Undetermined														F1	Undetermined														F1	Undetermined
		F2	28.3387														F2	31.9558														F2	27.3076														F2	29.1223
		F3	25.3805														F3	31.5627														F3	26.8136														F3	22.0849
		F4	25.4608														F4	28.1969														F4	23.9551														F4	21.8626
		F5	24.9975														F5	28.662														F5	23.9459														F5	23.5636
		F6	24.9149														F6	27.7918														F6	23.5125														F6	23.7758
		F7	24.9582														F7	28.1338														F7	23.5613														F7	24.1071
		F8	24.8734														F8	28.1687														F8	23.6373														F8	24.1894
		F9	25.1681														F9	28.2283														F9	23.6728														F9	24.5582
		F10	24.9447														F10	28.3381														F10	24.2435														F10	24.6781
		F11	29.7368														F11	28.2117														F11	23.6005														F11	23.1274
		F12	Undetermined														F12	Undetermined														F12	22.7298														F12	Undetermined
		G1	Undetermined														G1	Undetermined														G1	Undetermined														G1	Undetermined
		G2	30.3983														G2	29.9594														G2	23.2169														G2	27.3934
		G3	25.2915														G3	30.3993														G3	25.7644														G3	23.639
		G4	25.2357														G4	28.6415														G4	23.5331														G4	23.585
		G5	25.2527														G5	28.5194														G5	23.1012														G5	23.6683
		G6	25.1638														G6	28.5128														G6	23.6538														G6	23.8608
		G7	25.2249														G7	28.4958														G7	23.7666														G7	24.124
		G8	24.9707														G8	28.4955														G8	23.8898														G8	24.9205
		G9	25.3278														G9	28.3245														G9	24.4974														G9	Undetermined
		G10	Undetermined														G10	Undetermined														G10	Undetermined														G10	41.3254
		G11	30.2534														G11	3.2179														G11	Undetermined														G11	30.9156
		G12	Undetermined														G12	Undetermined														G12	35.8512														G12	Undetermined
		H1	Undetermined														H1	Undetermined														H1	Undetermined														H1	Undetermined
		H2	21.5887														H2	28.8918														H2	24.5571														H2	36.5281
		H3	23.5833														H3	28.2629														H3	24.6468														H3	24.6722
		H4	25.188														H4	28.8987														H4	24.3758														H4	24.4265
		H5	25.1439														H5	29.0936														H5	Undetermined														H5	24.3544
		H6	25.0964														H6	28.3958														H6	23.9087														H6	24.2103
		H7	24.8711														H7	28.2938														H7	Undetermined														H7	24.6459
		H8	25.2133														H8	28.68														H8	23.8111														H8	25.1791
		H9	Undetermined														H9	28.5778														H9	24.2402														H9	42.1128
		H10	Undetermined														H10	Undetermined														H10	39.7766														H10	32.9105
		H11	34.2905														H11	Undetermined														H11	30.7196														H11	35.6869
		H12	Undetermined														H12	Undetermined														H12	Undetermined														H12	Undetermined
		Analysis Type															Analysis Type															Analysis Type															Analysis Type
		Endogenous Control															Endogenous Control															Endogenous Control															Endogenous Control
		RQ Min/Max Confidence Level															RQ Min/Max Confidence Level															RQ Min/Max Confidence Level															RQ Min/Max Confidence Level
		Reference Sample															Reference Sample															Reference Sample															Reference Sample
[truncated: 68 more columns]

## Sheet: Figure 6H
	Film1	Film2	Film3	Film4	Film5			Film6	Film7	Film8	Film9	Film10
1	15219	13701.4	30957	26453.5	17302.1		1	5505.36	3948.1	3628.9	2289.03	2542.59													Number of families	1
2	7956.76	11027	15357.3	14666.1	8581.22		2	3259.54	7204.37	3725.76	1848.38	1672.38													Number of comparisons per family	66
3	6611.1		17588.3	15375.1	8062.35		3	5535.41	4582.76	5275.15	3224.78	2946.52													Alpha	0.05
4	11907.2	7057.31	26256.1	21996.7	10274.6		4	4709.73	5898.81	3925.83	2666.03	3580.93
5	21977.5	15169.6	62065.4	45123.8	22328.8		5	8421.07	11461.3	8260.68	6999.25	6346.61													Tukey's multiple comparisons test	Mean Diff.	95.00% CI of diff.	Significant?	Summary	Adjusted P Value
6	28754.9	14877.7	62108	73751.5	32295.3		6	15773.3	11720.3	10299.2	6362.42	8124.51													0day vs. 1 day	0.4252	-0.06391 to 0.9143	No	ns	0.1446	A-B
7																									0day vs. 4 day	0.4876	-0.03120 to 1.006	No	ns	0.0833	A-C
8	88499.2	85288.8	75533.7	49968.1	73582.6		7	67323.3	75252	87038.5	56684.1	92981.5													0day vs. 6 day	0.2858	-0.2033 to 0.7749	No	ns	0.6855	A-D
											86882.5	82280.3													0day vs. 8 day	-0.5105	-0.9996 to -0.02139	Yes	*	0.0338	A-E
		base	base	base	base	base			C75+TOFA	C75+TOFA	C75+TOFA	C75+TOFA	C75+TOFA												0day vs. 12 day	-0.9272	-1.416 to -0.4381	Yes	****	<0.0001	A-F
days	Lane	Film1	Film2	Film3	Film4	Film5		Lane	Film6	Film7	Film8	Film9	Film10												0day vs. 0 day inhi	0.8271	0.3380 to 1.316	Yes	****	<0.0001	A-G
0	1	15219	13701.4	30957	26453.5	17302.1	20726.6	1	5505.36	3948.1	3628.9	2289.03	2542.59												0day vs. 1 day inhi	0.8291	0.3400 to 1.318	Yes	****	<0.0001	A-H
1	2	7956.76	11027	15357.3	14666.1	8581.22		2	3259.54	7204.37	3725.76	1848.38	1672.38												0day vs. 4 day inhibi	0.7919	0.3028 to 1.281	Yes	****	<0.0001	A-I
4	3	6611.1		17588.3	15375.1	8062.35		3	5535.41	4582.76	5275.15	3224.78	2946.52												0day vs. 6 day inhi	0.7995	0.3104 to 1.289	Yes	****	<0.0001	A-J
6	4	11907.2	7057.31	26256.1	21996.7	10274.6		4	4709.73	5898.81	3925.83	2666.03	3580.93												0day vs. 8 day inhi	0.5997	0.1106 to 1.089	Yes	**	0.0057	A-K
8	5	21977.5	15169.6	62065.4	45123.8	22328.8		5	8421.07	11461.3	8260.68	6999.25	6346.61												0day vs. 12 day inhibi	0.4955	0.006432 to 0.9846	Yes	*	0.0445	A-L
12	6	28754.9	14877.7	62108	73751.5	32295.3		6	15773.3	11720.3	10299.2	6362.42	8124.51												1 day vs. 4 day	0.06238	-0.4564 to 0.5811	No	ns	>0.9999	B-C
																									1 day vs. 6 day	-0.1394	-0.6285 to 0.3497	No	ns	0.9975	B-D
		1	0.999996	1	1	1			0.265618	0.190485	0.175084	0.110439	0.122673												1 day vs. 8 day	-0.9357	-1.425 to -0.4466	Yes	****	<0.0001	B-E
		0.522818	0.804806	0.496085	0.554412	0.495964			0.157264	0.34759	0.179757	0.0891789	0.0806874												1 day vs. 12 day	-1.352	-1.841 to -0.8633	Yes	****	<0.0001	B-F
		0.434398		0.568153	0.581212	0.465975			0.267068	0.221105	0.254511	0.155587	0.142161												1 day vs. 0 day inhi	0.402	-0.08714 to 0.8911	No	ns	0.203	B-G
		0.78239	0.515079	0.848146	0.831522	0.593837			0.227231	0.284601	0.18941	0.128629	0.17277												1 day vs. 1 day inhi	0.4039	-0.08518 to 0.8930	No	ns	0.1974	B-H
		1.44408	1.10715	2.00489	1.70578	1.29052			0.406293	0.552974	0.398555	0.337694	0.306206												1 day vs. 4 day inhibi	0.3667	-0.1224 to 0.8558	No	ns	0.321	B-I
		1.88941	1.08585	2.00627	2.78797	1.86655			0.761019	0.565473	0.496909	0.306969	0.391985												1 day vs. 6 day inhi	0.3743	-0.1148 to 0.8634	No	ns	0.2927	B-J
																									1 day vs. 8 day inhi	0.1745	-0.3146 to 0.6636	No	ns	0.9839	B-K
base	0	1	4	6	8	12	C75+TOFA	0	1	4	6	8	12												1 day vs. 12 day inhibi	0.07035	-0.4188 to 0.5594	No	ns	>0.9999	B-L
																									4 day vs. 6 day	-0.2018	-0.7205 to 0.3170	No	ns	0.9695	C-D
Mean	1	0.574817	0.512435	0.714195	1.51049	1.92721	Mean	0.17286	0.170896	0.208086	0.200528	0.400344	0.504471												4 day vs. 8 day	-0.9981	-1.517 to -0.4793	Yes	****	<0.0001	C-E
Standard Error	1.10029e-06	0.0584943	0.0366095	0.0672652	0.157804	0.270199	Standard Error	0.02769	0.0481147	0.0254027	0.0263106	0.0424979	0.0778638												4 day vs. 12 day	-1.415	-1.934 to -0.8960	Yes	****	<0.0001	C-F
Median	1	0.522818	0.517064	0.78239	1.44408	1.88941	Median	0.175084	0.157264	0.221105	0.18941	0.398555	0.496909												4 day vs. 0 day inhi	0.3396	-0.1792 to 0.8583	No	ns	0.5241	C-G
Mode	#N/A	#N/A	#N/A	#N/A	#N/A	#N/A	Mode	#N/A	#N/A	#N/A	#N/A	#N/A	#N/A												4 day vs. 1 day inhi	0.3415	-0.1772 to 0.8603	No	ns	0.5154	C-H
Standard Deviation	2.46032e-06	0.130797	0.073219	0.15041	0.352861	0.604182	Standard Deviation	0.0619167	0.107588	0.0568021	0.0588323	0.0950282	0.174109												4 day vs. 4 day inhibi	0.3043	-0.2144 to 0.8231	No	ns	0.6803	C-I
Sample Variance	6.05317e-12	0.0171079	0.00536102	0.022623	0.124511	0.365036	Sample Variance	0.00383368	0.0115751	0.00322648	0.00346124	0.00903036	0.0303139												4 day vs. 6 day inhi	0.3119	-0.2069 to 0.8307	No	ns	0.6474	C-J
Kurtosis	1.74608	4.3105	-4.94554	-2.34644	-0.74111	1.85066	Kurtosis	0.135269	2.12814	-2.80536	0.117732	1.75869	0.198868												4 day vs. 8 day inhi	0.1121	-0.4067 to 0.6309	No	ns	0.9998	C-K
Skewness	-1.04418	2.0553	-0.131079	-0.649254	0.490785	0.0800564	Skewness	0.761763	1.41695	-0.281397	0.447772	1.20206	0.630333												4 day vs. 12 day inhibi	0.007964	-0.5108 to 0.5267	No	ns	>0.9999	C-L
Range	6.60609e-06	0.308842	0.146814	0.333066	0.897737	1.70212	Range	0.155179	0.266903	0.124907	0.155972	0.246768	0.45405												6 day vs. 8 day	-0.7963	-1.285 to -0.3072	Yes	****	<0.0001	D-E
Minimum	0.999996	0.495964	0.434398	0.515079	1.10715	1.08585	Minimum	0.110439	0.0806874	0.142161	0.128629	0.306206	0.306969												6 day vs. 12 day	-1.213	-1.702 to -0.7239	Yes	****	<0.0001	D-F
Maximum	1	0.804806	0.581212	0.848146	2.00489	2.78797	Maximum	0.265618	0.34759	0.267068	0.284601	0.552974	0.761019												6 day vs. 0 day inhi	0.5413	0.05224 to 1.030	Yes	*	0.0187	D-G
Sum	5	2.87408	2.04974	3.57098	7.55243	9.63604	Sum	0.864299	0.854478	1.04043	1.00264	2.00172	2.52235												6 day vs. 1 day inhi	0.5433	0.05420 to 1.032	Yes	*	0.018	D-H
Count	5	5	4	5	5	5	Count	5	5	5	5	5	5												6 day vs. 4 day inhibi	0.5061	0.01701 to 0.9952	Yes	*	0.0367	D-I
																									6 day vs. 6 day inhi	0.5137	0.02457 to 1.003	Yes	*	0.0318	D-J
																									6 day vs. 8 day inhi	0.3139	-0.1752 to 0.8029	No	ns	0.5539	D-K
																									6 day vs. 12 day inhibi	0.2097	-0.2794 to 0.6988	No	ns	0.9404	D-L
																									8 day vs. 12 day	-0.4167	-0.9058 to 0.07237	No	ns	0.1641	E-F
																									8 day vs. 0 day inhi	1.338	0.8485 to 1.827	Yes	****	<0.0001	E-G
																									8 day vs. 1 day inhi	1.34	0.8505 to 1.829	Yes	****	<0.0001	E-H
																									8 day vs. 4 day inhibi	1.302	0.8133 to 1.791	Yes	****	<0.0001	E-I
																									8 day vs. 6 day inhi	1.31	0.8209 to 1.799	Yes	****	<0.0001	E-J
																									8 day vs. 8 day inhi	1.11	0.6210 to 1.599	Yes	****	<0.0001	E-K
																									8 day vs. 12 day inhibi	1.006	0.5169 to 1.495	Yes	****	<0.0001	E-L
																									12 day vs. 0 day inhi	1.754	1.265 to 2.243	Yes	****	<0.0001	F-G
																									12 day vs. 1 day inhi	1.756	1.267 to 2.245	Yes	****	<0.0001	F-H
																									12 day vs. 4 day inhibi	1.719	1.230 to 2.208	Yes	****	<0.0001	F-I
	Film1					Film2					Film3					Film4				Film5					12 day vs. 6 day inhi	1.727	1.238 to 2.216	Yes	****	<0.0001	F-J
																									12 day vs. 8 day inhi	1.527	1.038 to 2.016	Yes	****	<0.0001	F-K
																									12 day vs. 12 day inhibi	1.423	0.9336 to 1.912	Yes	****	<0.0001	F-L
																									0 day inhi vs. 1 day inhi	0.001964	-0.4871 to 0.4911	No	ns	>0.9999	G-H
																									0 day inhi vs. 4 day inhibi	-0.03523	-0.5243 to 0.4539	No	ns	>0.9999	G-I
																									0 day inhi vs. 6 day inhi	-0.02767	-0.5168 to 0.4614	No	ns	>0.9999	G-J
																									0 day inhi vs. 8 day inhi	-0.2275	-0.7166 to 0.2616	No	ns	0.9009	G-K
																									0 day inhi vs. 12 day inhibi	-0.3316	-0.8207 to 0.1575	No	ns	0.4707	G-L
																									1 day inhi vs. 4 day inhibi	-0.03719	-0.5263 to 0.4519	No	ns	>0.9999	H-I
																									1 day inhi vs. 6 day inhi	-0.02963	-0.5187 to 0.4595	No	ns	>0.9999	H-J
																									1 day inhi vs. 8 day inhi	-0.2294	-0.7185 to 0.2596	No	ns	0.8958	H-K
																									1 day inhi vs. 12 day inhibi	-0.3336	-0.8227 to 0.1555	No	ns	0.4617	H-L
																									4 day inhibi vs. 6 day inhi	0.007558	-0.4815 to 0.4967	No	ns	>0.9999	I-J
																									4 day inhibi vs. 8 day inhi	-0.1923	-0.6814 to 0.2968	No	ns	0.9671	I-K
																									4 day inhibi vs. 12 day inhibi	-0.2964	-0.7855 to 0.1927	No	ns	0.6366	I-L
																									6 day inhi vs. 8 day inhi	-0.1998	-0.6889 to 0.2893	No	ns	0.9569	J-K
																									6 day inhi vs. 12 day inhibi	-0.3039	-0.7930 to 0.1852	No	ns	0.6009	J-L
																									8 day inhi vs. 12 day inhibi	-0.1041	-0.5932 to 0.3850	No	ns	0.9998	K-L
																									Test details	Mean 1	Mean 2	Mean Diff.	SE of diff.	n1	n2	q	DF
	Film6					Film7					Film8				Film9					Film10					0day vs. 1 day	1	0.5748	0.4252	0.1423	5	5	4.226	47
																									0day vs. 4 day	1	0.5124	0.4876	0.1509	5	4	4.569	47
																									0day vs. 6 day	1	0.7142	0.2858	0.1423	5	5	2.841	47
																									0day vs. 8 day	1	1.51	-0.5105	0.1423	5	5	5.074	47
																									0day vs. 12 day	1	1.927	-0.9272	0.1423	5	5	9.215	47
																									0day vs. 0 day inhi	1	0.1729	0.8271	0.1423	5	5	8.221	47
																									0day vs. 1 day inhi	1	0.1709	0.8291	0.1423	5	5	8.24	47
																									0day vs. 4 day inhibi	1	0.2081	0.7919	0.1423	5	5	7.871	47
																									0day vs. 6 day inhi	1	0.2005	0.7995	0.1423	5	5	7.946	47
																									0day vs. 8 day inhi	1	0.4003	0.5997	0.1423	5	5	5.96	47
																									0day vs. 12 day inhibi	1	0.5045	0.4955	0.1423	5	5	4.925	47
																									1 day vs. 4 day	0.5748	0.5124	0.06238	0.1509	5	4	0.5846	47
																									1 day vs. 6 day	0.5748	0.7142	-0.1394	0.1423	5	5	1.385	47
																									1 day vs. 8 day	0.5748	1.51	-0.9357	0.1423	5	5	9.3	47
																									1 day vs. 12 day	0.5748	1.927	-1.352	0.1423	5	5	13.44	47
																									1 day vs. 0 day inhi	0.5748	0.1729	0.402	0.1423	5	5	3.995	47
																									1 day vs. 1 day inhi	0.5748	0.1709	0.4039	0.1423	5	5	4.015	47
																									1 day vs. 4 day inhibi	0.5748	0.2081	0.3667	0.1423	5	5	3.645	47
																									1 day vs. 6 day inhi	0.5748	0.2005	0.3743	0.1423	5	5	3.72	47
																									1 day vs. 8 day inhi	0.5748	0.4003	0.1745	0.1423	5	5	1.734	47
																									1 day vs. 12 day inhibi	0.5748	0.5045	0.07035	0.1423	5	5	0.6992	47
																									4 day vs. 6 day	0.5124	0.7142	-0.2018	0.1509	4	5	1.891	47
																									4 day vs. 8 day	0.5124	1.51	-0.9981	0.1509	4	5	9.352	47
																									4 day vs. 12 day	0.5124	1.927	-1.415	0.1509	4	5	13.26	47
																									4 day vs. 0 day inhi	0.5124	0.1729	0.3396	0.1509	4	5	3.182	47
																									4 day vs. 1 day inhi	0.5124	0.1709	0.3415	0.1509	4	5	3.2	47
																									4 day vs. 4 day inhibi	0.5124	0.2081	0.3043	0.1509	4	5	2.852	47
																									4 day vs. 6 day inhi	0.5124	0.2005	0.3119	0.1509	4	5	2.923	47
																									4 day vs. 8 day inhi	0.5124	0.4003	0.1121	0.1509	4	5	1.05	47
																									4 day vs. 12 day inhibi	0.5124	0.5045	0.007964	0.1509	4	5	0.07462	47
																									6 day vs. 8 day	0.7142	1.51	-0.7963	0.1423	5	5	7.914	47
																									6 day vs. 12 day	0.7142	1.927	-1.213	0.1423	5	5	12.06	47
																									6 day vs. 0 day inhi	0.7142	0.1729	0.5413	0.1423	5	5	5.38	47
																									6 day vs. 1 day inhi	0.7142	0.1709	0.5433	0.1423	5	5	5.4	47
																									6 day vs. 4 day inhibi	0.7142	0.2081	0.5061	0.1423	5	5	5.03	47
																									6 day vs. 6 day inhi	0.7142	0.2005	0.5137	0.1423	5	5	5.105	47
																									6 day vs. 8 day inhi	0.7142	0.4003	0.3139	0.1423	5	5	3.119	47
																									6 day vs. 12 day inhibi	0.7142	0.5045	0.2097	0.1423	5	5	2.084	47
																									8 day vs. 12 day	1.51	1.927	-0.4167	0.1423	5	5	4.142	47
																									8 day vs. 0 day inhi	1.51	0.1729	1.338	0.1423	5	5	13.29	47
																									8 day vs. 1 day inhi	1.51	0.1709	1.34	0.1423	5	5	13.31	47
																									8 day vs. 4 day inhibi	1.51	0.2081	1.302	0.1423	5	5	12.94	47
																									8 day vs. 6 day inhi	1.51	0.2005	1.31	0.1423	5	5	13.02	47
																									8 day vs. 8 day inhi	1.51	0.4003	1.11	0.1423	5	5	11.03	47
																									8 day vs. 12 day inhibi	1.51	0.5045	1.006	0.1423	5	5	9.999	47
																									12 day vs. 0 day inhi	1.927	0.1729	1.754	0.1423	5	5	17.44	47
																									12 day vs. 1 day inhi	1.927	0.1709	1.756	0.1423	5	5	17.46	47
																									12 day vs. 4 day inhibi	1.927	0.2081	1.719	0.1423	5	5	17.09	47
																									12 day vs. 6 day inhi	1.927	0.2005	1.727	0.1423	5	5	17.16	47
																									12 day vs. 8 day inhi	1.927	0.4003	1.527	0.1423	5	5	15.18	47
																									12 day vs. 12 day inhibi	1.927	0.5045	1.423	0.1423	5	5	14.14	47
																									0 day inhi vs. 1 day inhi	0.1729	0.1709	0.001964	0.1423	5	5	0.01952	47
																									0 day inhi vs. 4 day inhibi	0.1729	0.2081	-0.03523	0.1423	5	5	0.3501	47
																									0 day inhi vs. 6 day inhi	0.1729	0.2005	-0.02767	0.1423	5	5	0.275	47
																									0 day inhi vs. 8 day inhi	0.1729	0.4003	-0.2275	0.1423	5	5	2.261	47
																									0 day inhi vs. 12 day inhibi	0.1729	0.5045	-0.3316	0.1423	5	5	3.296	47
																									1 day inhi vs. 4 day inhibi	0.1709	0.2081	-0.03719	0.1423	5	5	0.3696	47
																									1 day inhi vs. 6 day inhi	0.1709	0.2005	-0.02963	0.1423	5	5	0.2945	47
																									1 day inhi vs. 8 day inhi	0.1709	0.4003	-0.2294	0.1423	5	5	2.28	47
																									1 day inhi vs. 12 day inhibi	0.1709	0.5045	-0.3336	0.1423	5	5	3.315	47
																									4 day inhibi vs. 6 day inhi	0.2081	0.2005	0.007558	0.1423	5	5	0.07512	47
																									4 day inhibi vs. 8 day inhi	0.2081	0.4003	-0.1923	0.1423	5	5	1.911	47
																									4 day inhibi vs. 12 day inhibi	0.2081	0.5045	-0.2964	0.1423	5	5	2.946	47
																									6 day inhi vs. 8 day inhi	0.2005	0.4003	-0.1998	0.1423	5	5	1.986	47
																									6 day inhi vs. 12 day inhibi	0.2005	0.5045	-0.3039	0.1423	5	5	3.021	47
																									8 day inhi vs. 12 day inhibi	0.4003	0.5045	-0.1041	0.1423	5	5	1.035	47
