# Supplementary material for: The molecular and metabolic program by which white adipocytes adapt to cool physiologic temperatures
Source: PLoS Biol. 2021 May 12;19(5):e3000988. doi: 10.1371/journal.pbio.3000988 (PMC8143427; doi:10.1371/journal.pbio.3000988)
Supplement: S7 Data — All numerical raw data associated with Fig 7 and S7 Fig. The file contains multiple tabs with labels corresponding to the relevant figure. (XLSX) [file pbio.3000988.s015.xlsx]

## Sheet: Figure 7A
											veh-37-CM				10nM-37-CM				100nM-37-CM				veh-31-CM				10nM-31-CM				100nM-31-CM				veh-37-2%				10nM-37-2%				veh-31-2%				10nM-31-2%
									Label	501	502	503	504	505	506	507	508	509	510	511	512	513	514	515	516	517	518	519	520	521	522	523	524	525	526	527	528	529	530	531	532	533	534	535	536	537	538	539	540
									Temp	37	37	37	37	37	37	37	37	37	37	37	37	31	31	31	31	31	31	31	31	31	31	31	31	37	37	37	37	37	37	37	37	31	31	31	31	31	31	31	31
									Treatment	veh	veh	veh	veh	10 nM	10 nM	10 nM	10 nM	100 nM	100 nM	100 nM	100 nM	veh	veh	veh	veh	10 nM	10 nM	10 nM	10 nM	100 nM	100 nM	100 nM	100 nM	veh	veh	veh	veh	10 nM	10 nM	10 nM	10 nM	veh	veh	veh	veh	10 nM	10 nM	10 nM	10 nM
									Media	CM	CM	CM	CM	CM	CM	CM	CM	CM	CM	CM	CM	CM	CM	CM	CM	CM	CM	CM	CM	CM	CM	CM	CM	2%FBS	2%FBS	2%FBS	2%FBS	2%FBS	2%FBS	2%FBS	2%FBS	2%FBS	2%FBS	2%FBS	2%FBS	2%FBS	2%FBS	2%FBS	2%FBS
Unique_ID	Retention Time (min)	Quant Ion	Polarity	Area (max)	Identification	Lipid Class	MS2 Features Found	% RSD Technical Replicates	RSD < 30% (true = 1, false = 0)	20201231_KAO_501_37_veh_CM.raw (F1)	20201231_KAO_502_37_veh_CM.raw (F2)	20201231_KAO_503_37_veh_CM.raw (F3)	20201231_KAO_504_37_veh_CM.raw (F4)	20201231_KAO_505_37_10nMSCDi_CM.raw (F5)	20201231_KAO_506_37_10nMSCDi_CM.raw (F6)	20201231_KAO_507_37_10nMSCDi_CM.raw (F7)	20201231_KAO_508_37_10nMSCDi_CM.raw (F8)	20201231_KAO_509_37_100nMSCDi_CM.raw (F9)	20201231_KAO_510_37_100nMSCDi_CM.raw (F10)	20201231_KAO_511_37_100nMSCDi_CM.raw (F11)	20201231_KAO_512_37_100nMSCDi_CM.raw (F12)	20201231_KAO_513_31_veh_CM.raw (F13)	20201231_KAO_514_31_veh_CM.raw (F14)	20201231_KAO_515_31_veh_CM.raw (F15)	20201231_KAO_516_31_veh_CM.raw (F16)	20201231_KAO_517_31_10nMSCDi_CM.raw (F17)	20201231_KAO_518_31_10nMSCDi_CM.raw (F18)	20201231_KAO_519_31_10nMSCDi_CM.raw (F19)	20201231_KAO_520_31_10nMSCDi_CM.raw (F20)	20201231_KAO_521_31_100nMSCDi_CM.raw (F21)	20201231_KAO_522_31_100nMSCDi_CM.raw (F22)	20201231_KAO_523_31_100nMSCDi_CM.raw (F23)	20201231_KAO_524_31_100nMSCDi_CM.raw (F24)	20201231_KAO_525_37_veh_2FBS.raw (F25)	20201231_KAO_526_37_veh_2FBS.raw (F26)	20201231_KAO_527_37_veh_2FBS.raw (F27)	20201231_KAO_528_37_veh_2FBS.raw (F28)	20201231_KAO_529_37_10nMSCDi_2FBS.raw (F29)	20201231_KAO_530_37_10nMSCDi_2FBS.raw (F30)	20201231_KAO_531_37_10nMSCDi_2FBS.raw (F31)	20201231_KAO_532_37_10nMSCDi_2FBS.raw (F32)	20201231_KAO_533_31_veh_2FBS.raw (F33)	20201231_KAO_534_31_veh_2FBS.raw (F34)	20201231_KAO_535_31_veh_2FBS.raw (F35)	20201231_KAO_536_31_veh_2FBS.raw (F36)	20201231_KAO_537_31_10nMSCDi_2FBS.raw (F37)	20201231_KAO_538_31_10nMSCDi_2FBS.raw (F38)	20201231_KAO_539_31_10nMSCDi_2FBS.raw (F39)	20201231_KAO_540_31_10nMSCDi_2FBS.raw (F40)
#NAME?	16.712	846.755	+	16559778488	TG 16:1_16:1_18:1	TG	59	4.63406	1	8618941549	9258148862	8735832203	8300604722	2027238838	1901114245	2356822726	1962233843	1902635905	2004574164	1979097695	1660976900	12214747676	15891428576	12137917314	13990734809	2842473812	2260957372	2094937875	2105316106	1491614315	1602973175	1382009821	1397552335	10180680457	9679621229	10801496400	9066502048	2143887468	1722368947	2229636600	1710229149	16559778488	16048889425	10703316355	16099819860	2812113870	2419718521	2090362961	2425361116
										veh-37-CM	10nM-37-CM	100nM-37-CM	veh-31-CM	10nM-31-CM	100nM-31-CM	Column1									Column1										TG 16:1_16:1_18:1
										8618941549	2027238838	1902635905	12214747676	2842473812	1491614315		veh-37-CM	10nM-37-CM	100nM-37-CM	veh-31-CM	10nM-31-CM	100nM-31-CM
#NAME?	16.712	846.755	+	16559778488	TG 16:1_16:1_18:1	TG	59	4.63406	1	9258148862	1901114245	2004574164	15891428576	2260957372	1602973175	Mean	8728381834	2061852413	1886821166	1.35587e+10	2.32592e+09	1.46854e+09			Mean	1	0.236224	0.216171	1.5534	0.266478	0.168249
										8735832203	2356822726	1979097695	12137917314	2094937875	1382009821	Standard Error	1.99098e+08	1.01639e+08	7.8335e+07	8.87558e+08	1.7632e+08	5.09341e+07			Standard Error	0.0228104	0.0116447	0.00897474	0.101686	0.0202008	0.00583546
										8300604722	1962233843	1660976900	13990734809	2105316106	1397552335	Median	8677386876	1.99474e+09	1940866800	1.31027e+10	2183136739	1444583325			Median	0.994158	0.228534	0.222363	1.50116	0.250119	0.165504
																Mode	#N/A	#N/A	#N/A	#N/A	#N/A	#N/A			Mode	#N/A	#N/A	#N/A	#N/A	#N/A	#N/A
									8728381834	0.987462	0.232258	0.217983	1.39943	0.325659	0.170892	Standard Deviation	3.98196e+08	2.03278e+08	1.5667e+08	1.77512e+09	3.52641e+08	1.01868e+08			Standard Deviation	0.0456208	0.0232893	0.0179495	0.203373	0.0404016	0.0116709
										1.06069	0.217808	0.229662	1.82066	0.259035	0.183651	Sample Variance	1.5856e+17	4.13221e+16	2.45455e+16	3.15104e+18	1.24356e+17	1.03771e+16			Sample Variance	0.00208125	0.000542394	0.000322184	0.0413605	0.00163229	0.00013621
										1.00085	0.270018	0.226743	1.39063	0.240014	0.158335	Kurtosis	1.402	2.77661	2.35887	-1.08418	2.97432	-0.859377			Kurtosis	1.402	2.77661	2.35887	-1.08418	2.97432	-0.859377
										0.95099	0.224811	0.190296	1.6029	0.241203	0.160116	Skewness	0.729517	1.62555	-1.57705	0.891374	1.74061	0.905889			Skewness	0.729517	1.62555	-1.57705	0.891374	1.74061	0.905889
																Range	957544140	455708481	343597264	3753511262	747535937	220963354			Range	0.109705	0.05221	0.0393655	0.430035	0.0856443	0.0253155
																Minimum	8300604722	1901114245	1660976900	12137917314	2094937875	1382009821			Minimum	0.95099	0.217808	0.190296	1.39063	0.240014	0.158335
																Maximum	9258148862	2356822726	2004574164	15891428576	2842473812	1602973175			Maximum	1.06069	0.270018	0.229662	1.82066	0.325659	0.183651
																Sum	34913527336	8247409652	7547284664	54234828375	9303685165	5874149646			Sum	4	0.944896	0.864683	6.21362	1.06591	0.672994
																Count	4	4	4	4	4	4			Count	4	4	4	4	4	4
																	1.17657e+134									1.17657e+134
#NAME?	17.674	898.787	+	3.95385e+08	TG 16:0_16:0_22:5	TG	3	19.2323	1	1.24202e+08	7.94865e+07	8.00985e+07	1.08734e+08	3.01648e+08	3.05818e+08	3.33032e+08	2.96985e+08	3.19677e+08	2.97776e+08	3.46409e+08	2.83516e+08	2.34202e+07	1.79679e+07	1.23738e+07	1.82426e+07	2.18426e+08	1.95386e+08	212945847	2.27186e+08	3.0011e+08	2.55674e+08	2.52564e+08	2.8039e+08	3.45446e+07	8.16868e+07	4.068e+07	4.52743e+07	1.78415e+08	1.66725e+08	1.82949e+08	1.61825e+08	5.12442e+06	9.37542e+06	3.57139e+06	6.75264e+06	9.02025e+07	7.14037e+07	8.5143e+07	1.01242e+08
										veh-37-CM	10nM-37-CM	100nM-37-CM	veh-31-CM	10nM-31-CM	100nM-31-CM	Column1									Column1										TG 16:0_16:0_22:5
#NAME?	17.674	898.787	+	3.95385e+08	TG 16:0_16:0_22:5	TG	3	19.2323	1	1.24202e+08	3.01648e+08	3.19677e+08	2.34202e+07	2.18426e+08	3.0011e+08
										7.94865e+07	3.05818e+08	2.97776e+08	1.79679e+07	1.95386e+08	2.55674e+08	Mean	9.81303e+07	3.09371e+08	3.11844e+08	1.80011e+07	2.13486e+08	2.72184e+08			Mean	1	3.15265	3.17786	0.183441	2.17553	2.7737
										8.00985e+07	3.33032e+08	3.46409e+08	1.23738e+07	212945847	2.52564e+08	Standard Error	1.10488e+07	8.09088e+06	1.37128e+07	2.25635e+06	6.70824e+06	1.11979e+07			Standard Error	0.112593	0.0824504	0.13974	0.0229934	0.0683605	0.114113
										1.08734e+08	2.96985e+08	2.83516e+08	1.82426e+07	2.27186e+08	2.8039e+08	Median	9.44163e+07	3.03733e+08	3.08726e+08	1.81052e+07	2.15686e+08	2.68032e+08			Median	0.962153	3.0952	3.14609	0.184502	2.19795	2.73139
																Mode	#N/A	#N/A	#N/A	#N/A	#N/A	#N/A			Mode	#N/A	#N/A	#N/A	#N/A	#N/A	#N/A
									9.81303e+07	1.26569	3.07396	3.25767	0.238664	2.22588	3.05828	Standard Deviation	2.20977e+07	1.61818e+07	2.74255e+07	4.51269e+06	1.34165e+07	2.23958e+07			Standard Deviation	0.225187	0.164901	0.27948	0.0459867	0.136721	0.228225
										0.81001	3.11645	3.0345	0.183102	1.99108	2.60546	Sample Variance	4.88307e+14	2.61849e+14	7.52159e+14	2.03644e+13	1.80002e+14	501573055485061			Sample Variance	0.0507091	0.0271923	0.0781093	0.00211478	0.0186927	0.0520868
										0.816246	3.39378	3.53009	0.126095	2.17003	2.57376	Kurtosis	-3.69715	3.06368	-1.04278	1.49213	1.22777	-2.43391			Kurtosis	-3.69715	3.06368	-1.04278	1.49213	1.22777	-2.43391
										1.10806	3.02643	2.88918	0.185902	2.31514	2.85732	Skewness	0.405965	1.70581	0.525377	-0.138166	-0.893919	0.609867			Skewness	0.405965	1.70581	0.525377	-0.138166	-0.893919	0.609867
																Range	4.47156e+07	3.60478e+07	6.28931e+07	1.10465e+07	3.18002e+07	4.75464e+07			Range	0.455675	0.367346	0.640914	0.112569	0.324061	0.484523
																Minimum	7.94865e+07	2.96985e+08	2.83516e+08	1.23738e+07	1.95386e+08	2.52564e+08			Minimum	0.81001	3.02643	2.88918	0.126095	1.99108	2.57376
																Maximum	1.24202e+08	3.33032e+08	3.46409e+08	2.34202e+07	2.27186e+08	3.0011e+08			Maximum	1.26569	3.39378	3.53009	0.238664	2.31514	3.05828
																Sum	3.92521e+08	1.23748e+09	1.24738e+09	7.20044e+07	8.53943e+08	1.08874e+09			Sum	4	12.6106	12.7114	0.733763	8.70214	11.0948
																Count	4	4	4	4	4	4			Count	4	4	4	4	4	4
																	1.17657e+134									1.17657e+134
#NAME?	15.027	866.723	+	2.2873e+08	TG 16:1_16:1_20:5	TG	10	29.6579	1	3.61779e+07	5.0301e+07	6.62936e+07	7.88616e+07	3.40341e+07	8.09529e+06	3.7374e+07	1.26318e+08	3.0048e+07	2.13254e+07	7.84856e+07	8.17613e+07	9.89882e+07	210219431	1.56175e+08	2.2873e+08	5.42994e+06	1.76786e+06	3.38853e+06	3.40377e+06	1.03389e+07	1.4103e+07	1.20362e+07	6.71221e+06	3.31617e+06	7.44485e+07	3.45101e+07	5.74025e+07	1.68561e+06	1.23543e+07	1.06512e+07	8.28415e+06	2.22293e+07	1.72875e+07	1.8872e+07	3.42685e+07	3.68382e+06	1.82692e+06	3.64684e+06	4.00215e+06
#NAME?	15.027	866.723	+	2.2873e+08	TG 16:1_16:1_20:5	TG	10	29.6579	1	3.61779e+07	5.0301e+07	6.62936e+07	7.88616e+07	3.40341e+07	8.09529e+06	3.7374e+07	1.26318e+08	3.0048e+07	2.13254e+07	7.84856e+07	8.17613e+07	9.89882e+07	210219431	1.56175e+08	2.2873e+08	5.42994e+06	1.76786e+06	3.38853e+06	3.40377e+06	1.03389e+07	1.4103e+07	1.20362e+07	6.71221e+06	3.31617e+06	7.44485e+07	3.45101e+07	5.74025e+07	1.68561e+06	1.23543e+07	1.06512e+07	8.28415e+06	2.22293e+07	1.72875e+07	1.8872e+07	3.42685e+07	3.68382e+06	1.82692e+06	3.64684e+06	4.00215e+06
										veh-37-CM	10nM-37-CM	100nM-37-CM	veh-31-CM	10nM-31-CM	100nM-31-CM
										3.61779e+07	3.40341e+07	3.0048e+07	9.89882e+07	5.42994e+06	1.03389e+07										TG 16:1_16:1_20:5
									1	5.0301e+07	8.09529e+06	2.13254e+07	210219431	1.76786e+06	1.4103e+07										TG 16:1_16:1_20:5
										6.62936e+07	3.7374e+07	7.84856e+07	1.56175e+08	3.38853e+06	1.20362e+07										Mean	1	0.888563	0.913598	2.99659	0.0603974	0.18646
										7.88616e+07	1.26318e+08	8.17613e+07	2.2873e+08	3.40377e+06	6.71221e+06										Standard Error	0.160718	0.445492	0.273348	0.504715	0.0129482	0.0270116
																									Median	1.00671	0.616559	0.937113	3.16356	0.0586469	0.193194
									5.79085e+07	#DIV/0!	#DIV/0!	#DIV/0!	#DIV/0!	#DIV/0!	#DIV/0!										Mode	#N/A	#N/A	#N/A	#N/A	#N/A	#N/A
										#DIV/0!	#DIV/0!	#DIV/0!	#DIV/0!	#DIV/0!	#DIV/0!										Standard Deviation	0.321437	0.890984	0.546697	1.00943	0.0258964	0.0540231
										#DIV/0!	#DIV/0!	#DIV/0!	#DIV/0!	#DIV/0!	#DIV/0!										Sample Variance	0.103321	0.793853	0.298877	1.01895	0.000670624	0.0029185
										#DIV/0!	#DIV/0!	#DIV/0!	#DIV/0!	#DIV/0!	#DIV/0!										Kurtosis	-1.72594	2.9982	-5.57227	-1.49196	1.59005	0.432086
																									Skewness	-0.0944167	1.60153	-0.0560612	-0.673468	0.403112	-0.659091
																									Range	0.737088	2.04154	1.04364	2.24046	0.0632389	0.127629
																									Minimum	0.624742	0.139794	0.368261	1.70939	0.0305286	0.115911
																									Maximum	1.36183	2.18134	1.4119	3.94985	0.0937675	0.243539
																									Sum	4	3.55425	3.65439	11.9864	0.24159	0.745838
																									Count	4	4	4	4	4	4
																										9.26022e+97
#NAME?	18.211	900.803	+	5544597507	TG 16:0_18:0_20:4	TG	83	18.541	1	2054552855	1391568281	1381387503	1480425583	4390427094	5394249047	4588016100	4781987834	3448864033	5544597507	5042035913	4324114099	1.36986e+08	1.2606e+08	1.22874e+08	1.26872e+08	2497150057	2215933445	2493410521	2484237253	3311697610	3814410365	3077189373	3320431504	2866891107	1304429364	7.62306e+08	7.95494e+08	3384151938	2626467356	3094312865	2355018615	4.02144e+07	7.70403e+07	4.41403e+08	5.19062e+07	1198053124	1109465029	1150972690	1259282979
#NAME?	18.211	900.803	+	5544597507	TG 16:0_18:0_20:4	TG	83	18.541	1	2054552855	1391568281	1381387503	1480425583	4390427094	5394249047	4588016100	4781987834	3448864033	5544597507	5042035913	4324114099	1.36986e+08	1.2606e+08	1.22874e+08	1.26872e+08	2497150057	2215933445	2493410521	2484237253	3311697610	3814410365	3077189373	3320431504	2866891107	1304429364	7.62306e+08	7.95494e+08	3384151938	2626467356	3094312865	2355018615	4.02144e+07	7.70403e+07	4.41403e+08	5.19062e+07	1198053124	1109465029	1150972690	1259282979
										veh-37-CM	10nM-37-CM	100nM-37-CM	veh-31-CM	10nM-31-CM	100nM-31-CM										TG 16:0_18:0_20:4
										2054552855	4390427094	3448864033	1.36986e+08	2497150057	3311697610										TG 16:0_18:0_20:4
									1	1391568281	5394249047	5544597507	1.2606e+08	2215933445	3814410365										Mean	1	3.0366	2.91056	0.0812932	1.53628	2.14392
										1381387503	4588016100	5042035913	1.22874e+08	2493410521	3077189373										Standard Error	0.101926	0.137673	0.288768	0.00193642	0.0437353	0.0983429
										1480425583	4781987834	4324114099	1.26872e+08	2484237253	3320431504										Median	0.910597	2.97086	2.96964	0.0801949	1.57822	2.10279
																									Mode	#N/A	#N/A	#N/A	#N/A	#N/A	#N/A
									1.57698e+09	#DIV/0!	#DIV/0!	#DIV/0!	#DIV/0!	#DIV/0!	#DIV/0!										Standard Deviation	0.203852	0.275346	0.577536	0.00387283	0.0874706	0.196686
										#DIV/0!	#DIV/0!	#DIV/0!	#DIV/0!	#DIV/0!	#DIV/0!										Sample Variance	0.0415558	0.0758153	0.333548	1.49988e-05	0.0076511	0.0386853
										#DIV/0!	#DIV/0!	#DIV/0!	#DIV/0!	#DIV/0!	#DIV/0!										Kurtosis	3.58784	1.62128	-1.03677	2.77096	3.96854	2.2945
										#DIV/0!	#DIV/0!	#DIV/0!	#DIV/0!	#DIV/0!	#DIV/0!										Skewness	1.88955	1.22833	-0.47811	1.50902	-1.99078	1.18131
																									Range	0.426869	0.636546	1.32895	0.00894863	0.178326	0.467488
																									Minimum	0.875968	2.78407	2.187	0.0779172	1.40517	1.95131
																									Maximum	1.30284	3.42061	3.51595	0.0868658	1.5835	2.4188
																									Sum	4	12.1464	11.6422	0.325173	6.14511	8.57569
																									Count	4	4	4	4	4	4
																										9.26022e+97
TG 16:1_16:1_18:1
Number of families	1										TG 16:0_16:0_22:5											TG 16:1_16:1_20:5										TG 16:0_18:0_20:4
Number of comparisons per family	15										Number of families	1										Number of families	1									Number of families	1
Alpha	0.05										Number of comparisons per family	15										Number of comparisons per family	15									Number of comparisons per family	15
											Alpha	0.05										Alpha	0.05									Alpha	0.05
Tukey's multiple comparisons test	Mean Diff.	95.00% CI of diff.	Below threshold?	Summary	Adjusted P Value
veh-37-CM vs. 10nM-37-CM	0.7638	0.5669 to 0.9607	Yes	****	<0.0001	A-B					Tukey's multiple comparisons test	Mean Diff.	95.00% CI of diff.	Below threshold?	Summary	Adjusted P Value						Tukey's multiple comparisons test	Mean Diff.	95.00% CI of diff.	Below threshold?	Summary	Adjusted P Value					Tukey's multiple comparisons test	Mean Diff.	95.00% CI of diff.	Below threshold?	Summary	Adjusted P Value
veh-37-CM vs. 100nM-37-CM	0.7838	0.5869 to 0.9808	Yes	****	<0.0001	A-C					veh-37-CM vs. 10nM-37-CM	-2.153	-2.592 to -1.714	Yes	****	<0.0001	A-B					veh-37-CM vs. 10nM-37-CM	0.1114	-1.255 to 1.478	No	ns	0.9998	A-B				veh-37-CM vs. 10nM-37-CM	-2.037	-2.684 to -1.390	Yes	****	<0.0001	A-B
veh-37-CM vs. veh-31-CM	-0.5534	-0.7503 to -0.3565	Yes	****	<0.0001	A-D					veh-37-CM vs. 100nM-37-CM	-2.178	-2.617 to -1.739	Yes	****	<0.0001	A-C					veh-37-CM vs. 100nM-37-CM	0.0864	-1.280 to 1.453	No	ns	>0.9999	A-C				veh-37-CM vs. 100nM-37-CM	-1.911	-2.557 to -1.264	Yes	****	<0.0001	A-C
veh-37-CM vs. 10nM-31-CM	0.7335	0.5366 to 0.9304	Yes	****	<0.0001	A-E					veh-37-CM vs. veh-31-CM	0.8166	0.3776 to 1.255	Yes	***	0.0002	A-D					veh-37-CM vs. veh-31-CM	-1.997	-3.363 to -0.6301	Yes	**	0.0024	A-D				veh-37-CM vs. veh-31-CM	0.9187	0.2718 to 1.566	Yes	**	0.0031	A-D
veh-37-CM vs. 100nM-31-CM	0.8318	0.6348 to 1.029	Yes	****	<0.0001	A-F					veh-37-CM vs. 10nM-31-CM	-1.176	-1.614 to -0.7366	Yes	****	<0.0001	A-E					veh-37-CM vs. 10nM-31-CM	0.9396	-0.4269 to 2.306	No	ns	0.2914	A-E				veh-37-CM vs. 10nM-31-CM	-0.5363	-1.183 to 0.1107	No	ns	0.1392	A-E
10nM-37-CM vs. 100nM-37-CM	0.02005	-0.1769 to 0.2170	No	ns	0.9994	B-C					veh-37-CM vs. 100nM-31-CM	-1.774	-2.213 to -1.335	Yes	****	<0.0001	A-F					veh-37-CM vs. 100nM-31-CM	0.8135	-0.5529 to 2.180	No	ns	0.4376	A-F				veh-37-CM vs. 100nM-31-CM	-1.144	-1.791 to -0.4970	Yes	***	0.0003	A-F
10nM-37-CM vs. veh-31-CM	-1.317	-1.514 to -1.120	Yes	****	<0.0001	B-D					10nM-37-CM vs. 100nM-37-CM	-0.02521	-0.4641 to 0.4137	No	ns	>0.9999	B-C					10nM-37-CM vs. 100nM-37-CM	-0.02503	-1.392 to 1.341	No	ns	>0.9999	B-C				10nM-37-CM vs. 100nM-37-CM	0.126	-0.5209 to 0.7730	No	ns	0.9881	B-C
10nM-37-CM vs. 10nM-31-CM	-0.03025	-0.2272 to 0.1667	No	ns	0.996	B-E					10nM-37-CM vs. veh-31-CM	2.969	2.530 to 3.408	Yes	****	<0.0001	B-D					10nM-37-CM vs. veh-31-CM	-2.108	-3.475 to -0.7415	Yes	**	0.0014	B-D				10nM-37-CM vs. veh-31-CM	2.955	2.308 to 3.602	Yes	****	<0.0001	B-D
10nM-37-CM vs. 100nM-31-CM	0.06798	-0.1289 to 0.2649	No	ns	0.8763	B-F					10nM-37-CM vs. 10nM-31-CM	0.9771	0.5382 to 1.416	Yes	****	<0.0001	B-E					10nM-37-CM vs. 10nM-31-CM	0.8282	-0.5383 to 2.195	No	ns	0.419	B-E				10nM-37-CM vs. 10nM-31-CM	1.5	0.8534 to 2.147	Yes	****	<0.0001	B-E
100nM-37-CM vs. veh-31-CM	-1.337	-1.534 to -1.140	Yes	****	<0.0001	C-D					10nM-37-CM vs. 100nM-31-CM	0.379	-0.05998 to 0.8179	No	ns	0.1144	B-F					10nM-37-CM vs. 100nM-31-CM	0.7021	-0.6644 to 2.069	No	ns	0.589	B-F				10nM-37-CM vs. 100nM-31-CM	0.8927	0.2457 to 1.540	Yes	**	0.0041	B-F
100nM-37-CM vs. 10nM-31-CM	-0.05031	-0.2472 to 0.1466	No	ns	0.9616	C-E					100nM-37-CM vs. veh-31-CM	2.994	2.555 to 3.433	Yes	****	<0.0001	C-D					100nM-37-CM vs. veh-31-CM	-2.083	-3.449 to -0.7165	Yes	**	0.0015	C-D				100nM-37-CM vs. veh-31-CM	2.829	2.182 to 3.476	Yes	****	<0.0001	C-D
100nM-37-CM vs. 100nM-31-CM	0.04792	-0.1490 to 0.2448	No	ns	0.9686	C-F					100nM-37-CM vs. 10nM-31-CM	1.002	0.5634 to 1.441	Yes	****	<0.0001	C-E					100nM-37-CM vs. 10nM-31-CM	0.8532	-0.5133 to 2.220	No	ns	0.388	C-E				100nM-37-CM vs. 10nM-31-CM	1.374	0.7273 to 2.021	Yes	****	<0.0001	C-E
veh-31-CM vs. 10nM-31-CM	1.287	1.090 to 1.484	Yes	****	<0.0001	D-E					100nM-37-CM vs. 100nM-31-CM	0.4042	-0.03477 to 0.8431	No	ns	0.0814	C-F					100nM-37-CM vs. 100nM-31-CM	0.7271	-0.6394 to 2.094	No	ns	0.5541	C-F				100nM-37-CM vs. 100nM-31-CM	0.7666	0.1197 to 1.414	Yes	*	0.0151	C-F
veh-31-CM vs. 100nM-31-CM	1.385	1.188 to 1.582	Yes	****	<0.0001	D-F					veh-31-CM vs. 10nM-31-CM	-1.992	-2.431 to -1.553	Yes	****	<0.0001	D-E					veh-31-CM vs. 10nM-31-CM	2.936	1.570 to 4.303	Yes	****	<0.0001	D-E				veh-31-CM vs. 10nM-31-CM	-1.455	-2.102 to -0.8080	Yes	****	<0.0001	D-E
10nM-31-CM vs. 100nM-31-CM	0.09823	-0.09870 to 0.2952	No	ns	0.6177	E-F					veh-31-CM vs. 100nM-31-CM	-2.59	-3.029 to -2.151	Yes	****	<0.0001	D-F					veh-31-CM vs. 100nM-31-CM	2.81	1.444 to 4.177	Yes	****	<0.0001	D-F				veh-31-CM vs. 100nM-31-CM	-2.063	-2.710 to -1.416	Yes	****	<0.0001	D-F
											10nM-31-CM vs. 100nM-31-CM	-0.5982	-1.037 to -0.1592	Yes	**	0.0046	E-F					10nM-31-CM vs. 100nM-31-CM	-0.1261	-1.493 to 1.240	No	ns	0.9997	E-F				10nM-31-CM vs. 100nM-31-CM	-0.6076	-1.255 to 0.03929	No	ns	0.0728	E-F
Test details	Mean 1	Mean 2	Mean Diff.	SE of diff.	n1	n2	q	DF
veh-37-CM vs. 10nM-37-CM	1	0.2362	0.7638	0.06196	4	4	17.43	18			Test details	Mean 1	Mean 2	Mean Diff.	SE of diff.	n1	n2	q	DF			Test details	Mean 1	Mean 2	Mean Diff.	SE of diff.	n1	n2	q	DF		Test details	Mean 1	Mean 2	Mean Diff.	SE of diff.	n1	n2	q	DF
veh-37-CM vs. 100nM-37-CM	1	0.2162	0.7838	0.06196	4	4	17.89	18			veh-37-CM vs. 10nM-37-CM	1	3.153	-2.153	0.1381	4	4	22.04	18			veh-37-CM vs. 10nM-37-CM	1	0.8886	0.1114	0.43	4	4	0.3665	18		veh-37-CM vs. 10nM-37-CM	1	3.037	-2.037	0.2036	4	4	14.15	18
veh-37-CM vs. veh-31-CM	1	1.553	-0.5534	0.06196	4	4	12.63	18			veh-37-CM vs. 100nM-37-CM	1	3.178	-2.178	0.1381	4	4	22.3	18			veh-37-CM vs. 100nM-37-CM	1	0.9136	0.0864	0.43	4	4	0.2842	18		veh-37-CM vs. 100nM-37-CM	1	2.911	-1.911	0.2036	4	4	13.27	18
veh-37-CM vs. 10nM-31-CM	1	0.2665	0.7335	0.06196	4	4	16.74	18			veh-37-CM vs. veh-31-CM	1	0.1834	0.8166	0.1381	4	4	8.361	18			veh-37-CM vs. veh-31-CM	1	2.997	-1.997	0.43	4	4	6.567	18		veh-37-CM vs. veh-31-CM	1	0.08129	0.9187	0.2036	4	4	6.382	18
veh-37-CM vs. 100nM-31-CM	1	0.1682	0.8318	0.06196	4	4	18.98	18			veh-37-CM vs. 10nM-31-CM	1	2.176	-1.176	0.1381	4	4	12.04	18			veh-37-CM vs. 10nM-31-CM	1	0.0604	0.9396	0.43	4	4	3.09	18		veh-37-CM vs. 10nM-31-CM	1	1.536	-0.5363	0.2036	4	4	3.726	18
10nM-37-CM vs. 100nM-37-CM	0.2362	0.2162	0.02005	0.06196	4	4	0.4577	18			veh-37-CM vs. 100nM-31-CM	1	2.774	-1.774	0.1381	4	4	18.16	18			veh-37-CM vs. 100nM-31-CM	1	0.1865	0.8135	0.43	4	4	2.676	18		veh-37-CM vs. 100nM-31-CM	1	2.144	-1.144	0.2036	4	4	7.947	18
10nM-37-CM vs. veh-31-CM	0.2362	1.553	-1.317	0.06196	4	4	30.06	18			10nM-37-CM vs. 100nM-37-CM	3.153	3.178	-0.02521	0.1381	4	4	0.2581	18			10nM-37-CM vs. 100nM-37-CM	0.8886	0.9136	-0.02503	0.43	4	4	0.08234	18		10nM-37-CM vs. 100nM-37-CM	3.037	2.911	0.126	0.2036	4	4	0.8756	18
10nM-37-CM vs. 10nM-31-CM	0.2362	0.2665	-0.03025	0.06196	4	4	0.6905	18			10nM-37-CM vs. veh-31-CM	3.153	0.1834	2.969	0.1381	4	4	30.4	18			10nM-37-CM vs. veh-31-CM	0.8886	2.997	-2.108	0.43	4	4	6.933	18		10nM-37-CM vs. veh-31-CM	3.037	0.08129	2.955	0.2036	4	4	20.53	18
10nM-37-CM vs. 100nM-31-CM	0.2362	0.1682	0.06798	0.06196	4	4	1.551	18			10nM-37-CM vs. 10nM-31-CM	3.153	2.176	0.9771	0.1381	4	4	10.01	18			10nM-37-CM vs. 10nM-31-CM	0.8886	0.0604	0.8282	0.43	4	4	2.724	18		10nM-37-CM vs. 10nM-31-CM	3.037	1.536	1.5	0.2036	4	4	10.42	18
100nM-37-CM vs. veh-31-CM	0.2162	1.553	-1.337	0.06196	4	4	30.52	18			10nM-37-CM vs. 100nM-31-CM	3.153	2.774	0.379	0.1381	4	4	3.88	18			10nM-37-CM vs. 100nM-31-CM	0.8886	0.1865	0.7021	0.43	4	4	2.309	18		10nM-37-CM vs. 100nM-31-CM	3.037	2.144	0.8927	0.2036	4	4	6.202	18
100nM-37-CM vs. 10nM-31-CM	0.2162	0.2665	-0.05031	0.06196	4	4	1.148	18			100nM-37-CM vs. veh-31-CM	3.178	0.1834	2.994	0.1381	4	4	30.66	18			100nM-37-CM vs. veh-31-CM	0.9136	2.997	-2.083	0.43	4	4	6.851	18		100nM-37-CM vs. veh-31-CM	2.911	0.08129	2.829	0.2036	4	4	19.66	18
100nM-37-CM vs. 100nM-31-CM	0.2162	0.1682	0.04792	0.06196	4	4	1.094	18			100nM-37-CM vs. 10nM-31-CM	3.178	2.176	1.002	0.1381	4	4	10.26	18			100nM-37-CM vs. 10nM-31-CM	0.9136	0.0604	0.8532	0.43	4	4	2.806	18		100nM-37-CM vs. 10nM-31-CM	2.911	1.536	1.374	0.2036	4	4	9.547	18
veh-31-CM vs. 10nM-31-CM	1.553	0.2665	1.287	0.06196	4	4	29.37	18			100nM-37-CM vs. 100nM-31-CM	3.178	2.774	0.4042	0.1381	4	4	4.138	18			100nM-37-CM vs. 100nM-31-CM	0.9136	0.1865	0.7271	0.43	4	4	2.392	18		100nM-37-CM vs. 100nM-31-CM	2.911	2.144	0.7666	0.2036	4	4	5.326	18
veh-31-CM vs. 100nM-31-CM	1.553	0.1682	1.385	0.06196	4	4	31.61	18			veh-31-CM vs. 10nM-31-CM	0.1834	2.176	-1.992	0.1381	4	4	20.4	18			veh-31-CM vs. 10nM-31-CM	2.997	0.0604	2.936	0.43	4	4	9.657	18		veh-31-CM vs. 10nM-31-CM	0.08129	1.536	-1.455	0.2036	4	4	10.11	18
10nM-31-CM vs. 100nM-31-CM	0.2665	0.1682	0.09823	0.06196	4	4	2.242	18			veh-31-CM vs. 100nM-31-CM	0.1834	2.774	-2.59	0.1381	4	4	26.52	18			veh-31-CM vs. 100nM-31-CM	2.997	0.1865	2.81	0.43	4	4	9.243	18		veh-31-CM vs. 100nM-31-CM	0.08129	2.144	-2.063	0.2036	4	4	14.33	18
											10nM-31-CM vs. 100nM-31-CM	2.176	2.774	-0.5982	0.1381	4	4	6.125	18			10nM-31-CM vs. 100nM-31-CM	0.0604	0.1865	-0.1261	0.43	4	4	0.4146	18		10nM-31-CM vs. 100nM-31-CM	1.536	2.144	-0.6076	0.2036	4	4	4.221	18

## Sheet: Figure 7C, 7D, 7E, 7F, 7G
Unassigned Well
Unselected Well
OCR Data
ECAR Data
PER Data
	37oC
OCR (pmol/min):
Time	Group Name: vehicle																	Group Name: A939 10nM 2days									Group Name: A939 30nM 2days									Group Name: A939 100nM 2days									Group Name: MF 5nM 2days
	A02	A06	B02	B06	C02	C06	D02	D06	E02	E06	F02	F06	G02	G06	H02	H06		A03	B03	C03	D03	E03	F03	G03	H03		A04	B04	C04	D04	E04	F04	G04	H04		A05	B05	C05	D05	E05	F05	G05	H05		A07	B07	C07	D07	E07
1.3104	88.192	91.6513	117.104	93.9009	89.7373	98.1752	101.771	104.446	89.5534	99.7259	99.7583	95.061	92.1571	103.527	91.7083	83.4956		99.2777	102.9	99.3943	102.009	104.807	102.923	102.615	90.654		108.307	105.199	104.664	107.509	112.771	104.531	107.524	89.531		89.2912	100.649	83.9417	96.668	103.121	102.4	93.7881	80.3283		84.8756	90.0405	91.5853	95.071	95.7568
7.85877	83.6913	86.0095	108.031	88.1644	81.651	94.4309	97.5515	101.851	88.4323	98.025	94.4095	91.5061	89.8384	102.551	94.0836	83.2556		94.7736	91.8739	94.2389	99.0676	102.937	101.651	101.984	87.1998		102.204	100.102	97.2692	103.101	109.506	100.526	103.353	81.5906		90.4114	92.4182	79.0782	94.3228	102.025	101.779	94.6412	77.3965		78.8982	86.0821	80.1539	92.5034	93.4153
14.4022	84.7371	84.4496	106.509	86.9448	78.7792	91.5735	98.4121	99.6777	89.0077	98.5026	93.7725	91.4162	89.555	101.452	95.5816	79.7436		93.5188	94.3179	93.1128	98.0535	102.931	106.562	99.7263	86.4858		98.0908	100.41	95.9624	102.949	109.39	101.072	103.403	79.6865		89.367	91.2358	76.9424	93.9969	101.865	103.062	96.9961	77.0608		77.7843	85.9603	78.4152	93.1405	90.3249
20.9662	86.109	84.4444	106.157	88.9362	79.9658	92.4587	97.2899	100.86	90.116	98.8382	94.1991	93.8945	90.5757	102.068	96.7838	80.2296		94.6552	94.2601	92.8825	98.9879	103.105	109.097	100.14	87.3827		98.2211	103.194	96.5906	103.795	110.513	100.982	105.717	76.702		89.8965	92.8243	77.3863	93.7751	103.731	104.6	97.8959	81.0818		78.5994	86.9061	78.7156	94.0473	91.6018
27.6362	66.7769	68.2777	88.4637	76.7433	64.7963	75.0528	79.2455	82.2684	83.4469	86.3922	78.6101	84.1651	73.1546	87.0265	76.3755	73.3027		76.6618	75.7629	77.4178	87.0508	86.9611	100.312	87.9989	74.2831		83.3744	82.6608	69.5335	82.5626	95.4445	88.3158	92.8105	70.9022		71.6948	73.2627	59.7535	78.6294	89.6445	92.6878	82.7096	67.0155		61.8036	75.3176	37.5501	78.7956	78.0893
34.1764	71.1563	66.9557	90.428	76.7472	65.8318	76.04	82.8912	85.0104	85.5435	85.4071	82.6467	81.7661	77.4952	92.9086	79.3778	65.6494		77.2855	75.2415	79.1225	89.8629	88.1992	99.1305	90.1507	76.1704		83.8569	87.0232	75.2446	85.879	98.7495	91.4354	94.7583	68.0541		75.3733	74.3008	60.7291	79.3838	94.2118	90.4271	85.9023	71.523		63.9681	75.3358	56.3826	81.6155	79.5289
40.7297	70.5114	68.3735	91.9908	80.0142	66.1273	77.1655	83.8462	87.5569	84.6665	88.7473	84.9153	84.4351	79.6384	95.773	80.7131	65.1145		76.8751	74.8816	80.2513	90.9268	89.6772	102.151	91.667	75.3383		83.2177	90.137	76.4915	88.6729	99.7906	93.8542	97.2231	63.0189		76.1271	75.9449	62.3589	82.4169	95.0165	92.0665	89.8542	72.4717		65.126	76.9144	56.8117	83.1473	82.515
47.2882	68.8739	68.8723	91.97	78.6406	66.4441	76.6359	85.6482	88.3634	85.6997	88.2131	84.0874	85.178	80.4122	98.155	79.6607	64.2767		73.969	76.3618	81.8809	91.2213	89.1325	101.818	92.2674	73.8529		81.2064	89.9423	78.3121	89.4033	101	94.583	97.3165	61.051		74.6014	76.5365	66.6523	84.8654	94.7927	91.7059	91.4161	69.9407		62.5301	75.5663	55.6094	82.8172	81.2377
53.9762	159.932	145.071	179.78	116.67	135.544	136.996	149.36	151.983	129.372	134.423	133.093	135.889	166.458	181.624	194.724	169.568		192.669	119.733	131.754	111.909	125.779	141.647	132.412	175.427		154.091	126.446	112.906	117.327	133.909	126.416	150.693	180.215		156.401	122.731	102.928	103.411	123.919	118.562	129.558	134.815		142.022	122.356	101.21	109.305	107.176
60.5243	169.232	159.52	189.807	127.519	147.855	148.449	160.633	166.776	137.64	149.533	147.457	143.246	172.627	191.217	204.241	164.902		203.15	131.281	141.979	122.097	142.503	152.145	146.464	188.667		170.511	141.481	127.474	127.933	149.337	136.952	164.58	175.724		168.865	135.335	113.734	119.851	139.286	129.869	134.235	151.134		158.305	134.356	121.226	121.668	121.456
67.1179	164.056	155.209	183.96	127.663	144.863	146.061	158.07	165.018	135.836	149.817	146.808	141.603	168.889	186.777	198.777	160.624		199.903	133.481	138.743	121.277	140.953	149.344	145.232	185.107		169.363	142.124	126.481	129.379	147.519	135.303	161.094	169.629		167.803	136.814	114.36	118.663	138.127	131.322	133.057	149.946		156.493	133.825	118.158	119.726	123.926
73.6824	160.525	151.126	181.854	123.392	143.37	144.439	155.647	160.069	134.764	146.945	146.533	137.811	167.582	184.635	193.397	157.38		195.566	129.405	137.382	120.939	139.517	146.713	143.793	183.605		167.962	140.719	123.95	128.057	145.316	131.866	158.282	165.332		163.971	135.042	112.475	117.31	135.32	128.832	129.939	147.169		152.487	133.55	116.676	118.712	119.694
80.3732	60.4329	59.0886	74.6145	62.9603	56.1094	63.1199	67.274	65.0498	68.1734	71.5328	60.2079	67.5481	65.1597	73.4108	65.4971	58.1625		69.8033	55.4774	63.9375	68.5961	68.1731	83.794	65.4794	62.7856		70.973	72.3422	64.1998	68.9287	76.4249	73.1994	71.2117	53.6801		66.3553	62.6318	46.5319	63.9029	76.8658	77.9666	68.4354	50.5601		55.3773	61.7586	35.0694	62.3074	60.6522
86.931	59.0863	58.5826	76.139	64.6062	58.8526	62.8034	67.0256	69.0298	69.7859	72.4636	63.6171	65.7395	67.6661	79.9434	69.0314	53.1934		65.2771	56.3424	64.0608	68.1277	70.2507	83.0017	67.8268	65.0239		69.1808	71.288	65.0205	68.2251	76.8743	71.7062	74.1045	48.4148		64.9645	63.1986	50.0907	63.3428	79.333	74.0491	69.2225	56.3996		53.0912	62.0999	42.7723	64.1754	62.0292
93.5072	60.0027	58.349	74.6182	62.796	57.2831	61.5698	67.1716	69.9348	68.8291	71.9276	65.2843	65.6282	67.9867	80.2753	67.7681	52.1599		64.2318	52.8711	64.2332	67.4762	68.8014	82.2339	67.3322	63.1059		68.703	72.9266	63.8194	70.5549	78.2231	72.8703	74.8413	47.7685		63.6101	62.8137	50.184	64.8704	79.5753	75.9325	69.3449	57.6787		52.1415	61.6435	41.8476	63.531	60.9121
100.08	57.0791	55.0967	72.6566	61.7084	56.609	60.6725	64.9946	68.8976	67.9814	71.2397	63.1862	64.6867	66.2835	80.069	65.629	49.1171		61.0517	53.2155	63.7559	67.878	69.2342	81.448	66.4539	62.3767		64.4829	71.3757	62.9805	68.9363	76.5611	72.4456	74.1208	45.1068		62.6531	61.5223	50.0475	64.3062	78.4691	73.9859	69.769	53.5136		50.3206	59.9921	41.2155	61.6004	63.4872
average of basal	85.6823	86.6387	109.45	89.4866	82.5333	94.1596	98.7561	101.709	89.2774	98.7729	95.5349	92.9695	90.5316	102.4	94.5393	81.6811	93.3826	95.5564	95.838	94.9071	99.5294	103.445	105.058	101.116	87.9306	97.9226	101.706	102.226	98.6214	104.339	110.545	101.778	104.999	81.8775	100.761	89.7415	94.2817	79.3371	94.6907	102.685	102.96	95.8303	78.9668	92.3117	80.0394	87.2473	82.2175	93.6905	92.7747
basal OCR	28.6032	31.5421	36.7938	27.7782	25.9243	33.4871	33.7615	32.8112	21.296	27.5332	32.3486	28.2828	24.2481	22.3305	28.9104	32.564	29.2634	34.5046	42.6224	31.1512	31.6514	34.2107	23.6104	34.6625	25.5539	32.2459	37.2228	30.8506	35.6409	35.4022	33.9838	29.332	30.8786	36.7708	33.7602	27.0884	32.7594	29.2897	30.3845	24.2164	28.9742	26.0613	25.4533	28.0284	29.7188	27.2552	41.002	32.0901	29.2876
max- average	83.5498	72.8813	80.3567	38.1759	65.3214	54.2889	61.8769	65.0668	48.3624	51.0445	51.9217	50.2768	82.095	88.8178	109.701	87.8866	68.2265	107.593	37.6432	47.0715	22.5671	39.0577	47.087	45.3472	100.737	55.888	68.8051	39.8975	28.8527	23.5948	38.7919	35.1746	59.5803	93.8464	48.5679	79.1238	42.532	35.0226	25.1601	36.6	26.909	38.4042	72.1671	44.4899	78.2654	47.1091	39.0083	27.9776	31.1513
																										#DIV/0!									#DIV/0!
																										#DIV/0!									#DIV/0!
MAX respiraton	112.153	104.423	117.151	65.9541	91.2457	87.776	95.6384	97.878	69.6584	78.5777	84.2704	78.5596	106.343	111.148	138.612	120.451	97.4899	142.098	80.2656	78.2227	54.2185	73.2684	70.6974	80.0097	126.29	88.1338	106.028	70.7481	64.4936	58.9969	72.7757	64.5066	90.4589	135.109	0	106.212	75.2914	63.6866	55.5447	60.8164	57.336	64.4656	97.6204	72.6216	107.984	74.3643	80.0103	60.0677	60.4389
ATP production	19.332	17.4887	17.6936	12.1929	15.1696	17.4059	18.0444	18.5919	6.66913	13.4311	15.5891	12.1284	17.4211	15.0418	20.4083	15.9529	15.785	20.6862	19.3785	15.4647	11.9371	16.1437	9.96623	12.1406	13.5298	14.9059	17.0147	20.5332	27.0571	21.232	15.0685	12.6661	12.9067	15.651	17.7662										16.7958	11.5885	41.1654	15.2517	13.5125
proton leak	9.69782	11.859	15.8071	15.0349	8.68686	14.3803	14.2509	17.2185	15.4655	14.1674	18.4021	17.0794	7.99492	13.6156	10.8784	15.1596	13.7312	12.9173	22.0105	13.6619	19.5746	18.1597	17.6825	22.5195	11.4762	17.2503	16.7235	11.3728	6.55301	14.3375	19.0196	16.6096	21.5988	15.9442	15.2699										11.483	15.3255	14.394	17.1952	17.4371
	basal OCR	28.6032	34.5046	37.2228	29.7188	32.0213	30.9511	29.6833			basal OCR	Column1	control	A939-10	A939-30	MF-5	MF20	CAY-10	CAY-30
		31.5421	42.6224	30.8506	27.2552	26.7504	36.6697	25.431
		36.7938	31.1512	35.6409	41.002	29.2707	25.9754	30.3232				Mean	29.2634	32.2459	33.7602	29.804	29.5232	29.6658	26.0657
		27.7782	31.6514	35.4022	32.0901	30.0171	26.4721	25.4131				Standard Error	1.09457	2.08473	1.06666	1.9861	1.47854	1.74588	1.22185
		25.9243	34.2107	33.9838	29.2876	26.9458	25.409	22.9839				Median	28.7568	32.931	34.693	29.5032	28.1201	27.0771	25.422
		33.4871	23.6104	29.332	30.4505	38.4962	27.3715	23.5029				Mode	#N/A	#N/A	#N/A	#N/A	#N/A	#N/A	#N/A
		33.7615	34.6625	30.8786	27.691	25.7145	26.7827	21.4078				Standard Deviation	4.37829	5.89651	3.01697	5.61755	4.18195	4.93809	3.45593
		32.8112	25.5539	36.7708	20.9371	26.9696	37.6952	29.7806				Sample Variance	19.1694	34.7688	9.10213	31.5569	17.4887	24.3847	11.9434
		21.296										Kurtosis	-0.6043	0.555809	-1.71007	2.67278	2.80981	-0.70223	-1.78814
		27.5332										Skewness	-0.269561	0.190746	-0.384989	0.744738	1.63504	1.05561	0.129602
		32.3486										Range	15.4978	19.0121	7.89082	20.065	12.7817	12.2861	8.91539
		28.2828										Minimum	21.296	23.6104	29.332	20.9371	25.7145	25.409	21.4078
		24.2481										Maximum	36.7938	42.6224	37.2228	41.002	38.4962	37.6952	30.3232
		22.3305										Sum	468.215	257.967	270.082	238.432	236.185	237.327	208.526
		28.9104										Count	16	8	8	8	8	8	8
		32.564											2.58413e+300
	max- average SRC	83.5498	107.593	68.8051	78.2654	98.2832	69.9445	90.6307				Column1	control	A939-10	A939-30	MF-5	MF20	CAY-10	CAY-30
		72.8813	37.6432	39.8975	47.1091	39.8036	29.5287	63.6578
		80.3567	47.0715	28.8527	39.0083	40.076	41.183	46.4681				Mean	68.2265	55.888	48.5679	45.8379	51.9999	50.5695	60.1824
		38.1759	22.5671	23.5948	27.9776	37.573	25.0559	45.2081				Standard Error	4.81339	10.9198	8.39157	7.66691	9.21282	11.9334	7.51286
		65.3214	39.0577	38.7919	31.1513	31.5522	23.0255	42.0302			max- average	Median	65.1941	46.2093	39.3447	42.8273	39.9398	40.6315	51.8585
		54.2889	47.087	35.1746	19.5952	26.6511	40.08	42.1693				Mode	#N/A	#N/A	#N/A	#N/A	#N/A	#N/A	#N/A
		61.8769	45.3472	59.5803	46.6463	58.2453	50.6785	57.249				Standard Deviation	19.2536	30.8859	23.7349	21.6853	26.0578	33.7527	21.2496
		65.0668	100.737	93.8464	76.9497	83.8146	125.06	94.046				Sample Variance	370.699	953.936	563.347	470.252	679.008	1139.24	451.545
		48.3624										Kurtosis	-0.31946	-0.137187	0.472002	-0.764388	-0.223866	3.59184	-0.739386
		51.0445										Skewness	0.455172	1.15118	1.07161	0.69036	1.07914	1.84176	0.978971
		51.9217										Range	71.5253	85.0263	70.2517	58.6701	71.6321	102.034	52.0159
		50.2768										Minimum	38.1759	22.5671	23.5948	19.5952	26.6511	23.0255	42.0302
		82.095										Maximum	109.701	107.593	93.8464	78.2654	98.2832	125.06	94.046
		88.8178										Sum	1091.62	447.104	388.543	366.703	415.999	404.556	481.459
		109.701										Count	16	8	8	8	8	8	8
		87.8866											2.58413e+300
	MAX respiraton											Column1	control	A939-10	A939-30	MF-5	MF20	CAY-10	CAY-30
		112.153	142.098	106.028	107.984	130.304	100.896	120.314
		104.423	80.2656	70.7481	74.3643	66.554	66.1984	89.0888				Mean	97.4899	88.1338	82.8896	75.6419	81.523	78.4343	86.2481
		117.151	78.2227	64.4936	80.0103	69.3467	67.1584	76.7912				Standard Error	4.97056	10.5809	9.27402	6.93351	9.06973	13.4702	8.28748
		65.9541	54.2185	58.9969	60.0677	67.59	51.528	70.6211				Median	96.7582	79.1162	71.7619	74.3508	68.4684	66.6784	77.724
		91.2457	73.2684	72.7757	60.4389	58.498	48.4345	65.0141				Mode	#N/A	#N/A	#N/A	#N/A	#N/A	#N/A	#N/A
		87.776	70.6974	64.5066	50.0458	65.1473	53.0431	65.6722				Standard Deviation	19.8822	29.9272	26.2309	19.6109	25.6531	38.0994	23.4405
		95.6384	80.0097	90.4589	74.3373	83.9598	77.4612	78.6568				Sample Variance	395.303	895.637	688.06	384.589	658.08	1451.57	549.459
		97.878	126.29	135.109	97.8868	110.784	162.755	123.827				Kurtosis	-0.35335	0.264199	1.11984	-0.540046	0.529895	3.65821	-0.59087
		69.6584									MAX respiraton	Skewness	0.252267	1.15911	1.33306	0.526721	1.31658	1.87617	1.02395
		78.5777										Range	72.6575	87.8795	76.1117	57.9384	71.8064	114.321	58.8126
		84.2704										Minimum	65.9541	54.2185	58.9969	50.0458	58.498	48.4345	65.0141
		78.5596										Maximum	138.612	142.098	135.109	107.984	130.304	162.755	123.827
		106.343										Sum	1559.84	705.071	663.116	605.135	652.184	627.474	689.985
		111.148										Count	16	8	8	8	8	8	8
		138.612
		120.451
												Column1
	ATP production	19.332
		17.4887										Mean	15.785	14.9059	17.7662	16.7171	15.64	17.9182	14.6386
		17.6936										Standard Error	0.853184	1.32297	1.73169	3.56523	1.06313	2.26215	1.11212
		12.1929										Median	16.6794	14.4973	16.3329	13.171	15.337	16.3881	14.1453
		15.1696										Mode	#N/A	#N/A	#N/A	#N/A	#N/A	#N/A	#N/A
		17.4059										Standard Deviation	3.41274	3.74193	4.89797	10.084	3.00698	6.39831	3.14556
		18.0444										Sample Variance	11.6468	14.0021	23.9901	101.687	9.04193	40.9384	9.89453
		18.5919										Kurtosis	2.18275	-0.958168	0.438795	7.04636	-0.918489	-0.825178	0.281767
		6.66913	20.6862	17.0147	16.7958	16.1663	26.0216	16.1662				Skewness	-1.28208	0.415292	0.952995	2.60818	0.630144	0.632983	0.451085
		13.4311	19.3785	20.5332	11.5885	20.3006	17.0814	17.0126				Range	13.7392	10.72	14.391	30.731	7.86183	17.3405	10.1603
		15.5891	15.4647	27.0571	41.1654	13.3944	14.643	14.7939				Minimum	6.66913	9.96623	12.6661	10.4345	12.4388	10.7548	10.0409
		12.1284	11.9371	21.232	15.2517	12.5206	10.7548	13.121				Maximum	20.4083	20.6862	27.0571	41.1654	20.3006	28.0953	20.2012
		17.4211	16.1437	15.0685	13.5125	15.0139	15.6949	10.0409				Sum	252.561	119.247	142.129	133.737	125.12	143.346	117.109
		15.0418	9.96623	12.6661	10.4345	19.6252	19.8984	20.2012				Count	16	8	8	8	8	8	8
		20.4083	12.1406	12.9067	12.1591	12.4388	11.1562	12.2765					9.26022e+97
		15.9529	13.5298	15.651	12.8294	15.66	28.0953	13.4968
	proton leak	9.69782
		11.859										Column1
		15.8071
		15.0349										Mean	13.7312	17.2503	15.2699	15.8672	15.0844	12.1789	11.531
		8.68686										Standard Error	0.772992	1.47499	1.63946	0.96152	1.54731	0.811327	1.42251
		14.3803										Median	14.3156	17.9211	16.2769	16.0203	16.3034	11.8074	12.2169
		14.2509										Mode	#N/A	#N/A	#N/A	#N/A	#N/A	#N/A	#N/A
		17.2185										Standard Deviation	3.09197	4.17189	4.6371	2.71959	4.37647	2.29478	4.02345
		15.4655	12.9173	16.7235	11.483	17.0324	12.4975	13.0477				Sample Variance	9.56026	17.4047	21.5027	7.39617	19.1534	5.26602	16.1882
		14.1674	22.0105	11.3728	15.3255	5.80628	14.5072	7.98686				Kurtosis	-0.593419	-1.56773	0.895025	0.441527	3.08446	-1.96478	0.776035
		18.4021	13.6619	6.55301	14.394	14.3544	10.75	15.7257				Skewness	-0.543435	-0.137754	-0.783838	0.0939525	-1.36097	0.0908139	-1.08255
		17.0794	19.5746	14.3375	17.1952	16.9422	15.0165	10.9956				Range	10.4072	11.0433	15.0458	8.99893	15.0145	5.66458	11.9643
		7.99492	18.1597	19.0196	17.4371	16.7741	11.1172	14.1985				Minimum	7.99492	11.4762	6.55301	11.483	5.80628	9.3519	3.76139
		13.6156	17.6825	16.6096	20.4819	20.8208	9.3519	3.76139				Maximum	18.4021	22.5195	21.5988	20.4819	20.8208	15.0165	15.7257
		10.8784	22.5195	21.5988	16.715	15.8328	14.5565	11.386				Sum	219.698	138.002	122.159	126.938	120.675	97.4313	92.2481
		15.1596	11.4762	15.9442	13.9062	13.112	9.63453	15.1463				Count	16	8	8	8	8	8	8
													9.26022e+97
Unassigned Well
Unselected Well
OCR Data
ECAR Data
PER Data
OCR (pmol/min):	31oC
Time	Group Name: vehicle																	Group Name: A939 10nM 2days									Group Name: A939 30nM 2days									Group Name: A939 100nM 2days									Group Name: MF 5nM 2days
	A02	A06	B02	B06	C02	C06	D02	D06	E02	E06	F02	F06	G02	G06	H02	H06	average	A03	B03	C03	D03	E03	F03	G03	H03		A04	B04	C04	D04	E04	F04	G04	H04		A05	B05	C05	D05	E05	F05	G05	H05		A07	B07	C07	D07	E07
1.3078	200.644	230.567	187.154	220.504	212.484	221.463	237.245	225.148	229.451	225.009	201.184	226.247	207.21	220.582	199.142	216.513	203.638	219.853	226.394	210.876	236.428	223.227	225.612	222.05	213.599	222.255	256.576	296.889	291.893	256.021	297.19	318.586	260.638	287.112	283.113	260.475	260.101	254.664	246.991	252.187	275.638	253.005	215.221		226.786	221.218	257.453	254.155	245.537
7.81821	196.497	225.097	182.103	217.841	207.629	218.054	238.049	222.225	230.34	220.522	196.981	224.959	208.323	219.259	196.418	211.479	201.388	207.92	216.836	205.674	230.87	221.076	222.268	222.357	209.948	217.119	247.105	290.177	278.245	247.721	288.633	307.621	256.578	278.393	274.309	247.603	248.158	241.726	236.479	243.494	261.895	243.874	210.579		217.308	210.531	245.556	243.044	234.622
14.3091	195.131	223.957	180.354	216.697	205.871	216.858	238.452	221.832	229.724	217.768	194.186	223.63	206.661	217.472	195.491	209.996	200.494	204.531	212.602	202.108	227.944	217.555	218.868	220.656	209.334	214.2	242.339	284.725	270.618	244.129	283.376	301.323	254.781	274.407	269.462	242.384	241.435	235.124	231.849	237.774	255.333	238.392	207.006		212.213	202.559	237.012	235.655	227.217
20.8141	201.889	225.692	180.105	218.548	206.147	218.537	240.839	224.398	232.111	218.776	195.353	224.928	208.417	219.35	197.04	211.275	202.601	204.641	213.436	203.105	227.714	217.515	218.177	221.839	210.034	214.558	240.891	283.637	266.572	242.285	279.946	296.545	257.347	272.358	267.448	240.132	238.131	233.285	228.095	234.735	251.17	234.332	207.22		210.28	198.452	232.116	230.43	223.637
27.4298	160.327	188.183	144.3	181.609	171.01	170.137	205.103	188.241	196.948	180.126	156.571	191.088	166.692	176.097	158.624	174.398	166.875	173.658	176.87	169.44	190.143	184.873	187.912	184.365	173.899	180.145	196.776	218.142	224.711	205.379	241.636	260.475	217.026	230.879	224.378	200.209	202.384	194.776	194.993	201.936	213.641	198.207	171.475		175.784	164.802	195.297	198.092	188.628
33.9376	156.605	182.834	141.886	178.918	168.35	171.295	197.738	185.246	191.948	179.554	152.703	183.326	159.912	168.448	151.954	162.765	162.789	165.207	171.779	167.826	186.822	178.633	182.592	178.633	165.549	174.63	191.875	219.531	221.947	200.861	236.668	251.521	209.093	225.193	219.586	192.176	194.627	192.282	189.705	196.175	205.766	188.926	165.628		172.807	165.574	191.871	194.298	184.605
40.4506	153.055	179.419	137.067	177.531	164.736	171.451	193.965	182.721	189.061	178.659	149.751	179.853	155.526	165.096	147.037	157.375	160.162	160.854	167.65	164.584	183.557	175.333	179.62	175.506	161.444	171.069	187.77	219.557	218.655	195.259	230.812	244.615	204.931	219.864	215.183	187.219	189.415	186.911	185.323	191.678	199.598	183.299	161.242		170.322	160.052	186.538	189.261	179.97
46.9577	150.629	177.962	135.727	176.881	162.888	172.822	193.433	182.319	188.799	176.949	147.582	178.429	153.916	162.627	143.16	154.311	159.141	158.925	167.192	162.153	181.225	173.169	176.011	173.508	158.738	168.865	185.644	220.208	215.376	192.109	225.998	239.157	200.754	215.459	211.838	182.266	185.731	183.133	181.891	186.056	194.991	178.949	156.101		166.402	155.064	181.474	184.62	175.416
53.5721	334.836	359.251	282.128	306.923	289.569	289.523	333.436	321.121	308.368	293.928	286.991	334.352	346.179	357.231	318.454	348.948	303.812	316.915	297.558	255.827	295.911	293.486	281.889	341.299	328.714	301.45	343.737	337.989	284.843	272.712	322.537	313.521	334.456	343.825	319.202	335.016	274.416	249.882	250.135	249.925	286.389	291.22	291.223		268.09	234.658	241.715	241.108	241.868
60.0895	335.441	362.332	295.54	317.468	304.054	303.002	346.018	326.448	316.264	300.299	295.317	329.435	346.304	360.161	323.308	342.257	309.632	311.113	307.2	261.556	298.049	301.779	277.516	342.585	333.103	304.112	355.584	342.73	286.77	286.085	326.981	313.64	336.887	346.344	324.378	340.363	284.961	257.266	257.656	254.747	280.769	287.397	295.876		276.176	258.041	248.502	241.749	246.038
66.6051	338.013	366.42	300.996	321.324	310.996	311.389	352.713	329.392	322.062	305.518	301.867	329.178	350.457	365.173	325.97	342.587	314.157	312.332	310.268	263.694	298.399	304.083	273.892	343.196	335.028	305.111	360.154	344.152	286.292	287.733	327.593	309.557	337.78	347.273	325.067	339.843	286.055	257.225	258.022	254.999	277.665	285.787	296.656		278.894	264.361	247.535	240.804	244.602
73.1322	339.598	371.919	304.049	322.957	314.544	314.273	356.975	331.117	325.481	307.032	306.658	330.1	352.533	368.264	328.765	344.642	317.179	314.249	313.195	263.776	298.417	305.896	272.485	343.723	336.084	305.978	364.623	343.992	284.884	287.355	326.93	307.408	336.517	347.364	324.884	339.914	284.775	255.686	257.417	253.799	275.271	284.932	296.763		281.985	265.961	246.138	238.364	242.102
79.7586	85.4839	82.4103	81.1123	89.4701	76.4483	124.882	81.3256	92.1011	77.7593	74.6829	74.2736	85.1385	67.4083	81.9381	72.7179	70.1015	82.1772	74.4152	87.1198	79.19	70.3661	82.7843	72.5222	79.6718	77.6854	77.9693	98.3635	93.382	72.0629	87.5484	84.2312	87.7937	81.6514	89.6415	86.8343	76.1303	78.8142	63.8807	70.4429	72.478	63.0247	63.3606	62.7491		76.7679	81.4029	84.6673	66.4722	67.2896
86.2812	73.7663	74.0898	74.6423	75.2417	72.7354	71.8192	78.8273	74.586	75.1244	67.7918	69.1554	64.0221	66.8641	70.6756	67.6412	66.477	72.3377	67.389	78.6176	67.9692	68.8097	71.7973	64.7934	73.3939	72.7512	70.6902	86.1283	81.5522	66.7054	74.4884	75.5642	72.9083	75.581	76.79	76.2147	71.207	75.6781	61.9818	69.2722	65.772	58.3093	63.6158	62.0033		67.0741	68.9228	63.7611	60.5941	60.4126
92.8004	68.9009	71.8505	70.2381	73.1687	70.6858	69.9614	76.4803	70.7367	72.7124	66.7218	67.8216	62.9047	66.536	67.6789	65.5763	63.7962	70.5041	64.9669	74.2189	64.9759	66.996	69.1018	63.2019	70.3067	71.3541	68.1403	80.7719	77.4784	63.4332	71.3707	72.3338	68.7482	73.7743	72.8175	72.591	67.6304	72.2019	59.4795	65.9719	62.3714	57.3479	61.4111	60.2012		63.657	64.4386	60.8789	58.3826	57.7939
99.3228	65.6906	68.8045	66.5163	68.5816	67.8453	66.7643	72.8037	67.1827	69.195	64.3746	64.9008	60.6093	64.1559	65.6681	61.9406	61.4115	67.9863	60.4154	69.7596	60.1842	62.7543	65.289	58.5071	67.4416	66.6271	63.8723	76.1975	72.0927	59.286	67.8036	67.4703	64.9936	69.3306	67.3983	68.0716	64.3108	69.0865	56.4881	61.9546	58.7453	53.0669	58.5468	57.1375		59.9314	62.0594	57.2417	54.2715	55.1653
average of basal	198.54	226.328	182.429	218.397	208.033	218.728	238.646	223.401	230.406	220.518	196.926	224.941	207.653	219.166	197.023	212.316	213.966	209.236	217.317	205.441	230.739	219.843	221.231	221.726	210.729	217.033	246.728	288.857	276.832	247.539	287.286	306.019	257.336	278.067	273.583	247.649	246.956	241.2	235.853	242.048	261.009	242.401	210.006	240.89	216.647	208.19	243.034	240.821	232.753
basal OCR	132.85	157.524	115.913	149.816	140.187	151.964	165.842	156.218	161.212	156.144	132.025	164.332	143.497	153.498	135.082	150.904	147.938	148.821	147.557	145.256	167.985	154.554	162.724	154.284	144.102	153.16	170.53	216.764	217.546	179.735	219.816	241.025	188.006	210.669	205.511	183.338	177.87	184.711	173.899	183.302	207.942	183.854	152.869	180.973	156.715	146.13	185.793	186.549	177.588
																										#DIV/0!									#DIV/0!
max- average	141.058	145.59	121.619	104.559	106.511	95.5445	118.329	107.716	95.0747	86.5137	109.731	109.411	144.881	149.098	131.742	136.632	119.001	107.679	95.8776	58.3356	67.678	86.0521	60.6581	121.997	125.355	90.4541	117.895	55.1353	9.93759	40.1938	40.3068	7.62087	80.4439	69.2963	52.6037	92.2658	39.0982	16.0667	22.1688	12.9517	25.3802	48.8193	86.757	42.9385	65.3386	57.7711	5.46712	0.928464	13.285
																										#DIV/0!									#DIV/0!
																										#DIV/0!									#DIV/0!
MAX respiraton	273.907	303.114	237.532	254.375	246.698	247.508	284.171	263.934	256.286	242.658	241.757	269.491	288.377	302.596	266.824	283.23	266.404	256.5	243.435	203.592	235.663	240.607	223.382	276.281	269.457	243.615	288.426	271.899	227.484	219.929	260.123	248.646	268.45	279.965	258.115	270.706	216.968	200.778	196.068	196.254	233.322	232.673	239.626	223.299	222.054	203.902	191.26	187.478	190.873
ATP production	51.2603	47.7306	44.3783	41.6673	43.2591	48.4006	47.4053	42.0787	43.3124	41.8268	47.7706	46.4986	54.5013	56.7231	53.8799	56.9638	47.9785	45.7167	46.2433	40.9518	46.4892	44.3462	42.1657	48.331	51.2961	45.6925	55.2471	65.4953	51.1956	50.1762	53.9485	57.3877	56.5933	56.8988	55.8678	57.8661	52.4003	50.1523	46.2045	48.6793	56.1787	55.3826	51.1184	52.2478	43.8784	43.3882	50.6426	45.8105	48.2217
proton leak	84.9383	109.157	69.2108	108.299	95.043	103.372	120.63	115.137	119.604	112.574	82.6814	117.82	89.7597	96.959	81.2198	92.8998	99.9565	98.5093	97.4328	101.969	118.471	107.88	117.504	106.067	92.1112	104.993	109.447	146.049	156.09	124.305	158.527	174.163	131.423	148.061	143.508	117.955	116.644	126.644	119.936	127.311	141.924	120.402	98.9639	121.223	106.47	93.0047	124.232	130.348	120.25
		control	A939-10	A939-30	A939-100	MF-5	MF20	MF10	CAY-10	CAY-30	CAY-100																																						37 control
	basal OCR	132.85	148.821	170.53	183.338	156.715	220.6	186.085	145.543	164.312	210.17	basal OCR	Column1	control	A939-10	A939-30	MF-5	MF20	CAY-10	CAY-30																												basal OCR	28.6032
		157.524	147.557	216.764	177.87	146.13	188.037	215.648	159.972	159.894	202.253											basal OCR	Column1	control	A939-10	A939-30	MF-5	MF20	CAY-10	CAY-30	control	A939-10	A939-30	MF-5	MF20	CAY-10	CAY-30												31.5421
		115.913	145.256	217.546	184.711	185.793	187.173	208.728	168.722	163.228	183.294		Mean	147.938	153.16	205.511	166.237	189.759	165.925	172.948																													36.7938
		149.816	167.985	179.735	173.899	186.549	202.108	221.658	184.453	207.551	191.564		Standard Error	3.41826	3.01539	8.40752	5.73924	7.46354	5.7026	5.36585			Mean	29.2634	32.2459	33.7602	29.804	29.5232	29.6658	26.0657	147.938	153.16	205.511	166.237	189.759	165.925	172.948												27.7782
		140.187	154.554	219.816	183.302	177.588	191.599	198.123	172.855	177.029	209.263		Median	151.434	151.552	213.717	165.158	189.818	170.788	168.346			Standard Error	1.09457	2.08473	1.06666	1.9861	1.47854	1.74588	1.22185	3.41826	3.01539	8.40752	5.73924	7.46354	5.7026	5.36585												25.9243
		151.964	162.724	241.025	207.942	169.939	181.269	183.982	179.118	170.877	199.049		Mode	#N/A	#N/A	#N/A	#N/A	#N/A	#N/A	#N/A			Median	28.7568	32.931	34.693	29.5032	28.1201	27.0771	25.422	151.434	151.552	213.717	165.158	189.818	170.788	168.346												33.4871
		165.842	154.284	188.006	183.854	160.378	200.207	179.452	176.847	174.878	185.261		Standard Deviation	13.6731	8.52881	23.78	16.233	21.1101	16.1294	15.1769			Mode	#N/A	#N/A	#N/A	#N/A	#N/A	#N/A	#N/A	#N/A	#N/A	#N/A	#N/A	#N/A	#N/A	#N/A												33.7615
		156.218	144.102	210.669	152.869	146.802	147.08	147.156	139.891	165.816	219.933		Sample Variance	186.952	72.7406	565.491	263.511	445.635	260.157	230.339			Standard Deviation	4.37829	5.89651	3.01697	5.61755	4.18195	4.93809	3.45593	13.6731	8.52881	23.78	16.233	21.1101	16.1294	15.1769												32.8112
		161.212									196.435		Kurtosis	0.35097	-0.45226	-0.929765	-1.69652	2.45997	-0.857835	4.66471			Sample Variance	19.1694	34.7688	9.10213	31.5569	17.4887	24.3847	11.9434	186.952	72.7406	565.491	263.511	445.635	260.157	230.339												21.296
		156.144									171.565		Skewness	-0.841495	0.811091	-0.202178	0.0373842	-0.931589	-0.726701	2.03501			Kurtosis	-0.6043	0.555809	-1.71007	2.67278	2.80981	-0.70223	-1.78814	0.35097	-0.45226	-0.929765	-1.69652	2.45997	-0.857835	4.66471												27.5332
		132.025									224.995		Range	49.9296	23.8829	70.4948	40.4189	73.5203	44.5621	47.6569			Skewness	-0.269561	0.190746	-0.384989	0.744738	1.63504	1.05561	0.129602	-0.841495	0.811091	-0.202178	0.0373842	-0.931589	-0.726701	2.03501												32.3486
		164.332									207.192		Minimum	115.913	144.102	170.53	146.13	147.08	139.891	159.894			Range	15.4978	19.0121	7.89082	20.065	12.7817	12.2861	8.91539	49.9296	23.8829	70.4948	40.4189	73.5203	44.5621	47.6569												28.2828
		143.497											Maximum	165.842	167.985	241.025	186.549	220.6	184.453	207.551			Minimum	21.296	23.6104	29.332	20.9371	25.7145	25.409	21.4078	115.913	144.102	170.53	146.13	147.08	139.891	159.894												24.2481
		153.498											Sum	2367.01	1225.28	1644.09	1329.89	1518.07	1327.4	1383.58			Maximum	36.7938	42.6224	37.2228	41.002	38.4962	37.6952	30.3232	165.842	167.985	241.025	186.549	220.6	184.453	207.551												22.3305
		135.082											Count	16	8	8	8	8	8	8			Sum	468.215	257.967	270.082	238.432	236.185	237.327	208.526	2367.01	1225.28	1644.09	1329.89	1518.07	1327.4	1383.58												28.9104
		150.904												2.58413e+300									Count	16	8	8	8	8	8	8	16	8	8	8	8	8	8												32.564
		147.938	153.16	205.511	180.973	166.237	189.759	192.604	165.925	172.948	200.081												2.58413e+300							2.5841e+300	2.58413e+300																		29.2634
																																5.22244	57.5734	18.2988	41.8214	17.9872	25.0101												29.2634
	max- average SRC	control	A939-10	A939-30	A939-100	MF-5	MF20	MF10	CAY-10	CAY-30	CAY-100	max- average	Column1	control	A939-10	A939-30	MF-5	MF20	CAY-10	CAY-30
		141.058	107.679	117.895	92.2658	65.3386	25.7109	50.4648	88.2151	77.012	-23.971
		145.59	95.8776	55.1353	39.0982	57.7711	16.9459	-2.69307	75.7986	92.8446	-19.0432		Mean	119.001	90.4541	52.6037	33.4097	30.3672	70.7866	66.5974			Column1	control	A939-10	A939-30	MF-5	MF20	CAY-10	CAY-30	control	A939-10	A939-30	MF-5	MF20	CAY-10	CAY-30
		121.619	58.3356	9.93759	16.0667	5.46712	7.77704	-5.27976	50.1183	48.7915	21.2164		Standard Error	5.04045	9.44601	13.0056	11.6678	10.7202	12.1698	10.0742																													37 control
		104.559	67.678	40.1938	22.1688	0.928464	-2.51439	-9.55184	30.7775	32.3477	80.5397		Median	114.03	90.9648	47.7211	18.2688	26.067	65.7925	64.0152			Mean	68.2265	55.888	48.5679	45.8379	51.9999	50.5695	60.1824	119.001	90.4541	52.6037	33.4097	30.3672	70.7866	66.5974											max- average	83.5498
		106.511	86.0521	40.3068	12.9517	13.285	26.4231	29.3151	45.3986	34.6873	20.2601		Mode	#N/A	#N/A	#N/A	#N/A	#N/A	#N/A	#N/A			Standard Error	4.81339	10.9198	8.39157	7.66691	9.21282	11.9334	7.51286	5.04045	9.44601	13.0056	11.6678	10.7202	12.1698	10.0742												72.8813
		95.5445	60.6581	7.62087	25.3802	11.4091	35.097	24.8411	55.7864	51.0185	78.1405		Standard Deviation	20.1618	26.7174	36.7855	33.0016	30.3213	34.4214	28.494		max- average	Median	65.1941	46.2093	39.3447	42.8273	39.9398	40.6315	51.8585	114.03	90.9648	47.7211	18.2688	26.067	65.7925	64.0152												80.3567
		118.329	121.997	80.4439	48.8193	23.2525	35.4666	44.612	78.6631	106.922	64.5949		Sample Variance	406.498	713.817	1353.17	1089.1	919.383	1184.83	811.909			Mode	#N/A	#N/A	#N/A	#N/A	#N/A	#N/A	#N/A	#N/A	#N/A	#N/A	#N/A	#N/A	#N/A	#N/A												38.1759
		107.716	125.355	69.2963	86.757	89.8258	98.0312	114.341	141.536	89.1557	42.9273		Kurtosis	-1.31326	-1.74788	0.025703	-0.953517	4.19635	2.02687	-1.79925			Standard Deviation	19.2536	30.8859	23.7349	21.6853	26.0578	33.7527	21.2496	20.1618	26.7174	36.7855	33.0016	30.3213	34.4214	28.494												65.3214
		95.0747									54.1061		Skewness	0.11835	0.0767138	0.505577	0.79829	1.77907	1.24899	0.116633			Sample Variance	370.699	953.936	563.347	470.252	679.008	1139.24	451.545	406.498	713.817	1353.17	1089.1	919.383	1184.83	811.909												54.2889
		86.5137									91.6337		Range	62.5846	67.0198	110.274	88.8973	100.546	110.758	74.5741			Kurtosis	-0.31946	-0.137187	0.472002	-0.764388	-0.223866	3.59184	-0.739386	-1.31326	-1.74788	0.025703	-0.953517	4.19635	2.02687	-1.79925												61.8769
		109.731									-17.2842		Minimum	86.5137	58.3356	7.62087	0.928464	-2.51439	30.7775	32.3477			Skewness	0.455172	1.15118	1.07161	0.69036	1.07914	1.84176	0.978971	0.11835	0.0767138	0.505577	0.79829	1.77907	1.24899	0.116633												65.0668
		109.411									-25.9534		Maximum	149.098	125.355	117.895	89.8258	98.0312	141.536	106.922			Range	71.5253	85.0263	70.2517	58.6701	71.6321	102.034	52.0159	62.5846	67.0198	110.274	88.8973	100.546	110.758	74.5741												48.3624
		144.881											Sum	1904.01	723.633	420.83	267.278	242.937	566.293	532.779			Minimum	38.1759	22.5671	23.5948	19.5952	26.6511	23.0255	42.0302	86.5137	58.3356	7.62087	0.928464	-2.51439	30.7775	32.3477												51.0445
		149.098											Count	16	8	8	8	8	8	8			Maximum	109.701	107.593	93.8464	78.2654	98.2832	125.06	94.046	149.098	125.355	117.895	89.8258	98.0312	141.536	106.922												51.9217
		131.742																					Sum	1091.62	447.104	388.543	366.703	415.999	404.556	481.459	1904.01	723.633	420.83	267.278	242.937	566.293	532.779												50.2768
		136.632												2.58413e+300									Count	16	8	8	8	8	8	8	16	8	8	8	8	8	8												82.095
		119.001	90.4541	52.6037	42.9385	33.4097	30.3672	30.7562	70.7866	66.5974	30.5972																																						88.8178
																							2.58413e+300								2.58413e+300	-28.5465	-66.3969	-85.5909	-88.6335	-48.214	-52.4033												109.701
																																																	87.8866
		control	A939-10	A939-30	A939-100	MF-5	MF20	MF10	CAY-10	CAY-30	CAY-100		Column1	control	A939-10	A939-30	MF-5	MF20	CAY-10	CAY-30																													68.2265
	MAX respiraton	273.907	256.5	288.426	270.706	222.054	246.311	236.549	233.758	241.324	186.199	MAX respiraton											Column1	control	A939-10	A939-30	MF-5	MF20	CAY-10	CAY-30	control	A939-10	A939-30	MF-5	MF20	CAY-10	CAY-30												68.2265
		303.114	243.435	271.899	216.968	203.902	204.983	212.955	235.771	252.739	183.209		Mean	266.404	243.615	258.115	199.647	220.127	236.712	239.148
		237.532	203.592	227.484	200.778	191.26	194.95	203.449	218.84	212.02	204.51		Standard Error	5.32628	8.4351	8.64285	7.03882	7.14006	7.89125	8.40407			Mean	97.4899	88.1338	82.8896	75.6419	81.523	78.4343	86.2481	266.404	243.615	258.115	199.647	220.127	236.712	239.148											MAX respiraton	37 control
		254.375	235.663	219.929	196.068	187.478	199.594	212.106	215.231	239.899	272.104		Median	265.379	242.021	264.286	191.067	217.194	234.331	240.611			Standard Error	4.97056	10.5809	9.27402	6.93351	9.06973	13.4702	8.28748	5.32628	8.4351	8.64285	7.03882	7.14006	7.89125	8.40407												112.153
		246.698	240.607	260.123	196.254	190.873	218.022	227.438	218.254	211.716	229.523		Mode	#N/A	#N/A	#N/A	#N/A	#N/A	#N/A	#N/A			Median	96.7582	79.1162	71.7619	74.3508	68.4684	66.6784	77.724	265.379	242.021	264.286	191.067	217.194	234.331	240.611												104.423
		247.508	223.382	248.646	233.322	181.348	216.366	208.823	234.904	221.896	277.19		Standard Deviation	21.3051	23.8581	24.4457	19.9088	20.1951	22.3198	23.7703			Mode	#N/A	#N/A	#N/A	#N/A	#N/A	#N/A	#N/A	#N/A	#N/A	#N/A	#N/A	#N/A	#N/A	#N/A												117.151
		284.171	276.281	268.45	232.673	183.63	235.673	224.063	255.51	281.8	249.856		Sample Variance	453.908	569.207	597.591	396.36	407.843	498.174	565.027			Standard Deviation	19.8822	29.9272	26.2309	19.6109	25.6531	38.0994	23.4405	21.3051	23.8581	24.4457	19.9088	20.1951	22.3198	23.7703												65.9541
		263.934	269.457	279.965	239.626	236.627	245.111	261.497	281.427	251.794	262.86		Kurtosis	-0.981517	-0.297073	-0.930806	0.192476	-1.70406	1.39101	0.0030132			Sample Variance	395.303	895.637	688.06	384.589	658.08	1451.57	549.459	453.908	569.207	597.591	396.36	407.843	498.174	565.027												91.2457
		256.286									250.541		Skewness	0.383674	-0.261771	-0.564094	1.17311	0.211811	1.26949	0.516052		MAX respiraton	Kurtosis	-0.35335	0.264199	1.11984	-0.540046	0.529895	3.65821	-0.59087	-0.981517	-0.297073	-0.930806	0.192476	-1.70406	1.39101	0.0030132												87.776
		242.658									263.199		Range	65.5819	72.6892	68.4966	55.2794	51.3609	66.1961	70.0835			Skewness	0.252267	1.15911	1.33306	0.526721	1.31658	1.87617	1.02395	0.383674	-0.261771	-0.564094	1.17311	0.211811	1.26949	0.516052												95.6384
		241.757									207.711		Minimum	237.532	203.592	219.929	181.348	194.95	215.231	211.716			Range	72.6575	87.8795	76.1117	57.9384	71.8064	114.321	58.8126	65.5819	72.6892	68.4966	55.2794	51.3609	66.1961	70.0835												97.878
		269.491									181.239		Maximum	303.114	276.281	288.426	236.627	246.311	281.427	281.8			Minimum	65.9541	54.2185	58.9969	50.0458	58.498	48.4345	65.0141	237.532	203.592	219.929	181.348	194.95	215.231	211.716												69.6584
		288.377											Sum	4262.46	1948.92	2064.92	1597.17	1761.01	1893.69	1913.19			Maximum	138.612	142.098	135.109	107.984	130.304	162.755	123.827	303.114	276.281	288.426	236.627	246.311	281.427	281.8												78.5777
		302.596											Count	16	8	8	8	8	8	8			Sum	1559.84	705.071	663.116	605.135	652.184	627.474	689.985	4262.46	1948.92	2064.92	1597.17	1761.01	1893.69	1913.19												84.2704
		266.824												2.58413e+300									Count	16	8	8	8	8	8	8	16	8	8	8	8	8	8												78.5596
		283.23																													2.58413e+300	0	0	0	0	0	0												106.343
		266.404	243.615	258.115	223.299	199.647	220.127	223.36	236.712	239.148	230.678																					-22.7892	-8.28861	-66.7573	-46.2773	-29.692	-27.2554												111.148
																							Column1	control	A939-10	A939-30	MF-5	MF20	CAY-10	CAY-30		A939-10	A939-30	MF-5	MF20	CAY-10	CAY-30	ATP production											138.612
																																																	120.451
												ATP production			A939-10	A939-30	MF-5	MF20	CAY-10	CAY-30			Mean	15.785	14.9059	17.7662	16.7171	15.64	17.9182	14.6386	47.9785	45.6925	55.8678	45.6641	55.6999	47.6369	51.0403												97.4899
																						ATP production	Standard Error	0.853184	1.32297	1.73169	3.56523	1.06313	2.26215	1.11212	1.31915	1.16516	1.66305	1.0994	1.5216	1.68364	1.25007												97.4899
		control	A939-10	A939-30	A939-100	MF-5	MF20	MF10	CAY-10	CAY-30	CAY-100			47.9785	45.6925	55.8678	45.6641	55.6999	47.6369	51.0403			Median	16.6794	14.4973	16.3329	13.171	15.337	16.3881	14.1453	47.568	45.98	55.9202	44.8444	54.9045	47.5647	51.1391
	ATP production	51.2603	45.7167	55.2471	57.8661	43.8784	63.8039	50.7347	43.1881	50.5327	43.5492			1.31915	1.16516	1.66305	1.0994	1.5216	1.68364	1.25007			Mode	#N/A	#N/A	#N/A	#N/A	#N/A	#N/A	#N/A	#N/A	#N/A	#N/A	#N/A	#N/A	#N/A	#N/A
		47.7306	46.2433	65.4953	52.4003	43.3882	50.3084	56.9446	40.5808	51.7456	32.668			47.568	45.98	55.9202	44.8444	54.9045	47.5647	51.1391			Standard Deviation	3.41274	3.74193	4.89797	10.084	3.00698	6.39831	3.14556	5.2766	3.29557	4.70381	3.10957	4.30374	4.76205	3.53573											ATP production	37 control
		44.3783	40.9518	51.1956	50.1523	50.6426	52.3583	54.9359	46.1031	48.1408	54.9542			#N/A	#N/A	#N/A	#N/A	#N/A	#N/A	#N/A			Sample Variance	11.6468	14.0021	23.9901	101.687	9.04193	40.9384	9.89453	27.8425	10.8608	22.1258	9.66945	18.5222	22.6771	12.5014												19.332
		41.6673	46.4892	50.1762	46.2045	45.8105	57.923	57.6288	44.8116	55.3968	59.542			5.2766	3.29557	4.70381	3.10957	4.30374	4.76205	3.53573			Kurtosis	2.18275	-0.958168	0.438795	7.04636	-0.918489	-0.825178	0.281767	-1.02546	0.0355124	2.19977	-1.37533	0.556796	-1.2062	-0.517932												17.4887
		43.2591	44.3462	53.9485	48.6793	48.2217	55.1461	54.3785	49.0262	45.2131	62.1803			27.8425	10.8608	22.1258	9.66945	18.5222	22.6771	12.5014			Skewness	-1.28208	0.415292	0.952995	2.60818	0.630144	0.632983	0.451085	0.501061	0.224297	1.1048	0.496157	0.831076	-0.045541	-0.226856												17.6936
		48.4006	42.1657	57.3877	56.1787	42.626	52.7468	51.7823	50.4945	49.2468	62.351			-1.02546	0.0355124	2.19977	-1.37533	0.556796	-1.2062	-0.517932			Range	13.7392	10.72	14.391	30.731	7.86183	17.3405	10.1603	15.2965	10.3443	15.3191	8.31694	13.4955	13.6543	10.2934												12.1929
		47.4053	48.331	56.5933	55.3826	42.3257	58.6498	52.032	52.656	52.5399	58.1891			0.501061	0.224297	1.1048	0.496157	0.831076	-0.045541	-0.226856			Minimum	6.66913	9.96623	12.6661	10.4345	12.4388	10.7548	10.0409	41.6673	40.9518	50.1762	42.3257	50.3084	40.5808	45.2131												15.1696
		42.0787	51.2961	56.8988	51.1184	48.4198	54.6629	53.8594	54.2351	55.5065	62.7746			15.2965	10.3443	15.3191	8.31694	13.4955	13.6543	10.2934			Maximum	20.4083	20.6862	27.0571	41.1654	20.3006	28.0953	20.2012	56.9638	51.2961	65.4953	50.6426	63.8039	54.2351	55.5065												17.4059
		43.3124									58.9131			41.6673	40.9518	50.1762	42.3257	50.3084	40.5808	45.2131			Sum	252.561	119.247	142.129	133.737	125.12	143.346	117.109	767.657	365.54	446.942	365.313	445.599	381.095	408.322												18.0444
		41.8268									55.1705			56.9638	51.2961	65.4953	50.6426	63.8039	54.2351	55.5065			Count	16	8	8	8	8	8	8	16	8	8	8	8	8	8												18.5919
		47.7706									41.5425			767.657	365.54	446.942	365.313	445.599	381.095	408.322										-8.11471e+93																			6.66913
		46.4986									36.1423			16	8	8	8	8	8	8																													13.4311
		54.5013											-8.11471e+93																																				15.5891
		56.7231																																															12.1284
		53.8799																																															17.4211
		56.9638																																															15.0418
																																																	20.4083
		47.9785	45.6925	55.8678	52.2478	45.6641	55.6999	54.037	47.6369	51.0403	52.3314												Column1									A939-10	A939-30	MF-5	MF20	CAY-10	CAY-30	proton leak											15.9529
																						proton leak																											15.785
												proton leak			A939-10	A939-30	MF-5	MF20	CAY-10	CAY-30			Mean	13.7312	17.2503	15.2699	15.8672	15.0844	12.1789	11.531	99.9565	104.993	143.508	112.487	123.975	113.988	115.656												15.785
																							Standard Error	0.772992	1.47499	1.63946	0.96152	1.54731	0.811327	1.42251	3.92391	3.33261	7.35063	4.72376	5.4328	5.52645	4.61582
														99.9565	104.993	143.508	112.487	123.975	113.988	115.656			Median	14.3156	17.9211	16.2769	16.0203	16.3034	11.8074	12.2169	100.166	104.018	147.055	114.66	127.037	117.54	112.479
														3.92391	3.33261	7.35063	4.72376	5.4328	5.52645	4.61582			Mode	#N/A	#N/A	#N/A	#N/A	#N/A	#N/A	#N/A	#N/A	#N/A	#N/A	#N/A	#N/A	#N/A	#N/A
														100.166	104.018	147.055	114.66	127.037	117.54	112.479			Standard Deviation	3.09197	4.17189	4.6371	2.71959	4.37647	2.29478	4.02345	15.6956	9.42604	20.7907	13.3608	15.3663	15.6312	13.0555												37 control
		control	A939-10	A939-30	A939-100	MF-5	MF20	MF10	CAY-10	CAY-30	CAY-100			#N/A	#N/A	#N/A	#N/A	#N/A	#N/A	#N/A			Sample Variance	9.56026	17.4047	21.5027	7.39617	19.1534	5.26602	16.1882	246.353	88.8502	432.254	178.511	236.123	244.333	170.447											proton leak	9.69782
	proton leak	84.9383	98.5093	109.447	117.955	106.47	137.071	123.992	97.8336	106.786	150.078			15.6956	9.42604	20.7907	13.3608	15.3663	15.6312	13.0555			Kurtosis	-0.593419	-1.56773	0.895025	0.441527	3.08446	-1.96478	0.776035	-0.926465	-0.981474	-0.380657	-1.22839	5.35128	0.661903	1.55485												11.859
		109.157	97.4328	146.049	116.644	93.0047	124.461	140.245	114.902	103.574	157.191			246.353	88.8502	432.254	178.511	236.123	244.333	170.447			Skewness	-0.543435	-0.137754	-0.783838	0.0939525	-1.36097	0.0908139	-1.08255	-0.32938	0.35526	-0.298126	-0.302097	-2.1742	-0.928525	1.32568												15.8071
		69.2108	101.969	156.09	126.644	124.232	123.885	137.638	115.098	108.601	118.102			-0.926465	-0.981474	-0.380657	-1.22839	5.35128	0.661903	1.55485			Range	10.4072	11.0433	15.0458	8.99893	15.0145	5.66458	11.9643	51.4188	26.3596	64.7167	37.3436	48.7812	49.4061	38.5975												15.0349
		108.299	118.471	124.305	119.936	130.348	132.624	149.445	134.34	142.172	121.973			-0.32938	0.35526	-0.298126	-0.302097	-2.1742	-0.928525	1.32568			Minimum	7.99492	11.4762	6.55301	11.483	5.80628	9.3519	3.76139	69.2108	92.1112	109.447	93.0047	88.29	84.9339	103.574												8.68686
		95.043	107.88	158.527	127.311	120.25	129.613	134.304	120.038	125.373	134.427			51.4188	26.3596	64.7167	37.3436	48.7812	49.4061	38.5975			Maximum	18.4021	22.5195	21.5988	20.4819	20.8208	15.0165	15.7257	120.63	118.471	174.163	130.348	137.071	134.34	142.172												14.3803
		103.372	117.504	174.163	141.924	119.357	122.016	123.558	124.778	116.356	128.868			69.2108	92.1112	109.447	93.0047	88.29	84.9339	103.574			Sum	219.698	138.002	122.159	126.938	120.675	97.4313	92.2481	1599.3	839.944	1148.07	899.895	991.796	911.906	925.248												14.2509
		120.63	106.067	131.423	120.402	109.962	133.837	120.597	119.983	117.552	120.474			120.63	118.471	174.163	130.348	137.071	134.34	142.172			Count	16	8	8	8	8	8	8	16	8	8	8	8	8	8												17.2185
		115.137	92.1112	148.061	98.9639	96.2698	88.29	88.4137	84.9339	104.834	147.16			1599.3	839.944	1148.07	899.895	991.796	911.906	925.248				9.26022e+97																									15.4655
		119.604									129.75			16	8	8	8	8	8	8																													14.1674
		112.574									110.868																																						18.4021
		82.6814									170.215																																						17.0794
		117.82									157.972																																						7.99492
		89.7597																																															13.6156
		96.959																																															10.8784
		81.2198																																															15.1596
		92.8998																																															14.2953
																																																	14.2953
		99.9565	104.993	143.508	121.223	112.487	123.975	127.274	113.988	115.656	137.256
Data before DNA normalization
37oC
Unassigned Well
Unselected Well
OCR Data
ECAR Data
PER Data
OCR (pmol/min):
Time	Group Name: vehicle																	Group Name: A939 10nM 2days									Group Name: A939 30nM 2days									Group Name: A939 100nM 2days									Group Name: MF 5nM 2days
	A02	A06	B02	B06	C02	C06	D02	D06	E02	E06	F02	F06	G02	G06	H02	H06		A03	B03	C03	D03	E03	F03	G03	H03		A04	B04	C04	D04	E04	F04	G04	H04		A05	B05	C05	D05	E05	F05	G05	H05		A07	B07	C07	D07	E07
1.3104	51.1513	50.4082	62.0653	61.0356	59.2266	60.8686	74.2927	74.1569	55.5231	65.8191	66.838	64.6415	58.9806	71.4337	45.8541	40.9129		52.6172	76.1459	66.5942	70.386	69.1728	73.0755	72.8569	56.2055		57.4027	71.5352	66.9847	70.9558	69.9182	72.1263	62.3638	44.7655		53.5747	69.4475	52.0439	65.7342	68.0602	72.7037	60.0244	43.3773		46.6816	63.0284	60.4463	59.8947	58.4116
7.85877	48.5409	47.3052	57.2563	57.3069	53.8897	58.5472	71.2126	72.3142	54.828	64.6965	63.2544	62.2241	57.4966	70.7604	47.0418	40.7953		50.23	67.9867	63.14	68.3566	67.9382	72.1722	72.4087	54.0639		54.1681	68.0696	62.2523	68.0469	67.8935	69.3627	59.9449	40.7953		54.2468	63.7685	49.0285	64.1395	67.3365	72.2628	60.5704	41.7941		43.394	60.2575	52.9016	58.2771	56.9834
14.4022	49.1475	46.4473	56.4499	56.5141	51.9943	56.7756	71.8408	70.7712	55.1848	65.0117	62.8276	62.163	57.3152	70.0016	47.7908	39.0744		49.565	69.7953	62.3856	67.6569	67.9344	75.6593	70.8057	53.6212		51.9881	68.2789	61.4159	67.9465	67.8216	69.7397	59.9739	39.8432		53.6202	62.9527	47.7043	63.9179	67.2308	73.1738	62.0775	41.6129		42.7813	60.1722	51.7541	58.6785	55.0982
20.9662	49.9432	46.4444	56.2634	57.8085	52.7775	57.3244	71.0216	71.6108	55.8719	65.2332	63.1134	63.8483	57.9684	70.4271	48.3919	39.3125		50.1673	69.7525	62.2313	68.3016	68.0492	77.4587	71.099	54.1773		52.0572	70.1719	61.818	68.5044	68.5181	69.6775	61.316	38.351		53.9379	64.0487	47.9795	63.767	68.4622	74.2662	62.6534	43.7842		43.2297	60.8343	51.9523	59.2498	55.8771
27.6362	38.7306	37.5527	46.8858	49.8832	42.7655	46.5327	57.8492	58.4105	51.7371	57.0188	52.6687	57.2323	46.8189	60.0483	38.1877	35.9183		40.6308	56.0646	51.8699	60.065	57.3944	71.2213	62.4792	46.0555		44.1884	56.2093	44.5015	54.4913	59.1756	60.9379	53.8301	35.4511		43.0169	50.5513	37.0472	53.468	59.1654	65.8084	52.9342	36.1884		33.992	52.7223	24.7831	49.6412	47.6345
34.1764	41.2707	36.8256	47.9268	49.8857	43.449	47.1448	60.5105	60.3574	53.0369	56.3687	55.3733	55.601	49.597	64.1069	39.6889	32.1682		40.9613	55.6787	53.0121	62.0054	58.2115	70.3827	64.007	47.2256		44.4441	59.1758	48.1566	56.6802	61.2247	63.0904	54.9598	34.0271		45.224	51.2675	37.652	53.981	62.1798	64.2032	54.9775	38.6224		35.1824	52.7351	37.2125	51.4178	48.5126
40.7297	40.8966	37.6055	48.7551	52.0092	43.644	47.8426	61.2077	62.1654	52.4932	58.5732	56.8933	57.4158	50.9686	66.0834	40.3566	31.9061		40.7438	55.4124	53.7683	62.7395	59.1869	72.527	65.0836	46.7097		44.1054	61.2932	48.9546	58.5241	61.8702	64.7594	56.3894	31.5094		45.6762	52.402	38.6625	56.0435	62.7109	65.3672	57.5067	39.1347		35.8193	53.8401	37.4957	52.3828	50.3342
47.2882	39.9469	37.8797	48.7441	51.1164	43.8531	47.5142	62.5232	62.738	53.1338	58.2206	56.3385	57.9211	51.4638	67.7269	39.8303	31.4956		39.2036	56.5077	54.8602	62.9427	58.8275	72.2908	65.5099	45.7888		43.0394	61.1608	50.1197	59.0062	62.6201	65.2623	56.4436	30.5255		44.7609	52.8102	41.3244	57.7085	62.5632	65.1112	58.5063	37.768		34.3916	52.8964	36.7022	52.1748	49.555
53.9762	92.7608	79.789	95.2836	75.8357	89.4589	84.9376	109.033	107.908	80.2104	88.7194	89.1726	92.4045	106.533	125.32	97.3621	83.0882		102.115	88.6024	88.2749	77.217	83.0138	100.57	94.0128	108.765		81.6683	85.9836	72.2597	77.4361	83.0233	87.227	87.4022	90.1077		93.8406	84.6844	63.8156	70.3193	81.7867	84.1791	82.9169	72.8		78.1121	85.6494	66.7986	68.8622	65.3771
60.5243	98.1546	87.736	100.598	82.8872	97.5841	92.0381	117.262	118.411	85.3367	98.6919	98.7959	97.4075	110.481	131.94	102.12	80.8018		107.669	97.1481	95.1257	84.2466	94.0517	108.023	103.989	116.974		90.3707	96.207	81.5834	84.436	92.5888	94.4971	95.4562	87.862		101.319	93.381	70.5151	81.4986	91.9284	92.207	85.9101	81.6123		87.0676	94.0495	80.009	76.6509	74.088
67.1179	95.1522	85.3651	97.499	82.9806	95.6094	90.5576	115.391	117.163	84.2185	98.8795	98.3616	96.2903	108.089	128.876	99.3885	78.7059		105.948	98.776	92.9578	83.6811	93.0287	106.034	103.115	114.767		89.7622	96.6442	80.9479	85.3902	91.462	93.3588	93.4347	84.8147		100.682	94.4014	70.903	80.691	91.1635	93.2385	85.1566	80.9707		86.071	93.6775	77.9841	75.4277	75.5949
73.6824	93.1043	83.1191	96.3824	80.2047	94.6241	89.5525	113.622	113.649	83.5539	96.9839	98.1769	93.7115	107.252	127.398	96.6985	77.1164		103.65	95.7595	92.0456	83.4478	92.081	104.166	102.093	113.835		89.0201	95.6889	79.3282	84.5176	90.096	90.9873	91.8038	82.6659		98.3824	93.1788	69.7347	79.7705	89.311	91.4706	83.161	79.4714		83.8677	93.4851	77.0065	74.7884	73.0131
80.3732	35.0511	32.4988	39.5457	40.9242	37.0322	39.1343	49.11	46.1854	42.2675	47.2116	40.3393	45.9327	41.7022	50.6535	32.7486	28.4996		36.9958	41.0533	42.8382	47.3313	44.9943	59.4937	46.4904	38.927		37.6157	49.1927	41.0878	45.493	47.3834	50.5076	41.3028	26.84		39.8132	43.216	28.8498	43.454	50.7314	55.3563	43.7987	27.3025		30.4575	43.231	23.1458	39.2536	36.9978
86.931	34.2701	32.2205	40.3537	41.9941	38.8427	38.9381	48.9287	49.0111	43.2673	47.826	42.6235	44.7029	43.3063	55.161	34.5157	26.0647		34.5969	41.6934	42.9207	47.0081	46.3655	58.9312	48.157	40.3148		36.6658	48.4758	41.6131	45.0286	47.6621	49.4773	42.9806	24.2074		38.9787	43.607	31.0563	43.0731	52.3598	52.5749	44.3024	30.4558		29.2001	43.4699	28.2297	40.4305	37.8378
93.5072	34.8015	32.0919	39.5476	40.8174	37.8068	38.1733	49.0352	49.6537	42.6741	47.4722	43.7405	44.6272	43.5115	55.3899	33.8841	25.5583		34.0429	39.1246	43.0363	46.5586	45.409	58.386	47.8058	39.1257		36.4126	49.5901	40.8444	46.5663	48.4983	50.2805	43.4079	23.8843		38.1661	43.3414	31.1141	44.1119	52.5197	53.912	44.3807	31.1465		28.6778	43.1504	27.6194	40.0245	37.1564
100.08	33.1059	30.3032	38.508	40.1105	37.362	37.6169	47.4461	48.9173	42.1484	47.0182	42.3348	43.987	42.4214	55.2476	32.8145	24.0674		32.3574	39.3795	42.7165	46.8358	45.6946	57.8281	47.1822	38.6736		34.1759	48.5355	40.3075	45.498	47.4679	49.9875	42.9901	22.5534		37.5919	42.4504	31.0294	43.7282	51.7896	52.53	44.6521	28.8973		27.6763	41.9944	27.2022	38.8083	38.7272
Data before DNA normalization
31oC
Unassigned Well
Unselected Well
OCR Data
ECAR Data
PER Data
OCR (pmol/min):
Time	Group Name: vehicle																	Group Name: A939 10nM 2days									Group Name: A939 30nM 2days									Group Name: A939 100nM 2days									Group Name: MF 5nM 2days
	A02	A06	B02	B06	C02	C06	D02	D06	E02	E06	F02	F06	G02	G06	H02	H06		A03	B03	C03	D03	E03	F03	G03	H03		A04	B04	C04	D04	E04	F04	G04	H04		A05	B05	C05	D05	E05	F05	G05	H05		A07	B07	C07	D07	E07
1.3078	160.515	212.121	149.724	196.248	184.861	214.819	215.893	213.891	217.978	227.259	164.971	226.247	184.417	194.112	167.279	184.036		200.066	190.171	200.332	224.606	198.672	218.843	193.183	175.151		212.958	270.169	294.812	225.298	282.331	328.143	218.936	255.53		237.032	231.49	254.664	217.352	244.621	278.395	240.355	180.785		204.107	194.672	249.729	259.238	245.537
7.81821	157.198	207.09	145.682	193.878	180.637	211.512	216.624	211.114	218.823	222.727	161.524	224.959	185.408	192.948	164.991	179.757		189.207	182.142	195.39	219.326	196.758	215.599	193.451	172.157		205.097	264.061	281.027	217.994	274.201	316.85	215.526	247.77		225.319	220.861	241.726	208.101	236.189	264.514	231.681	176.886		195.577	185.267	238.189	247.905	234.622
14.3091	156.105	206.041	144.283	192.86	179.108	210.352	216.992	210.741	218.238	219.945	159.233	223.63	183.928	191.375	164.213	178.497		186.123	178.586	192.003	216.546	193.624	212.302	191.97	171.654		201.142	259.1	273.324	214.834	269.207	310.363	214.016	244.222		220.569	214.877	235.124	204.027	230.64	257.887	226.472	173.885		190.991	178.252	229.902	240.368	227.217
20.8141	161.511	207.637	144.084	194.508	179.348	211.981	219.163	213.178	220.506	220.963	160.189	224.928	185.491	193.028	165.514	179.584		186.224	179.286	192.95	216.329	193.588	211.632	193	172.228		199.94	258.11	269.238	213.211	265.949	305.441	216.172	242.399		218.52	211.937	233.285	200.724	227.693	253.682	222.615	174.065		189.252	174.638	225.153	235.039	223.637
27.4298	128.262	173.128	115.44	161.632	148.779	165.032	186.644	178.829	187.101	181.927	128.388	191.088	148.356	154.966	133.244	148.238		158.028	148.571	160.968	180.636	164.537	182.275	160.398	142.597		163.324	198.509	226.958	180.734	229.554	268.289	182.302	205.482		182.19	180.122	194.776	171.594	195.878	215.778	188.297	144.039		158.206	145.026	189.438	202.054	188.628
33.9376	125.284	168.207	113.509	159.237	146.464	166.156	179.942	175.983	182.35	181.35	125.217	183.326	142.321	148.234	127.641	138.35		150.338	144.295	159.434	177.481	158.983	177.114	155.41	135.75		159.256	199.773	224.167	176.758	224.835	259.067	175.638	200.421		174.88	173.218	192.282	166.941	190.29	207.824	179.48	139.127		155.526	145.705	186.115	198.184	184.605
40.4506	122.444	165.065	109.653	158.002	143.32	166.308	176.508	173.585	179.608	180.446	122.796	179.853	138.418	145.285	123.511	133.769		146.377	140.826	156.354	174.379	156.047	174.231	152.69	132.384		155.849	199.797	220.842	171.828	219.272	251.954	172.142	195.679		170.37	168.58	186.911	163.084	185.928	201.594	174.134	135.444		153.29	140.846	180.942	193.046	179.97
46.9577	120.503	163.725	108.582	157.424	141.713	167.637	176.024	173.203	179.359	178.718	121.017	178.429	136.985	143.112	120.255	131.165		144.621	140.442	154.046	172.164	154.12	170.731	150.952	130.165		154.085	200.389	217.53	169.056	214.698	246.332	168.633	191.759		165.862	165.3	183.133	160.064	180.474	196.941	170.002	131.125		149.762	136.456	176.03	188.312	175.416
53.5721	267.869	330.511	225.703	273.161	251.925	280.837	303.427	305.065	292.95	296.868	235.333	334.352	308.099	314.363	267.501	296.606		288.393	249.948	243.036	281.115	261.202	273.433	296.93	269.545		285.302	307.57	287.691	239.987	306.41	322.927	280.943	306.004		304.865	244.23	249.882	220.119	242.428	289.253	276.659	244.627		241.281	206.499	234.464	245.93	241.868
60.0895	268.353	333.345	236.432	282.547	264.527	293.912	314.876	310.125	300.451	303.302	242.16	329.435	308.211	316.942	271.578	290.919		283.113	258.048	248.478	283.146	268.583	269.191	298.049	273.144		295.135	311.884	289.637	251.755	310.632	323.049	282.985	308.246		309.731	253.615	257.266	226.737	247.104	283.577	273.027	248.536		248.558	227.076	241.047	246.584	246.038
66.6051	270.41	337.107	240.796	285.979	270.566	302.047	320.969	312.922	305.959	308.573	247.531	329.178	311.907	321.352	273.815	291.199		284.222	260.625	250.51	283.479	270.634	265.675	298.581	274.723		298.928	313.178	289.155	253.205	311.214	318.843	283.735	309.073		309.257	254.589	257.225	227.06	247.349	280.442	271.498	249.191		251.004	232.638	240.109	245.62	244.602
73.1322	271.678	342.165	243.239	287.432	273.653	304.844	324.847	314.561	309.207	310.102	251.459	330.1	313.755	324.073	276.162	292.945		285.967	263.083	250.587	283.496	272.247	264.311	299.039	275.589		302.637	313.033	287.733	252.872	310.583	316.63	282.674	309.154		309.322	253.45	255.686	226.527	246.185	278.023	270.685	249.281		253.787	234.046	238.754	243.131	242.102
79.7586	68.3871	75.8175	64.8899	79.6284	66.51	121.136	74.0063	87.496	73.8714	75.4297	60.9044	85.1385	59.9934	72.1055	61.083	59.5863		67.7178	73.1806	75.2305	66.8478	73.6781	70.3465	69.3144	63.702		81.6417	84.9776	72.7835	77.0426	80.0196	90.4275	68.5872	79.781		69.2786	70.1446	63.8807	61.9898	70.3037	63.655	60.1926	52.7092		69.0911	71.6345	82.1273	67.8016	67.2896
86.2812	59.013	68.1626	59.7138	66.9651	63.2798	69.6646	71.7329	70.8567	71.3682	68.4697	56.7075	64.0221	59.509	62.1945	56.8186	56.5055		61.324	66.0388	64.5707	65.3692	63.8996	62.8496	63.8527	59.656		71.4865	74.2125	67.3725	65.5498	71.786	75.0956	63.488	68.3431		64.7984	67.3535	61.9818	60.9595	63.7988	58.8924	60.435	52.0828		60.3667	60.6521	61.8483	61.806	60.4126
92.8004	55.1207	66.1025	56.1904	65.1201	61.4966	67.8626	69.597	67.1998	69.0768	67.389	55.6137	62.9047	59.217	59.5574	55.0841	54.2267		59.1199	62.3439	61.7271	63.6462	61.5006	61.3059	61.1668	58.5104		67.0406	70.5054	64.0676	62.8063	68.7171	70.8106	61.9704	64.8076		61.5437	64.2597	59.4795	58.0553	60.5002	57.9214	58.3406	50.569		57.2913	56.706	59.0525	59.5502	57.7939
99.3228	52.5524	63.3001	53.213	61.0376	59.0254	64.7614	66.2514	63.8236	65.7352	65.0183	53.2186	60.6093	57.0988	57.7879	52.0301	52.1997		54.978	58.5981	57.175	59.6166	58.1073	56.7519	58.6742	54.6342		63.2439	65.6044	59.8789	59.6671	64.0968	66.9434	58.2377	59.9845		58.5228	61.487	56.4881	54.52	56.983	53.5976	55.6195	47.9955		53.9383	54.6123	55.5244	55.3569	55.1653
[truncated: 58 more columns]

## Sheet: SuppFigure 7A, 7B
Unassigned Well
Unselected Well
OCR Data
ECAR Data
PER Data
	37oC
OCR (pmol/min):
Time	Group Name: vehicle																	Group Name: A939 10nM 2days									Group Name: A939 30nM 2days									Group Name: A939 100nM 2days									Group Name: MF 5nM 2days
	A02	A06	B02	B06	C02	C06	D02	D06	E02	E06	F02	F06	G02	G06	H02	H06		A03	B03	C03	D03	E03	F03	G03	H03		A04	B04	C04	D04	E04	F04	G04	H04		A05	B05	C05	D05	E05	F05	G05	H05		A07	B07	C07	D07	E07
1.3104	88.192	91.6513	117.104	93.9009	89.7373	98.1752	101.771	104.446	89.5534	99.7259	99.7583	95.061	92.1571	103.527	91.7083	83.4956		99.2777	102.9	99.3943	102.009	104.807	102.923	102.615	90.654		108.307	105.199	104.664	107.509	112.771	104.531	107.524	89.531		89.2912	100.649	83.9417	96.668	103.121	102.4	93.7881	80.3283		84.8756	90.0405	91.5853	95.071	95.7568
7.85877	83.6913	86.0095	108.031	88.1644	81.651	94.4309	97.5515	101.851	88.4323	98.025	94.4095	91.5061	89.8384	102.551	94.0836	83.2556		94.7736	91.8739	94.2389	99.0676	102.937	101.651	101.984	87.1998		102.204	100.102	97.2692	103.101	109.506	100.526	103.353	81.5906		90.4114	92.4182	79.0782	94.3228	102.025	101.779	94.6412	77.3965		78.8982	86.0821	80.1539	92.5034	93.4153
14.4022	84.7371	84.4496	106.509	86.9448	78.7792	91.5735	98.4121	99.6777	89.0077	98.5026	93.7725	91.4162	89.555	101.452	95.5816	79.7436		93.5188	94.3179	93.1128	98.0535	102.931	106.562	99.7263	86.4858		98.0908	100.41	95.9624	102.949	109.39	101.072	103.403	79.6865		89.367	91.2358	76.9424	93.9969	101.865	103.062	96.9961	77.0608		77.7843	85.9603	78.4152	93.1405	90.3249
20.9662	86.109	84.4444	106.157	88.9362	79.9658	92.4587	97.2899	100.86	90.116	98.8382	94.1991	93.8945	90.5757	102.068	96.7838	80.2296		94.6552	94.2601	92.8825	98.9879	103.105	109.097	100.14	87.3827		98.2211	103.194	96.5906	103.795	110.513	100.982	105.717	76.702		89.8965	92.8243	77.3863	93.7751	103.731	104.6	97.8959	81.0818		78.5994	86.9061	78.7156	94.0473	91.6018
27.6362	66.7769	68.2777	88.4637	76.7433	64.7963	75.0528	79.2455	82.2684	83.4469	86.3922	78.6101	84.1651	73.1546	87.0265	76.3755	73.3027		76.6618	75.7629	77.4178	87.0508	86.9611	100.312	87.9989	74.2831		83.3744	82.6608	69.5335	82.5626	95.4445	88.3158	92.8105	70.9022		71.6948	73.2627	59.7535	78.6294	89.6445	92.6878	82.7096	67.0155		61.8036	75.3176	37.5501	78.7956	78.0893
34.1764	71.1563	66.9557	90.428	76.7472	65.8318	76.04	82.8912	85.0104	85.5435	85.4071	82.6467	81.7661	77.4952	92.9086	79.3778	65.6494		77.2855	75.2415	79.1225	89.8629	88.1992	99.1305	90.1507	76.1704		83.8569	87.0232	75.2446	85.879	98.7495	91.4354	94.7583	68.0541		75.3733	74.3008	60.7291	79.3838	94.2118	90.4271	85.9023	71.523		63.9681	75.3358	56.3826	81.6155	79.5289
40.7297	70.5114	68.3735	91.9908	80.0142	66.1273	77.1655	83.8462	87.5569	84.6665	88.7473	84.9153	84.4351	79.6384	95.773	80.7131	65.1145		76.8751	74.8816	80.2513	90.9268	89.6772	102.151	91.667	75.3383		83.2177	90.137	76.4915	88.6729	99.7906	93.8542	97.2231	63.0189		76.1271	75.9449	62.3589	82.4169	95.0165	92.0665	89.8542	72.4717		65.126	76.9144	56.8117	83.1473	82.515
47.2882	68.8739	68.8723	91.97	78.6406	66.4441	76.6359	85.6482	88.3634	85.6997	88.2131	84.0874	85.178	80.4122	98.155	79.6607	64.2767		73.969	76.3618	81.8809	91.2213	89.1325	101.818	92.2674	73.8529		81.2064	89.9423	78.3121	89.4033	101	94.583	97.3165	61.051		74.6014	76.5365	66.6523	84.8654	94.7927	91.7059	91.4161	69.9407		62.5301	75.5663	55.6094	82.8172	81.2377
53.9762	159.932	145.071	179.78	116.67	135.544	136.996	149.36	151.983	129.372	134.423	133.093	135.889	166.458	181.624	194.724	169.568		192.669	119.733	131.754	111.909	125.779	141.647	132.412	175.427		154.091	126.446	112.906	117.327	133.909	126.416	150.693	180.215		156.401	122.731	102.928	103.411	123.919	118.562	129.558	134.815		142.022	122.356	101.21	109.305	107.176
60.5243	169.232	159.52	189.807	127.519	147.855	148.449	160.633	166.776	137.64	149.533	147.457	143.246	172.627	191.217	204.241	164.902		203.15	131.281	141.979	122.097	142.503	152.145	146.464	188.667		170.511	141.481	127.474	127.933	149.337	136.952	164.58	175.724		168.865	135.335	113.734	119.851	139.286	129.869	134.235	151.134		158.305	134.356	121.226	121.668	121.456
67.1179	164.056	155.209	183.96	127.663	144.863	146.061	158.07	165.018	135.836	149.817	146.808	141.603	168.889	186.777	198.777	160.624		199.903	133.481	138.743	121.277	140.953	149.344	145.232	185.107		169.363	142.124	126.481	129.379	147.519	135.303	161.094	169.629		167.803	136.814	114.36	118.663	138.127	131.322	133.057	149.946		156.493	133.825	118.158	119.726	123.926
73.6824	160.525	151.126	181.854	123.392	143.37	144.439	155.647	160.069	134.764	146.945	146.533	137.811	167.582	184.635	193.397	157.38		195.566	129.405	137.382	120.939	139.517	146.713	143.793	183.605		167.962	140.719	123.95	128.057	145.316	131.866	158.282	165.332		163.971	135.042	112.475	117.31	135.32	128.832	129.939	147.169		152.487	133.55	116.676	118.712	119.694
80.3732	60.4329	59.0886	74.6145	62.9603	56.1094	63.1199	67.274	65.0498	68.1734	71.5328	60.2079	67.5481	65.1597	73.4108	65.4971	58.1625		69.8033	55.4774	63.9375	68.5961	68.1731	83.794	65.4794	62.7856		70.973	72.3422	64.1998	68.9287	76.4249	73.1994	71.2117	53.6801		66.3553	62.6318	46.5319	63.9029	76.8658	77.9666	68.4354	50.5601		55.3773	61.7586	35.0694	62.3074	60.6522
86.931	59.0863	58.5826	76.139	64.6062	58.8526	62.8034	67.0256	69.0298	69.7859	72.4636	63.6171	65.7395	67.6661	79.9434	69.0314	53.1934		65.2771	56.3424	64.0608	68.1277	70.2507	83.0017	67.8268	65.0239		69.1808	71.288	65.0205	68.2251	76.8743	71.7062	74.1045	48.4148		64.9645	63.1986	50.0907	63.3428	79.333	74.0491	69.2225	56.3996		53.0912	62.0999	42.7723	64.1754	62.0292
93.5072	60.0027	58.349	74.6182	62.796	57.2831	61.5698	67.1716	69.9348	68.8291	71.9276	65.2843	65.6282	67.9867	80.2753	67.7681	52.1599		64.2318	52.8711	64.2332	67.4762	68.8014	82.2339	67.3322	63.1059		68.703	72.9266	63.8194	70.5549	78.2231	72.8703	74.8413	47.7685		63.6101	62.8137	50.184	64.8704	79.5753	75.9325	69.3449	57.6787		52.1415	61.6435	41.8476	63.531	60.9121
100.08	57.0791	55.0967	72.6566	61.7084	56.609	60.6725	64.9946	68.8976	67.9814	71.2397	63.1862	64.6867	66.2835	80.069	65.629	49.1171		61.0517	53.2155	63.7559	67.878	69.2342	81.448	66.4539	62.3767		64.4829	71.3757	62.9805	68.9363	76.5611	72.4456	74.1208	45.1068		62.6531	61.5223	50.0475	64.3062	78.4691	73.9859	69.769	53.5136		50.3206	59.9921	41.2155	61.6004	63.4872
average of basal	85.6823	86.6387	109.45	89.4866	82.5333	94.1596	98.7561	101.709	89.2774	98.7729	95.5349	92.9695	90.5316	102.4	94.5393	81.6811	93.3826	95.5564	95.838	94.9071	99.5294	103.445	105.058	101.116	87.9306	97.9226	101.706	102.226	98.6214	104.339	110.545	101.778	104.999	81.8775	100.761	89.7415	94.2817	79.3371	94.6907	102.685	102.96	95.8303	78.9668	92.3117	80.0394	87.2473	82.2175	93.6905	92.7747
basal OCR	28.6032	31.5421	36.7938	27.7782	25.9243	33.4871	33.7615	32.8112	21.296	27.5332	32.3486	28.2828	24.2481	22.3305	28.9104	32.564	29.2634	34.5046	42.6224	31.1512	31.6514	34.2107	23.6104	34.6625	25.5539	32.2459	37.2228	30.8506	35.6409	35.4022	33.9838	29.332	30.8786	36.7708	33.7602	27.0884	32.7594	29.2897	30.3845	24.2164	28.9742	26.0613	25.4533	28.0284	29.7188	27.2552	41.002	32.0901	29.2876
max- average	83.5498	72.8813	80.3567	38.1759	65.3214	54.2889	61.8769	65.0668	48.3624	51.0445	51.9217	50.2768	82.095	88.8178	109.701	87.8866	68.2265	107.593	37.6432	47.0715	22.5671	39.0577	47.087	45.3472	100.737	55.888	68.8051	39.8975	28.8527	23.5948	38.7919	35.1746	59.5803	93.8464	48.5679	79.1238	42.532	35.0226	25.1601	36.6	26.909	38.4042	72.1671	44.4899	78.2654	47.1091	39.0083	27.9776	31.1513
																										#DIV/0!									#DIV/0!
																										#DIV/0!									#DIV/0!
MAX respiraton	112.153	104.423	117.151	65.9541	91.2457	87.776	95.6384	97.878	69.6584	78.5777	84.2704	78.5596	106.343	111.148	138.612	120.451	97.4899	142.098	80.2656	78.2227	54.2185	73.2684	70.6974	80.0097	126.29	88.1338	106.028	70.7481	64.4936	58.9969	72.7757	64.5066	90.4589	135.109	0	106.212	75.2914	63.6866	55.5447	60.8164	57.336	64.4656	97.6204	72.6216	107.984	74.3643	80.0103	60.0677	60.4389
ATP production	19.332	17.4887	17.6936	12.1929	15.1696	17.4059	18.0444	18.5919	6.66913	13.4311	15.5891	12.1284	17.4211	15.0418	20.4083	15.9529	15.785	20.6862	19.3785	15.4647	11.9371	16.1437	9.96623	12.1406	13.5298	14.9059	17.0147	20.5332	27.0571	21.232	15.0685	12.6661	12.9067	15.651	17.7662										16.7958	11.5885	41.1654	15.2517	13.5125
proton leak	9.69782	11.859	15.8071	15.0349	8.68686	14.3803	14.2509	17.2185	15.4655	14.1674	18.4021	17.0794	7.99492	13.6156	10.8784	15.1596	13.7312	12.9173	22.0105	13.6619	19.5746	18.1597	17.6825	22.5195	11.4762	17.2503	16.7235	11.3728	6.55301	14.3375	19.0196	16.6096	21.5988	15.9442	15.2699										11.483	15.3255	14.394	17.1952	17.4371
	basal OCR	28.6032	34.5046	37.2228	29.7188	32.0213	30.9511	29.6833			basal OCR	Column1	control	A939-10	A939-30	MF-5	MF20	CAY-10	CAY-30
		31.5421	42.6224	30.8506	27.2552	26.7504	36.6697	25.431
		36.7938	31.1512	35.6409	41.002	29.2707	25.9754	30.3232				Mean	29.2634	32.2459	33.7602	29.804	29.5232	29.6658	26.0657
		27.7782	31.6514	35.4022	32.0901	30.0171	26.4721	25.4131				Standard Error	1.09457	2.08473	1.06666	1.9861	1.47854	1.74588	1.22185
		25.9243	34.2107	33.9838	29.2876	26.9458	25.409	22.9839				Median	28.7568	32.931	34.693	29.5032	28.1201	27.0771	25.422
		33.4871	23.6104	29.332	30.4505	38.4962	27.3715	23.5029				Mode	#N/A	#N/A	#N/A	#N/A	#N/A	#N/A	#N/A
		33.7615	34.6625	30.8786	27.691	25.7145	26.7827	21.4078				Standard Deviation	4.37829	5.89651	3.01697	5.61755	4.18195	4.93809	3.45593
		32.8112	25.5539	36.7708	20.9371	26.9696	37.6952	29.7806				Sample Variance	19.1694	34.7688	9.10213	31.5569	17.4887	24.3847	11.9434
		21.296										Kurtosis	-0.6043	0.555809	-1.71007	2.67278	2.80981	-0.70223	-1.78814
		27.5332										Skewness	-0.269561	0.190746	-0.384989	0.744738	1.63504	1.05561	0.129602
		32.3486										Range	15.4978	19.0121	7.89082	20.065	12.7817	12.2861	8.91539
		28.2828										Minimum	21.296	23.6104	29.332	20.9371	25.7145	25.409	21.4078
		24.2481										Maximum	36.7938	42.6224	37.2228	41.002	38.4962	37.6952	30.3232
		22.3305										Sum	468.215	257.967	270.082	238.432	236.185	237.327	208.526
		28.9104										Count	16	8	8	8	8	8	8
		32.564											2.58413e+300
	max- average SRC	83.5498	107.593	68.8051	78.2654	98.2832	69.9445	90.6307				Column1	control	A939-10	A939-30	MF-5	MF20	CAY-10	CAY-30
		72.8813	37.6432	39.8975	47.1091	39.8036	29.5287	63.6578
		80.3567	47.0715	28.8527	39.0083	40.076	41.183	46.4681				Mean	68.2265	55.888	48.5679	45.8379	51.9999	50.5695	60.1824
		38.1759	22.5671	23.5948	27.9776	37.573	25.0559	45.2081				Standard Error	4.81339	10.9198	8.39157	7.66691	9.21282	11.9334	7.51286
		65.3214	39.0577	38.7919	31.1513	31.5522	23.0255	42.0302			max- average	Median	65.1941	46.2093	39.3447	42.8273	39.9398	40.6315	51.8585
		54.2889	47.087	35.1746	19.5952	26.6511	40.08	42.1693				Mode	#N/A	#N/A	#N/A	#N/A	#N/A	#N/A	#N/A
		61.8769	45.3472	59.5803	46.6463	58.2453	50.6785	57.249				Standard Deviation	19.2536	30.8859	23.7349	21.6853	26.0578	33.7527	21.2496
		65.0668	100.737	93.8464	76.9497	83.8146	125.06	94.046				Sample Variance	370.699	953.936	563.347	470.252	679.008	1139.24	451.545
		48.3624										Kurtosis	-0.31946	-0.137187	0.472002	-0.764388	-0.223866	3.59184	-0.739386
		51.0445										Skewness	0.455172	1.15118	1.07161	0.69036	1.07914	1.84176	0.978971
		51.9217										Range	71.5253	85.0263	70.2517	58.6701	71.6321	102.034	52.0159
		50.2768										Minimum	38.1759	22.5671	23.5948	19.5952	26.6511	23.0255	42.0302
		82.095										Maximum	109.701	107.593	93.8464	78.2654	98.2832	125.06	94.046
		88.8178										Sum	1091.62	447.104	388.543	366.703	415.999	404.556	481.459
		109.701										Count	16	8	8	8	8	8	8
		87.8866											2.58413e+300
	MAX respiraton											Column1	control	A939-10	A939-30	MF-5	MF20	CAY-10	CAY-30
		112.153	142.098	106.028	107.984	130.304	100.896	120.314
		104.423	80.2656	70.7481	74.3643	66.554	66.1984	89.0888				Mean	97.4899	88.1338	82.8896	75.6419	81.523	78.4343	86.2481
		117.151	78.2227	64.4936	80.0103	69.3467	67.1584	76.7912				Standard Error	4.97056	10.5809	9.27402	6.93351	9.06973	13.4702	8.28748
		65.9541	54.2185	58.9969	60.0677	67.59	51.528	70.6211				Median	96.7582	79.1162	71.7619	74.3508	68.4684	66.6784	77.724
		91.2457	73.2684	72.7757	60.4389	58.498	48.4345	65.0141				Mode	#N/A	#N/A	#N/A	#N/A	#N/A	#N/A	#N/A
		87.776	70.6974	64.5066	50.0458	65.1473	53.0431	65.6722				Standard Deviation	19.8822	29.9272	26.2309	19.6109	25.6531	38.0994	23.4405
		95.6384	80.0097	90.4589	74.3373	83.9598	77.4612	78.6568				Sample Variance	395.303	895.637	688.06	384.589	658.08	1451.57	549.459
		97.878	126.29	135.109	97.8868	110.784	162.755	123.827				Kurtosis	-0.35335	0.264199	1.11984	-0.540046	0.529895	3.65821	-0.59087
		69.6584									MAX respiraton	Skewness	0.252267	1.15911	1.33306	0.526721	1.31658	1.87617	1.02395
		78.5777										Range	72.6575	87.8795	76.1117	57.9384	71.8064	114.321	58.8126
		84.2704										Minimum	65.9541	54.2185	58.9969	50.0458	58.498	48.4345	65.0141
		78.5596										Maximum	138.612	142.098	135.109	107.984	130.304	162.755	123.827
		106.343										Sum	1559.84	705.071	663.116	605.135	652.184	627.474	689.985
		111.148										Count	16	8	8	8	8	8	8
		138.612
		120.451
												Column1
	ATP production	19.332
		17.4887										Mean	15.785	14.9059	17.7662	16.7171	15.64	17.9182	14.6386
		17.6936										Standard Error	0.853184	1.32297	1.73169	3.56523	1.06313	2.26215	1.11212
		12.1929										Median	16.6794	14.4973	16.3329	13.171	15.337	16.3881	14.1453
		15.1696										Mode	#N/A	#N/A	#N/A	#N/A	#N/A	#N/A	#N/A
		17.4059										Standard Deviation	3.41274	3.74193	4.89797	10.084	3.00698	6.39831	3.14556
		18.0444										Sample Variance	11.6468	14.0021	23.9901	101.687	9.04193	40.9384	9.89453
		18.5919										Kurtosis	2.18275	-0.958168	0.438795	7.04636	-0.918489	-0.825178	0.281767
		6.66913	20.6862	17.0147	16.7958	16.1663	26.0216	16.1662				Skewness	-1.28208	0.415292	0.952995	2.60818	0.630144	0.632983	0.451085
		13.4311	19.3785	20.5332	11.5885	20.3006	17.0814	17.0126				Range	13.7392	10.72	14.391	30.731	7.86183	17.3405	10.1603
		15.5891	15.4647	27.0571	41.1654	13.3944	14.643	14.7939				Minimum	6.66913	9.96623	12.6661	10.4345	12.4388	10.7548	10.0409
		12.1284	11.9371	21.232	15.2517	12.5206	10.7548	13.121				Maximum	20.4083	20.6862	27.0571	41.1654	20.3006	28.0953	20.2012
		17.4211	16.1437	15.0685	13.5125	15.0139	15.6949	10.0409				Sum	252.561	119.247	142.129	133.737	125.12	143.346	117.109
		15.0418	9.96623	12.6661	10.4345	19.6252	19.8984	20.2012				Count	16	8	8	8	8	8	8
		20.4083	12.1406	12.9067	12.1591	12.4388	11.1562	12.2765					9.26022e+97
		15.9529	13.5298	15.651	12.8294	15.66	28.0953	13.4968
	proton leak	9.69782
		11.859										Column1
		15.8071
		15.0349										Mean	13.7312	17.2503	15.2699	15.8672	15.0844	12.1789	11.531
		8.68686										Standard Error	0.772992	1.47499	1.63946	0.96152	1.54731	0.811327	1.42251
		14.3803										Median	14.3156	17.9211	16.2769	16.0203	16.3034	11.8074	12.2169
		14.2509										Mode	#N/A	#N/A	#N/A	#N/A	#N/A	#N/A	#N/A
		17.2185										Standard Deviation	3.09197	4.17189	4.6371	2.71959	4.37647	2.29478	4.02345
		15.4655	12.9173	16.7235	11.483	17.0324	12.4975	13.0477				Sample Variance	9.56026	17.4047	21.5027	7.39617	19.1534	5.26602	16.1882
		14.1674	22.0105	11.3728	15.3255	5.80628	14.5072	7.98686				Kurtosis	-0.593419	-1.56773	0.895025	0.441527	3.08446	-1.96478	0.776035
		18.4021	13.6619	6.55301	14.394	14.3544	10.75	15.7257				Skewness	-0.543435	-0.137754	-0.783838	0.0939525	-1.36097	0.0908139	-1.08255
		17.0794	19.5746	14.3375	17.1952	16.9422	15.0165	10.9956				Range	10.4072	11.0433	15.0458	8.99893	15.0145	5.66458	11.9643
		7.99492	18.1597	19.0196	17.4371	16.7741	11.1172	14.1985				Minimum	7.99492	11.4762	6.55301	11.483	5.80628	9.3519	3.76139
		13.6156	17.6825	16.6096	20.4819	20.8208	9.3519	3.76139				Maximum	18.4021	22.5195	21.5988	20.4819	20.8208	15.0165	15.7257
		10.8784	22.5195	21.5988	16.715	15.8328	14.5565	11.386				Sum	219.698	138.002	122.159	126.938	120.675	97.4313	92.2481
		15.1596	11.4762	15.9442	13.9062	13.112	9.63453	15.1463				Count	16	8	8	8	8	8	8
													9.26022e+97
Unassigned Well
Unselected Well
OCR Data
ECAR Data
PER Data
OCR (pmol/min):	31oC
Time	Group Name: vehicle																	Group Name: A939 10nM 2days									Group Name: A939 30nM 2days									Group Name: A939 100nM 2days									Group Name: MF 5nM 2days
	A02	A06	B02	B06	C02	C06	D02	D06	E02	E06	F02	F06	G02	G06	H02	H06	average	A03	B03	C03	D03	E03	F03	G03	H03		A04	B04	C04	D04	E04	F04	G04	H04		A05	B05	C05	D05	E05	F05	G05	H05		A07	B07	C07	D07	E07
1.3078	200.644	230.567	187.154	220.504	212.484	221.463	237.245	225.148	229.451	225.009	201.184	226.247	207.21	220.582	199.142	216.513	203.638	219.853	226.394	210.876	236.428	223.227	225.612	222.05	213.599	222.255	256.576	296.889	291.893	256.021	297.19	318.586	260.638	287.112	283.113	260.475	260.101	254.664	246.991	252.187	275.638	253.005	215.221		226.786	221.218	257.453	254.155	245.537
7.81821	196.497	225.097	182.103	217.841	207.629	218.054	238.049	222.225	230.34	220.522	196.981	224.959	208.323	219.259	196.418	211.479	201.388	207.92	216.836	205.674	230.87	221.076	222.268	222.357	209.948	217.119	247.105	290.177	278.245	247.721	288.633	307.621	256.578	278.393	274.309	247.603	248.158	241.726	236.479	243.494	261.895	243.874	210.579		217.308	210.531	245.556	243.044	234.622
14.3091	195.131	223.957	180.354	216.697	205.871	216.858	238.452	221.832	229.724	217.768	194.186	223.63	206.661	217.472	195.491	209.996	200.494	204.531	212.602	202.108	227.944	217.555	218.868	220.656	209.334	214.2	242.339	284.725	270.618	244.129	283.376	301.323	254.781	274.407	269.462	242.384	241.435	235.124	231.849	237.774	255.333	238.392	207.006		212.213	202.559	237.012	235.655	227.217
20.8141	201.889	225.692	180.105	218.548	206.147	218.537	240.839	224.398	232.111	218.776	195.353	224.928	208.417	219.35	197.04	211.275	202.601	204.641	213.436	203.105	227.714	217.515	218.177	221.839	210.034	214.558	240.891	283.637	266.572	242.285	279.946	296.545	257.347	272.358	267.448	240.132	238.131	233.285	228.095	234.735	251.17	234.332	207.22		210.28	198.452	232.116	230.43	223.637
27.4298	160.327	188.183	144.3	181.609	171.01	170.137	205.103	188.241	196.948	180.126	156.571	191.088	166.692	176.097	158.624	174.398	166.875	173.658	176.87	169.44	190.143	184.873	187.912	184.365	173.899	180.145	196.776	218.142	224.711	205.379	241.636	260.475	217.026	230.879	224.378	200.209	202.384	194.776	194.993	201.936	213.641	198.207	171.475		175.784	164.802	195.297	198.092	188.628
33.9376	156.605	182.834	141.886	178.918	168.35	171.295	197.738	185.246	191.948	179.554	152.703	183.326	159.912	168.448	151.954	162.765	162.789	165.207	171.779	167.826	186.822	178.633	182.592	178.633	165.549	174.63	191.875	219.531	221.947	200.861	236.668	251.521	209.093	225.193	219.586	192.176	194.627	192.282	189.705	196.175	205.766	188.926	165.628		172.807	165.574	191.871	194.298	184.605
40.4506	153.055	179.419	137.067	177.531	164.736	171.451	193.965	182.721	189.061	178.659	149.751	179.853	155.526	165.096	147.037	157.375	160.162	160.854	167.65	164.584	183.557	175.333	179.62	175.506	161.444	171.069	187.77	219.557	218.655	195.259	230.812	244.615	204.931	219.864	215.183	187.219	189.415	186.911	185.323	191.678	199.598	183.299	161.242		170.322	160.052	186.538	189.261	179.97
46.9577	150.629	177.962	135.727	176.881	162.888	172.822	193.433	182.319	188.799	176.949	147.582	178.429	153.916	162.627	143.16	154.311	159.141	158.925	167.192	162.153	181.225	173.169	176.011	173.508	158.738	168.865	185.644	220.208	215.376	192.109	225.998	239.157	200.754	215.459	211.838	182.266	185.731	183.133	181.891	186.056	194.991	178.949	156.101		166.402	155.064	181.474	184.62	175.416
53.5721	334.836	359.251	282.128	306.923	289.569	289.523	333.436	321.121	308.368	293.928	286.991	334.352	346.179	357.231	318.454	348.948	303.812	316.915	297.558	255.827	295.911	293.486	281.889	341.299	328.714	301.45	343.737	337.989	284.843	272.712	322.537	313.521	334.456	343.825	319.202	335.016	274.416	249.882	250.135	249.925	286.389	291.22	291.223		268.09	234.658	241.715	241.108	241.868
60.0895	335.441	362.332	295.54	317.468	304.054	303.002	346.018	326.448	316.264	300.299	295.317	329.435	346.304	360.161	323.308	342.257	309.632	311.113	307.2	261.556	298.049	301.779	277.516	342.585	333.103	304.112	355.584	342.73	286.77	286.085	326.981	313.64	336.887	346.344	324.378	340.363	284.961	257.266	257.656	254.747	280.769	287.397	295.876		276.176	258.041	248.502	241.749	246.038
66.6051	338.013	366.42	300.996	321.324	310.996	311.389	352.713	329.392	322.062	305.518	301.867	329.178	350.457	365.173	325.97	342.587	314.157	312.332	310.268	263.694	298.399	304.083	273.892	343.196	335.028	305.111	360.154	344.152	286.292	287.733	327.593	309.557	337.78	347.273	325.067	339.843	286.055	257.225	258.022	254.999	277.665	285.787	296.656		278.894	264.361	247.535	240.804	244.602
73.1322	339.598	371.919	304.049	322.957	314.544	314.273	356.975	331.117	325.481	307.032	306.658	330.1	352.533	368.264	328.765	344.642	317.179	314.249	313.195	263.776	298.417	305.896	272.485	343.723	336.084	305.978	364.623	343.992	284.884	287.355	326.93	307.408	336.517	347.364	324.884	339.914	284.775	255.686	257.417	253.799	275.271	284.932	296.763		281.985	265.961	246.138	238.364	242.102
79.7586	85.4839	82.4103	81.1123	89.4701	76.4483	124.882	81.3256	92.1011	77.7593	74.6829	74.2736	85.1385	67.4083	81.9381	72.7179	70.1015	82.1772	74.4152	87.1198	79.19	70.3661	82.7843	72.5222	79.6718	77.6854	77.9693	98.3635	93.382	72.0629	87.5484	84.2312	87.7937	81.6514	89.6415	86.8343	76.1303	78.8142	63.8807	70.4429	72.478	63.0247	63.3606	62.7491		76.7679	81.4029	84.6673	66.4722	67.2896
86.2812	73.7663	74.0898	74.6423	75.2417	72.7354	71.8192	78.8273	74.586	75.1244	67.7918	69.1554	64.0221	66.8641	70.6756	67.6412	66.477	72.3377	67.389	78.6176	67.9692	68.8097	71.7973	64.7934	73.3939	72.7512	70.6902	86.1283	81.5522	66.7054	74.4884	75.5642	72.9083	75.581	76.79	76.2147	71.207	75.6781	61.9818	69.2722	65.772	58.3093	63.6158	62.0033		67.0741	68.9228	63.7611	60.5941	60.4126
92.8004	68.9009	71.8505	70.2381	73.1687	70.6858	69.9614	76.4803	70.7367	72.7124	66.7218	67.8216	62.9047	66.536	67.6789	65.5763	63.7962	70.5041	64.9669	74.2189	64.9759	66.996	69.1018	63.2019	70.3067	71.3541	68.1403	80.7719	77.4784	63.4332	71.3707	72.3338	68.7482	73.7743	72.8175	72.591	67.6304	72.2019	59.4795	65.9719	62.3714	57.3479	61.4111	60.2012		63.657	64.4386	60.8789	58.3826	57.7939
99.3228	65.6906	68.8045	66.5163	68.5816	67.8453	66.7643	72.8037	67.1827	69.195	64.3746	64.9008	60.6093	64.1559	65.6681	61.9406	61.4115	67.9863	60.4154	69.7596	60.1842	62.7543	65.289	58.5071	67.4416	66.6271	63.8723	76.1975	72.0927	59.286	67.8036	67.4703	64.9936	69.3306	67.3983	68.0716	64.3108	69.0865	56.4881	61.9546	58.7453	53.0669	58.5468	57.1375		59.9314	62.0594	57.2417	54.2715	55.1653
average of basal	198.54	226.328	182.429	218.397	208.033	218.728	238.646	223.401	230.406	220.518	196.926	224.941	207.653	219.166	197.023	212.316	213.966	209.236	217.317	205.441	230.739	219.843	221.231	221.726	210.729	217.033	246.728	288.857	276.832	247.539	287.286	306.019	257.336	278.067	273.583	247.649	246.956	241.2	235.853	242.048	261.009	242.401	210.006	240.89	216.647	208.19	243.034	240.821	232.753
basal OCR	132.85	157.524	115.913	149.816	140.187	151.964	165.842	156.218	161.212	156.144	132.025	164.332	143.497	153.498	135.082	150.904	147.938	148.821	147.557	145.256	167.985	154.554	162.724	154.284	144.102	153.16	170.53	216.764	217.546	179.735	219.816	241.025	188.006	210.669	205.511	183.338	177.87	184.711	173.899	183.302	207.942	183.854	152.869	180.973	156.715	146.13	185.793	186.549	177.588
																										#DIV/0!									#DIV/0!
max- average	141.058	145.59	121.619	104.559	106.511	95.5445	118.329	107.716	95.0747	86.5137	109.731	109.411	144.881	149.098	131.742	136.632	119.001	107.679	95.8776	58.3356	67.678	86.0521	60.6581	121.997	125.355	90.4541	117.895	55.1353	9.93759	40.1938	40.3068	7.62087	80.4439	69.2963	52.6037	92.2658	39.0982	16.0667	22.1688	12.9517	25.3802	48.8193	86.757	42.9385	65.3386	57.7711	5.46712	0.928464	13.285
																										#DIV/0!									#DIV/0!
																										#DIV/0!									#DIV/0!
MAX respiraton	273.907	303.114	237.532	254.375	246.698	247.508	284.171	263.934	256.286	242.658	241.757	269.491	288.377	302.596	266.824	283.23	266.404	256.5	243.435	203.592	235.663	240.607	223.382	276.281	269.457	243.615	288.426	271.899	227.484	219.929	260.123	248.646	268.45	279.965	258.115	270.706	216.968	200.778	196.068	196.254	233.322	232.673	239.626	223.299	222.054	203.902	191.26	187.478	190.873
ATP production	51.2603	47.7306	44.3783	41.6673	43.2591	48.4006	47.4053	42.0787	43.3124	41.8268	47.7706	46.4986	54.5013	56.7231	53.8799	56.9638	47.9785	45.7167	46.2433	40.9518	46.4892	44.3462	42.1657	48.331	51.2961	45.6925	55.2471	65.4953	51.1956	50.1762	53.9485	57.3877	56.5933	56.8988	55.8678	57.8661	52.4003	50.1523	46.2045	48.6793	56.1787	55.3826	51.1184	52.2478	43.8784	43.3882	50.6426	45.8105	48.2217
proton leak	84.9383	109.157	69.2108	108.299	95.043	103.372	120.63	115.137	119.604	112.574	82.6814	117.82	89.7597	96.959	81.2198	92.8998	99.9565	98.5093	97.4328	101.969	118.471	107.88	117.504	106.067	92.1112	104.993	109.447	146.049	156.09	124.305	158.527	174.163	131.423	148.061	143.508	117.955	116.644	126.644	119.936	127.311	141.924	120.402	98.9639	121.223	106.47	93.0047	124.232	130.348	120.25
		control	A939-10	A939-30	A939-100	MF-5	MF20	MF10	CAY-10	CAY-30	CAY-100																																						37 control
	basal OCR	132.85	148.821	170.53	183.338	156.715	220.6	186.085	145.543	164.312	210.17	basal OCR	Column1	control	A939-10	A939-30	MF-5	MF20	CAY-10	CAY-30																												basal OCR	28.6032
		157.524	147.557	216.764	177.87	146.13	188.037	215.648	159.972	159.894	202.253											basal OCR	Column1	control	A939-10	A939-30	MF-5	MF20	CAY-10	CAY-30	control	A939-10	A939-30	MF-5	MF20	CAY-10	CAY-30												31.5421
		115.913	145.256	217.546	184.711	185.793	187.173	208.728	168.722	163.228	183.294		Mean	147.938	153.16	205.511	166.237	189.759	165.925	172.948																													36.7938
		149.816	167.985	179.735	173.899	186.549	202.108	221.658	184.453	207.551	191.564		Standard Error	3.41826	3.01539	8.40752	5.73924	7.46354	5.7026	5.36585			Mean	29.2634	32.2459	33.7602	29.804	29.5232	29.6658	26.0657	147.938	153.16	205.511	166.237	189.759	165.925	172.948												27.7782
		140.187	154.554	219.816	183.302	177.588	191.599	198.123	172.855	177.029	209.263		Median	151.434	151.552	213.717	165.158	189.818	170.788	168.346			Standard Error	1.09457	2.08473	1.06666	1.9861	1.47854	1.74588	1.22185	3.41826	3.01539	8.40752	5.73924	7.46354	5.7026	5.36585												25.9243
		151.964	162.724	241.025	207.942	169.939	181.269	183.982	179.118	170.877	199.049		Mode	#N/A	#N/A	#N/A	#N/A	#N/A	#N/A	#N/A			Median	28.7568	32.931	34.693	29.5032	28.1201	27.0771	25.422	151.434	151.552	213.717	165.158	189.818	170.788	168.346												33.4871
		165.842	154.284	188.006	183.854	160.378	200.207	179.452	176.847	174.878	185.261		Standard Deviation	13.6731	8.52881	23.78	16.233	21.1101	16.1294	15.1769			Mode	#N/A	#N/A	#N/A	#N/A	#N/A	#N/A	#N/A	#N/A	#N/A	#N/A	#N/A	#N/A	#N/A	#N/A												33.7615
		156.218	144.102	210.669	152.869	146.802	147.08	147.156	139.891	165.816	219.933		Sample Variance	186.952	72.7406	565.491	263.511	445.635	260.157	230.339			Standard Deviation	4.37829	5.89651	3.01697	5.61755	4.18195	4.93809	3.45593	13.6731	8.52881	23.78	16.233	21.1101	16.1294	15.1769												32.8112
		161.212									196.435		Kurtosis	0.35097	-0.45226	-0.929765	-1.69652	2.45997	-0.857835	4.66471			Sample Variance	19.1694	34.7688	9.10213	31.5569	17.4887	24.3847	11.9434	186.952	72.7406	565.491	263.511	445.635	260.157	230.339												21.296
		156.144									171.565		Skewness	-0.841495	0.811091	-0.202178	0.0373842	-0.931589	-0.726701	2.03501			Kurtosis	-0.6043	0.555809	-1.71007	2.67278	2.80981	-0.70223	-1.78814	0.35097	-0.45226	-0.929765	-1.69652	2.45997	-0.857835	4.66471												27.5332
		132.025									224.995		Range	49.9296	23.8829	70.4948	40.4189	73.5203	44.5621	47.6569			Skewness	-0.269561	0.190746	-0.384989	0.744738	1.63504	1.05561	0.129602	-0.841495	0.811091	-0.202178	0.0373842	-0.931589	-0.726701	2.03501												32.3486
		164.332									207.192		Minimum	115.913	144.102	170.53	146.13	147.08	139.891	159.894			Range	15.4978	19.0121	7.89082	20.065	12.7817	12.2861	8.91539	49.9296	23.8829	70.4948	40.4189	73.5203	44.5621	47.6569												28.2828
		143.497											Maximum	165.842	167.985	241.025	186.549	220.6	184.453	207.551			Minimum	21.296	23.6104	29.332	20.9371	25.7145	25.409	21.4078	115.913	144.102	170.53	146.13	147.08	139.891	159.894												24.2481
		153.498											Sum	2367.01	1225.28	1644.09	1329.89	1518.07	1327.4	1383.58			Maximum	36.7938	42.6224	37.2228	41.002	38.4962	37.6952	30.3232	165.842	167.985	241.025	186.549	220.6	184.453	207.551												22.3305
		135.082											Count	16	8	8	8	8	8	8			Sum	468.215	257.967	270.082	238.432	236.185	237.327	208.526	2367.01	1225.28	1644.09	1329.89	1518.07	1327.4	1383.58												28.9104
		150.904												2.58413e+300									Count	16	8	8	8	8	8	8	16	8	8	8	8	8	8												32.564
		147.938	153.16	205.511	180.973	166.237	189.759	192.604	165.925	172.948	200.081												2.58413e+300							2.5841e+300	2.58413e+300																		29.2634
																																5.22244	57.5734	18.2988	41.8214	17.9872	25.0101												29.2634
	max- average SRC	control	A939-10	A939-30	A939-100	MF-5	MF20	MF10	CAY-10	CAY-30	CAY-100	max- average	Column1	control	A939-10	A939-30	MF-5	MF20	CAY-10	CAY-30
		141.058	107.679	117.895	92.2658	65.3386	25.7109	50.4648	88.2151	77.012	-23.971
		145.59	95.8776	55.1353	39.0982	57.7711	16.9459	-2.69307	75.7986	92.8446	-19.0432		Mean	119.001	90.4541	52.6037	33.4097	30.3672	70.7866	66.5974			Column1	control	A939-10	A939-30	MF-5	MF20	CAY-10	CAY-30	control	A939-10	A939-30	MF-5	MF20	CAY-10	CAY-30
		121.619	58.3356	9.93759	16.0667	5.46712	7.77704	-5.27976	50.1183	48.7915	21.2164		Standard Error	5.04045	9.44601	13.0056	11.6678	10.7202	12.1698	10.0742																													37 control
		104.559	67.678	40.1938	22.1688	0.928464	-2.51439	-9.55184	30.7775	32.3477	80.5397		Median	114.03	90.9648	47.7211	18.2688	26.067	65.7925	64.0152			Mean	68.2265	55.888	48.5679	45.8379	51.9999	50.5695	60.1824	119.001	90.4541	52.6037	33.4097	30.3672	70.7866	66.5974											max- average	83.5498
		106.511	86.0521	40.3068	12.9517	13.285	26.4231	29.3151	45.3986	34.6873	20.2601		Mode	#N/A	#N/A	#N/A	#N/A	#N/A	#N/A	#N/A			Standard Error	4.81339	10.9198	8.39157	7.66691	9.21282	11.9334	7.51286	5.04045	9.44601	13.0056	11.6678	10.7202	12.1698	10.0742												72.8813
		95.5445	60.6581	7.62087	25.3802	11.4091	35.097	24.8411	55.7864	51.0185	78.1405		Standard Deviation	20.1618	26.7174	36.7855	33.0016	30.3213	34.4214	28.494		max- average	Median	65.1941	46.2093	39.3447	42.8273	39.9398	40.6315	51.8585	114.03	90.9648	47.7211	18.2688	26.067	65.7925	64.0152												80.3567
		118.329	121.997	80.4439	48.8193	23.2525	35.4666	44.612	78.6631	106.922	64.5949		Sample Variance	406.498	713.817	1353.17	1089.1	919.383	1184.83	811.909			Mode	#N/A	#N/A	#N/A	#N/A	#N/A	#N/A	#N/A	#N/A	#N/A	#N/A	#N/A	#N/A	#N/A	#N/A												38.1759
		107.716	125.355	69.2963	86.757	89.8258	98.0312	114.341	141.536	89.1557	42.9273		Kurtosis	-1.31326	-1.74788	0.025703	-0.953517	4.19635	2.02687	-1.79925			Standard Deviation	19.2536	30.8859	23.7349	21.6853	26.0578	33.7527	21.2496	20.1618	26.7174	36.7855	33.0016	30.3213	34.4214	28.494												65.3214
		95.0747									54.1061		Skewness	0.11835	0.0767138	0.505577	0.79829	1.77907	1.24899	0.116633			Sample Variance	370.699	953.936	563.347	470.252	679.008	1139.24	451.545	406.498	713.817	1353.17	1089.1	919.383	1184.83	811.909												54.2889
		86.5137									91.6337		Range	62.5846	67.0198	110.274	88.8973	100.546	110.758	74.5741			Kurtosis	-0.31946	-0.137187	0.472002	-0.764388	-0.223866	3.59184	-0.739386	-1.31326	-1.74788	0.025703	-0.953517	4.19635	2.02687	-1.79925												61.8769
		109.731									-17.2842		Minimum	86.5137	58.3356	7.62087	0.928464	-2.51439	30.7775	32.3477			Skewness	0.455172	1.15118	1.07161	0.69036	1.07914	1.84176	0.978971	0.11835	0.0767138	0.505577	0.79829	1.77907	1.24899	0.116633												65.0668
		109.411									-25.9534		Maximum	149.098	125.355	117.895	89.8258	98.0312	141.536	106.922			Range	71.5253	85.0263	70.2517	58.6701	71.6321	102.034	52.0159	62.5846	67.0198	110.274	88.8973	100.546	110.758	74.5741												48.3624
		144.881											Sum	1904.01	723.633	420.83	267.278	242.937	566.293	532.779			Minimum	38.1759	22.5671	23.5948	19.5952	26.6511	23.0255	42.0302	86.5137	58.3356	7.62087	0.928464	-2.51439	30.7775	32.3477												51.0445
		149.098											Count	16	8	8	8	8	8	8			Maximum	109.701	107.593	93.8464	78.2654	98.2832	125.06	94.046	149.098	125.355	117.895	89.8258	98.0312	141.536	106.922												51.9217
		131.742																					Sum	1091.62	447.104	388.543	366.703	415.999	404.556	481.459	1904.01	723.633	420.83	267.278	242.937	566.293	532.779												50.2768
		136.632												2.58413e+300									Count	16	8	8	8	8	8	8	16	8	8	8	8	8	8												82.095
		119.001	90.4541	52.6037	42.9385	33.4097	30.3672	30.7562	70.7866	66.5974	30.5972																																						88.8178
																							2.58413e+300								2.58413e+300	-28.5465	-66.3969	-85.5909	-88.6335	-48.214	-52.4033												109.701
																																																	87.8866
		control	A939-10	A939-30	A939-100	MF-5	MF20	MF10	CAY-10	CAY-30	CAY-100		Column1	control	A939-10	A939-30	MF-5	MF20	CAY-10	CAY-30																													68.2265
	MAX respiraton	273.907	256.5	288.426	270.706	222.054	246.311	236.549	233.758	241.324	186.199	MAX respiraton											Column1	control	A939-10	A939-30	MF-5	MF20	CAY-10	CAY-30	control	A939-10	A939-30	MF-5	MF20	CAY-10	CAY-30												68.2265
		303.114	243.435	271.899	216.968	203.902	204.983	212.955	235.771	252.739	183.209		Mean	266.404	243.615	258.115	199.647	220.127	236.712	239.148
		237.532	203.592	227.484	200.778	191.26	194.95	203.449	218.84	212.02	204.51		Standard Error	5.32628	8.4351	8.64285	7.03882	7.14006	7.89125	8.40407			Mean	97.4899	88.1338	82.8896	75.6419	81.523	78.4343	86.2481	266.404	243.615	258.115	199.647	220.127	236.712	239.148											MAX respiraton	37 control
		254.375	235.663	219.929	196.068	187.478	199.594	212.106	215.231	239.899	272.104		Median	265.379	242.021	264.286	191.067	217.194	234.331	240.611			Standard Error	4.97056	10.5809	9.27402	6.93351	9.06973	13.4702	8.28748	5.32628	8.4351	8.64285	7.03882	7.14006	7.89125	8.40407												112.153
		246.698	240.607	260.123	196.254	190.873	218.022	227.438	218.254	211.716	229.523		Mode	#N/A	#N/A	#N/A	#N/A	#N/A	#N/A	#N/A			Median	96.7582	79.1162	71.7619	74.3508	68.4684	66.6784	77.724	265.379	242.021	264.286	191.067	217.194	234.331	240.611												104.423
		247.508	223.382	248.646	233.322	181.348	216.366	208.823	234.904	221.896	277.19		Standard Deviation	21.3051	23.8581	24.4457	19.9088	20.1951	22.3198	23.7703			Mode	#N/A	#N/A	#N/A	#N/A	#N/A	#N/A	#N/A	#N/A	#N/A	#N/A	#N/A	#N/A	#N/A	#N/A												117.151
		284.171	276.281	268.45	232.673	183.63	235.673	224.063	255.51	281.8	249.856		Sample Variance	453.908	569.207	597.591	396.36	407.843	498.174	565.027			Standard Deviation	19.8822	29.9272	26.2309	19.6109	25.6531	38.0994	23.4405	21.3051	23.8581	24.4457	19.9088	20.1951	22.3198	23.7703												65.9541
		263.934	269.457	279.965	239.626	236.627	245.111	261.497	281.427	251.794	262.86		Kurtosis	-0.981517	-0.297073	-0.930806	0.192476	-1.70406	1.39101	0.0030132			Sample Variance	395.303	895.637	688.06	384.589	658.08	1451.57	549.459	453.908	569.207	597.591	396.36	407.843	498.174	565.027												91.2457
		256.286									250.541		Skewness	0.383674	-0.261771	-0.564094	1.17311	0.211811	1.26949	0.516052		MAX respiraton	Kurtosis	-0.35335	0.264199	1.11984	-0.540046	0.529895	3.65821	-0.59087	-0.981517	-0.297073	-0.930806	0.192476	-1.70406	1.39101	0.0030132												87.776
		242.658									263.199		Range	65.5819	72.6892	68.4966	55.2794	51.3609	66.1961	70.0835			Skewness	0.252267	1.15911	1.33306	0.526721	1.31658	1.87617	1.02395	0.383674	-0.261771	-0.564094	1.17311	0.211811	1.26949	0.516052												95.6384
		241.757									207.711		Minimum	237.532	203.592	219.929	181.348	194.95	215.231	211.716			Range	72.6575	87.8795	76.1117	57.9384	71.8064	114.321	58.8126	65.5819	72.6892	68.4966	55.2794	51.3609	66.1961	70.0835												97.878
		269.491									181.239		Maximum	303.114	276.281	288.426	236.627	246.311	281.427	281.8			Minimum	65.9541	54.2185	58.9969	50.0458	58.498	48.4345	65.0141	237.532	203.592	219.929	181.348	194.95	215.231	211.716												69.6584
		288.377											Sum	4262.46	1948.92	2064.92	1597.17	1761.01	1893.69	1913.19			Maximum	138.612	142.098	135.109	107.984	130.304	162.755	123.827	303.114	276.281	288.426	236.627	246.311	281.427	281.8												78.5777
		302.596											Count	16	8	8	8	8	8	8			Sum	1559.84	705.071	663.116	605.135	652.184	627.474	689.985	4262.46	1948.92	2064.92	1597.17	1761.01	1893.69	1913.19												84.2704
		266.824												2.58413e+300									Count	16	8	8	8	8	8	8	16	8	8	8	8	8	8												78.5596
		283.23																													2.58413e+300	0	0	0	0	0	0												106.343
		266.404	243.615	258.115	223.299	199.647	220.127	223.36	236.712	239.148	230.678																					-22.7892	-8.28861	-66.7573	-46.2773	-29.692	-27.2554												111.148
																							Column1	control	A939-10	A939-30	MF-5	MF20	CAY-10	CAY-30		A939-10	A939-30	MF-5	MF20	CAY-10	CAY-30	ATP production											138.612
																																																	120.451
												ATP production			A939-10	A939-30	MF-5	MF20	CAY-10	CAY-30			Mean	15.785	14.9059	17.7662	16.7171	15.64	17.9182	14.6386	47.9785	45.6925	55.8678	45.6641	55.6999	47.6369	51.0403												97.4899
																						ATP production	Standard Error	0.853184	1.32297	1.73169	3.56523	1.06313	2.26215	1.11212	1.31915	1.16516	1.66305	1.0994	1.5216	1.68364	1.25007												97.4899
		control	A939-10	A939-30	A939-100	MF-5	MF20	MF10	CAY-10	CAY-30	CAY-100			47.9785	45.6925	55.8678	45.6641	55.6999	47.6369	51.0403			Median	16.6794	14.4973	16.3329	13.171	15.337	16.3881	14.1453	47.568	45.98	55.9202	44.8444	54.9045	47.5647	51.1391
	ATP production	51.2603	45.7167	55.2471	57.8661	43.8784	63.8039	50.7347	43.1881	50.5327	43.5492			1.31915	1.16516	1.66305	1.0994	1.5216	1.68364	1.25007			Mode	#N/A	#N/A	#N/A	#N/A	#N/A	#N/A	#N/A	#N/A	#N/A	#N/A	#N/A	#N/A	#N/A	#N/A
		47.7306	46.2433	65.4953	52.4003	43.3882	50.3084	56.9446	40.5808	51.7456	32.668			47.568	45.98	55.9202	44.8444	54.9045	47.5647	51.1391			Standard Deviation	3.41274	3.74193	4.89797	10.084	3.00698	6.39831	3.14556	5.2766	3.29557	4.70381	3.10957	4.30374	4.76205	3.53573											ATP production	37 control
		44.3783	40.9518	51.1956	50.1523	50.6426	52.3583	54.9359	46.1031	48.1408	54.9542			#N/A	#N/A	#N/A	#N/A	#N/A	#N/A	#N/A			Sample Variance	11.6468	14.0021	23.9901	101.687	9.04193	40.9384	9.89453	27.8425	10.8608	22.1258	9.66945	18.5222	22.6771	12.5014												19.332
		41.6673	46.4892	50.1762	46.2045	45.8105	57.923	57.6288	44.8116	55.3968	59.542			5.2766	3.29557	4.70381	3.10957	4.30374	4.76205	3.53573			Kurtosis	2.18275	-0.958168	0.438795	7.04636	-0.918489	-0.825178	0.281767	-1.02546	0.0355124	2.19977	-1.37533	0.556796	-1.2062	-0.517932												17.4887
		43.2591	44.3462	53.9485	48.6793	48.2217	55.1461	54.3785	49.0262	45.2131	62.1803			27.8425	10.8608	22.1258	9.66945	18.5222	22.6771	12.5014			Skewness	-1.28208	0.415292	0.952995	2.60818	0.630144	0.632983	0.451085	0.501061	0.224297	1.1048	0.496157	0.831076	-0.045541	-0.226856												17.6936
		48.4006	42.1657	57.3877	56.1787	42.626	52.7468	51.7823	50.4945	49.2468	62.351			-1.02546	0.0355124	2.19977	-1.37533	0.556796	-1.2062	-0.517932			Range	13.7392	10.72	14.391	30.731	7.86183	17.3405	10.1603	15.2965	10.3443	15.3191	8.31694	13.4955	13.6543	10.2934												12.1929
		47.4053	48.331	56.5933	55.3826	42.3257	58.6498	52.032	52.656	52.5399	58.1891			0.501061	0.224297	1.1048	0.496157	0.831076	-0.045541	-0.226856			Minimum	6.66913	9.96623	12.6661	10.4345	12.4388	10.7548	10.0409	41.6673	40.9518	50.1762	42.3257	50.3084	40.5808	45.2131												15.1696
		42.0787	51.2961	56.8988	51.1184	48.4198	54.6629	53.8594	54.2351	55.5065	62.7746			15.2965	10.3443	15.3191	8.31694	13.4955	13.6543	10.2934			Maximum	20.4083	20.6862	27.0571	41.1654	20.3006	28.0953	20.2012	56.9638	51.2961	65.4953	50.6426	63.8039	54.2351	55.5065												17.4059
		43.3124									58.9131			41.6673	40.9518	50.1762	42.3257	50.3084	40.5808	45.2131			Sum	252.561	119.247	142.129	133.737	125.12	143.346	117.109	767.657	365.54	446.942	365.313	445.599	381.095	408.322												18.0444
		41.8268									55.1705			56.9638	51.2961	65.4953	50.6426	63.8039	54.2351	55.5065			Count	16	8	8	8	8	8	8	16	8	8	8	8	8	8												18.5919
		47.7706									41.5425			767.657	365.54	446.942	365.313	445.599	381.095	408.322										-8.11471e+93																			6.66913
		46.4986									36.1423			16	8	8	8	8	8	8																													13.4311
		54.5013											-8.11471e+93																																				15.5891
		56.7231																																															12.1284
		53.8799																																															17.4211
		56.9638																																															15.0418
																																																	20.4083
		47.9785	45.6925	55.8678	52.2478	45.6641	55.6999	54.037	47.6369	51.0403	52.3314												Column1									A939-10	A939-30	MF-5	MF20	CAY-10	CAY-30	proton leak											15.9529
																						proton leak																											15.785
												proton leak			A939-10	A939-30	MF-5	MF20	CAY-10	CAY-30			Mean	13.7312	17.2503	15.2699	15.8672	15.0844	12.1789	11.531	99.9565	104.993	143.508	112.487	123.975	113.988	115.656												15.785
																							Standard Error	0.772992	1.47499	1.63946	0.96152	1.54731	0.811327	1.42251	3.92391	3.33261	7.35063	4.72376	5.4328	5.52645	4.61582
														99.9565	104.993	143.508	112.487	123.975	113.988	115.656			Median	14.3156	17.9211	16.2769	16.0203	16.3034	11.8074	12.2169	100.166	104.018	147.055	114.66	127.037	117.54	112.479
														3.92391	3.33261	7.35063	4.72376	5.4328	5.52645	4.61582			Mode	#N/A	#N/A	#N/A	#N/A	#N/A	#N/A	#N/A	#N/A	#N/A	#N/A	#N/A	#N/A	#N/A	#N/A
														100.166	104.018	147.055	114.66	127.037	117.54	112.479			Standard Deviation	3.09197	4.17189	4.6371	2.71959	4.37647	2.29478	4.02345	15.6956	9.42604	20.7907	13.3608	15.3663	15.6312	13.0555												37 control
		control	A939-10	A939-30	A939-100	MF-5	MF20	MF10	CAY-10	CAY-30	CAY-100			#N/A	#N/A	#N/A	#N/A	#N/A	#N/A	#N/A			Sample Variance	9.56026	17.4047	21.5027	7.39617	19.1534	5.26602	16.1882	246.353	88.8502	432.254	178.511	236.123	244.333	170.447											proton leak	9.69782
	proton leak	84.9383	98.5093	109.447	117.955	106.47	137.071	123.992	97.8336	106.786	150.078			15.6956	9.42604	20.7907	13.3608	15.3663	15.6312	13.0555			Kurtosis	-0.593419	-1.56773	0.895025	0.441527	3.08446	-1.96478	0.776035	-0.926465	-0.981474	-0.380657	-1.22839	5.35128	0.661903	1.55485												11.859
		109.157	97.4328	146.049	116.644	93.0047	124.461	140.245	114.902	103.574	157.191			246.353	88.8502	432.254	178.511	236.123	244.333	170.447			Skewness	-0.543435	-0.137754	-0.783838	0.0939525	-1.36097	0.0908139	-1.08255	-0.32938	0.35526	-0.298126	-0.302097	-2.1742	-0.928525	1.32568												15.8071
		69.2108	101.969	156.09	126.644	124.232	123.885	137.638	115.098	108.601	118.102			-0.926465	-0.981474	-0.380657	-1.22839	5.35128	0.661903	1.55485			Range	10.4072	11.0433	15.0458	8.99893	15.0145	5.66458	11.9643	51.4188	26.3596	64.7167	37.3436	48.7812	49.4061	38.5975												15.0349
		108.299	118.471	124.305	119.936	130.348	132.624	149.445	134.34	142.172	121.973			-0.32938	0.35526	-0.298126	-0.302097	-2.1742	-0.928525	1.32568			Minimum	7.99492	11.4762	6.55301	11.483	5.80628	9.3519	3.76139	69.2108	92.1112	109.447	93.0047	88.29	84.9339	103.574												8.68686
		95.043	107.88	158.527	127.311	120.25	129.613	134.304	120.038	125.373	134.427			51.4188	26.3596	64.7167	37.3436	48.7812	49.4061	38.5975			Maximum	18.4021	22.5195	21.5988	20.4819	20.8208	15.0165	15.7257	120.63	118.471	174.163	130.348	137.071	134.34	142.172												14.3803
		103.372	117.504	174.163	141.924	119.357	122.016	123.558	124.778	116.356	128.868			69.2108	92.1112	109.447	93.0047	88.29	84.9339	103.574			Sum	219.698	138.002	122.159	126.938	120.675	97.4313	92.2481	1599.3	839.944	1148.07	899.895	991.796	911.906	925.248												14.2509
		120.63	106.067	131.423	120.402	109.962	133.837	120.597	119.983	117.552	120.474			120.63	118.471	174.163	130.348	137.071	134.34	142.172			Count	16	8	8	8	8	8	8	16	8	8	8	8	8	8												17.2185
		115.137	92.1112	148.061	98.9639	96.2698	88.29	88.4137	84.9339	104.834	147.16			1599.3	839.944	1148.07	899.895	991.796	911.906	925.248				9.26022e+97																									15.4655
		119.604									129.75			16	8	8	8	8	8	8																													14.1674
		112.574									110.868																																						18.4021
		82.6814									170.215																																						17.0794
		117.82									157.972																																						7.99492
		89.7597																																															13.6156
		96.959																																															10.8784
		81.2198																																															15.1596
		92.8998																																															14.2953
																																																	14.2953
		99.9565	104.993	143.508	121.223	112.487	123.975	127.274	113.988	115.656	137.256
Data before DNA normalization
37oC
Unassigned Well
Unselected Well
OCR Data
ECAR Data
PER Data
OCR (pmol/min):
Time	Group Name: vehicle																	Group Name: A939 10nM 2days									Group Name: A939 30nM 2days									Group Name: A939 100nM 2days									Group Name: MF 5nM 2days
	A02	A06	B02	B06	C02	C06	D02	D06	E02	E06	F02	F06	G02	G06	H02	H06		A03	B03	C03	D03	E03	F03	G03	H03		A04	B04	C04	D04	E04	F04	G04	H04		A05	B05	C05	D05	E05	F05	G05	H05		A07	B07	C07	D07	E07
1.3104	51.1513	50.4082	62.0653	61.0356	59.2266	60.8686	74.2927	74.1569	55.5231	65.8191	66.838	64.6415	58.9806	71.4337	45.8541	40.9129		52.6172	76.1459	66.5942	70.386	69.1728	73.0755	72.8569	56.2055		57.4027	71.5352	66.9847	70.9558	69.9182	72.1263	62.3638	44.7655		53.5747	69.4475	52.0439	65.7342	68.0602	72.7037	60.0244	43.3773		46.6816	63.0284	60.4463	59.8947	58.4116
7.85877	48.5409	47.3052	57.2563	57.3069	53.8897	58.5472	71.2126	72.3142	54.828	64.6965	63.2544	62.2241	57.4966	70.7604	47.0418	40.7953		50.23	67.9867	63.14	68.3566	67.9382	72.1722	72.4087	54.0639		54.1681	68.0696	62.2523	68.0469	67.8935	69.3627	59.9449	40.7953		54.2468	63.7685	49.0285	64.1395	67.3365	72.2628	60.5704	41.7941		43.394	60.2575	52.9016	58.2771	56.9834
14.4022	49.1475	46.4473	56.4499	56.5141	51.9943	56.7756	71.8408	70.7712	55.1848	65.0117	62.8276	62.163	57.3152	70.0016	47.7908	39.0744		49.565	69.7953	62.3856	67.6569	67.9344	75.6593	70.8057	53.6212		51.9881	68.2789	61.4159	67.9465	67.8216	69.7397	59.9739	39.8432		53.6202	62.9527	47.7043	63.9179	67.2308	73.1738	62.0775	41.6129		42.7813	60.1722	51.7541	58.6785	55.0982
20.9662	49.9432	46.4444	56.2634	57.8085	52.7775	57.3244	71.0216	71.6108	55.8719	65.2332	63.1134	63.8483	57.9684	70.4271	48.3919	39.3125		50.1673	69.7525	62.2313	68.3016	68.0492	77.4587	71.099	54.1773		52.0572	70.1719	61.818	68.5044	68.5181	69.6775	61.316	38.351		53.9379	64.0487	47.9795	63.767	68.4622	74.2662	62.6534	43.7842		43.2297	60.8343	51.9523	59.2498	55.8771
27.6362	38.7306	37.5527	46.8858	49.8832	42.7655	46.5327	57.8492	58.4105	51.7371	57.0188	52.6687	57.2323	46.8189	60.0483	38.1877	35.9183		40.6308	56.0646	51.8699	60.065	57.3944	71.2213	62.4792	46.0555		44.1884	56.2093	44.5015	54.4913	59.1756	60.9379	53.8301	35.4511		43.0169	50.5513	37.0472	53.468	59.1654	65.8084	52.9342	36.1884		33.992	52.7223	24.7831	49.6412	47.6345
34.1764	41.2707	36.8256	47.9268	49.8857	43.449	47.1448	60.5105	60.3574	53.0369	56.3687	55.3733	55.601	49.597	64.1069	39.6889	32.1682		40.9613	55.6787	53.0121	62.0054	58.2115	70.3827	64.007	47.2256		44.4441	59.1758	48.1566	56.6802	61.2247	63.0904	54.9598	34.0271		45.224	51.2675	37.652	53.981	62.1798	64.2032	54.9775	38.6224		35.1824	52.7351	37.2125	51.4178	48.5126
40.7297	40.8966	37.6055	48.7551	52.0092	43.644	47.8426	61.2077	62.1654	52.4932	58.5732	56.8933	57.4158	50.9686	66.0834	40.3566	31.9061		40.7438	55.4124	53.7683	62.7395	59.1869	72.527	65.0836	46.7097		44.1054	61.2932	48.9546	58.5241	61.8702	64.7594	56.3894	31.5094		45.6762	52.402	38.6625	56.0435	62.7109	65.3672	57.5067	39.1347		35.8193	53.8401	37.4957	52.3828	50.3342
47.2882	39.9469	37.8797	48.7441	51.1164	43.8531	47.5142	62.5232	62.738	53.1338	58.2206	56.3385	57.9211	51.4638	67.7269	39.8303	31.4956		39.2036	56.5077	54.8602	62.9427	58.8275	72.2908	65.5099	45.7888		43.0394	61.1608	50.1197	59.0062	62.6201	65.2623	56.4436	30.5255		44.7609	52.8102	41.3244	57.7085	62.5632	65.1112	58.5063	37.768		34.3916	52.8964	36.7022	52.1748	49.555
53.9762	92.7608	79.789	95.2836	75.8357	89.4589	84.9376	109.033	107.908	80.2104	88.7194	89.1726	92.4045	106.533	125.32	97.3621	83.0882		102.115	88.6024	88.2749	77.217	83.0138	100.57	94.0128	108.765		81.6683	85.9836	72.2597	77.4361	83.0233	87.227	87.4022	90.1077		93.8406	84.6844	63.8156	70.3193	81.7867	84.1791	82.9169	72.8		78.1121	85.6494	66.7986	68.8622	65.3771
60.5243	98.1546	87.736	100.598	82.8872	97.5841	92.0381	117.262	118.411	85.3367	98.6919	98.7959	97.4075	110.481	131.94	102.12	80.8018		107.669	97.1481	95.1257	84.2466	94.0517	108.023	103.989	116.974		90.3707	96.207	81.5834	84.436	92.5888	94.4971	95.4562	87.862		101.319	93.381	70.5151	81.4986	91.9284	92.207	85.9101	81.6123		87.0676	94.0495	80.009	76.6509	74.088
67.1179	95.1522	85.3651	97.499	82.9806	95.6094	90.5576	115.391	117.163	84.2185	98.8795	98.3616	96.2903	108.089	128.876	99.3885	78.7059		105.948	98.776	92.9578	83.6811	93.0287	106.034	103.115	114.767		89.7622	96.6442	80.9479	85.3902	91.462	93.3588	93.4347	84.8147		100.682	94.4014	70.903	80.691	91.1635	93.2385	85.1566	80.9707		86.071	93.6775	77.9841	75.4277	75.5949
73.6824	93.1043	83.1191	96.3824	80.2047	94.6241	89.5525	113.622	113.649	83.5539	96.9839	98.1769	93.7115	107.252	127.398	96.6985	77.1164		103.65	95.7595	92.0456	83.4478	92.081	104.166	102.093	113.835		89.0201	95.6889	79.3282	84.5176	90.096	90.9873	91.8038	82.6659		98.3824	93.1788	69.7347	79.7705	89.311	91.4706	83.161	79.4714		83.8677	93.4851	77.0065	74.7884	73.0131
80.3732	35.0511	32.4988	39.5457	40.9242	37.0322	39.1343	49.11	46.1854	42.2675	47.2116	40.3393	45.9327	41.7022	50.6535	32.7486	28.4996		36.9958	41.0533	42.8382	47.3313	44.9943	59.4937	46.4904	38.927		37.6157	49.1927	41.0878	45.493	47.3834	50.5076	41.3028	26.84		39.8132	43.216	28.8498	43.454	50.7314	55.3563	43.7987	27.3025		30.4575	43.231	23.1458	39.2536	36.9978
86.931	34.2701	32.2205	40.3537	41.9941	38.8427	38.9381	48.9287	49.0111	43.2673	47.826	42.6235	44.7029	43.3063	55.161	34.5157	26.0647		34.5969	41.6934	42.9207	47.0081	46.3655	58.9312	48.157	40.3148		36.6658	48.4758	41.6131	45.0286	47.6621	49.4773	42.9806	24.2074		38.9787	43.607	31.0563	43.0731	52.3598	52.5749	44.3024	30.4558		29.2001	43.4699	28.2297	40.4305	37.8378
93.5072	34.8015	32.0919	39.5476	40.8174	37.8068	38.1733	49.0352	49.6537	42.6741	47.4722	43.7405	44.6272	43.5115	55.3899	33.8841	25.5583		34.0429	39.1246	43.0363	46.5586	45.409	58.386	47.8058	39.1257		36.4126	49.5901	40.8444	46.5663	48.4983	50.2805	43.4079	23.8843		38.1661	43.3414	31.1141	44.1119	52.5197	53.912	44.3807	31.1465		28.6778	43.1504	27.6194	40.0245	37.1564
100.08	33.1059	30.3032	38.508	40.1105	37.362	37.6169	47.4461	48.9173	42.1484	47.0182	42.3348	43.987	42.4214	55.2476	32.8145	24.0674		32.3574	39.3795	42.7165	46.8358	45.6946	57.8281	47.1822	38.6736		34.1759	48.5355	40.3075	45.498	47.4679	49.9875	42.9901	22.5534		37.5919	42.4504	31.0294	43.7282	51.7896	52.53	44.6521	28.8973		27.6763	41.9944	27.2022	38.8083	38.7272
Data before DNA normalization
31oC
Unassigned Well
Unselected Well
OCR Data
ECAR Data
PER Data
OCR (pmol/min):
Time	Group Name: vehicle																	Group Name: A939 10nM 2days									Group Name: A939 30nM 2days									Group Name: A939 100nM 2days									Group Name: MF 5nM 2days
	A02	A06	B02	B06	C02	C06	D02	D06	E02	E06	F02	F06	G02	G06	H02	H06		A03	B03	C03	D03	E03	F03	G03	H03		A04	B04	C04	D04	E04	F04	G04	H04		A05	B05	C05	D05	E05	F05	G05	H05		A07	B07	C07	D07	E07
1.3078	160.515	212.121	149.724	196.248	184.861	214.819	215.893	213.891	217.978	227.259	164.971	226.247	184.417	194.112	167.279	184.036		200.066	190.171	200.332	224.606	198.672	218.843	193.183	175.151		212.958	270.169	294.812	225.298	282.331	328.143	218.936	255.53		237.032	231.49	254.664	217.352	244.621	278.395	240.355	180.785		204.107	194.672	249.729	259.238	245.537
7.81821	157.198	207.09	145.682	193.878	180.637	211.512	216.624	211.114	218.823	222.727	161.524	224.959	185.408	192.948	164.991	179.757		189.207	182.142	195.39	219.326	196.758	215.599	193.451	172.157		205.097	264.061	281.027	217.994	274.201	316.85	215.526	247.77		225.319	220.861	241.726	208.101	236.189	264.514	231.681	176.886		195.577	185.267	238.189	247.905	234.622
14.3091	156.105	206.041	144.283	192.86	179.108	210.352	216.992	210.741	218.238	219.945	159.233	223.63	183.928	191.375	164.213	178.497		186.123	178.586	192.003	216.546	193.624	212.302	191.97	171.654		201.142	259.1	273.324	214.834	269.207	310.363	214.016	244.222		220.569	214.877	235.124	204.027	230.64	257.887	226.472	173.885		190.991	178.252	229.902	240.368	227.217
20.8141	161.511	207.637	144.084	194.508	179.348	211.981	219.163	213.178	220.506	220.963	160.189	224.928	185.491	193.028	165.514	179.584		186.224	179.286	192.95	216.329	193.588	211.632	193	172.228		199.94	258.11	269.238	213.211	265.949	305.441	216.172	242.399		218.52	211.937	233.285	200.724	227.693	253.682	222.615	174.065		189.252	174.638	225.153	235.039	223.637
27.4298	128.262	173.128	115.44	161.632	148.779	165.032	186.644	178.829	187.101	181.927	128.388	191.088	148.356	154.966	133.244	148.238		158.028	148.571	160.968	180.636	164.537	182.275	160.398	142.597		163.324	198.509	226.958	180.734	229.554	268.289	182.302	205.482		182.19	180.122	194.776	171.594	195.878	215.778	188.297	144.039		158.206	145.026	189.438	202.054	188.628
33.9376	125.284	168.207	113.509	159.237	146.464	166.156	179.942	175.983	182.35	181.35	125.217	183.326	142.321	148.234	127.641	138.35		150.338	144.295	159.434	177.481	158.983	177.114	155.41	135.75		159.256	199.773	224.167	176.758	224.835	259.067	175.638	200.421		174.88	173.218	192.282	166.941	190.29	207.824	179.48	139.127		155.526	145.705	186.115	198.184	184.605
40.4506	122.444	165.065	109.653	158.002	143.32	166.308	176.508	173.585	179.608	180.446	122.796	179.853	138.418	145.285	123.511	133.769		146.377	140.826	156.354	174.379	156.047	174.231	152.69	132.384		155.849	199.797	220.842	171.828	219.272	251.954	172.142	195.679		170.37	168.58	186.911	163.084	185.928	201.594	174.134	135.444		153.29	140.846	180.942	193.046	179.97
46.9577	120.503	163.725	108.582	157.424	141.713	167.637	176.024	173.203	179.359	178.718	121.017	178.429	136.985	143.112	120.255	131.165		144.621	140.442	154.046	172.164	154.12	170.731	150.952	130.165		154.085	200.389	217.53	169.056	214.698	246.332	168.633	191.759		165.862	165.3	183.133	160.064	180.474	196.941	170.002	131.125		149.762	136.456	176.03	188.312	175.416
53.5721	267.869	330.511	225.703	273.161	251.925	280.837	303.427	305.065	292.95	296.868	235.333	334.352	308.099	314.363	267.501	296.606		288.393	249.948	243.036	281.115	261.202	273.433	296.93	269.545		285.302	307.57	287.691	239.987	306.41	322.927	280.943	306.004		304.865	244.23	249.882	220.119	242.428	289.253	276.659	244.627		241.281	206.499	234.464	245.93	241.868
60.0895	268.353	333.345	236.432	282.547	264.527	293.912	314.876	310.125	300.451	303.302	242.16	329.435	308.211	316.942	271.578	290.919		283.113	258.048	248.478	283.146	268.583	269.191	298.049	273.144		295.135	311.884	289.637	251.755	310.632	323.049	282.985	308.246		309.731	253.615	257.266	226.737	247.104	283.577	273.027	248.536		248.558	227.076	241.047	246.584	246.038
66.6051	270.41	337.107	240.796	285.979	270.566	302.047	320.969	312.922	305.959	308.573	247.531	329.178	311.907	321.352	273.815	291.199		284.222	260.625	250.51	283.479	270.634	265.675	298.581	274.723		298.928	313.178	289.155	253.205	311.214	318.843	283.735	309.073		309.257	254.589	257.225	227.06	247.349	280.442	271.498	249.191		251.004	232.638	240.109	245.62	244.602
73.1322	271.678	342.165	243.239	287.432	273.653	304.844	324.847	314.561	309.207	310.102	251.459	330.1	313.755	324.073	276.162	292.945		285.967	263.083	250.587	283.496	272.247	264.311	299.039	275.589		302.637	313.033	287.733	252.872	310.583	316.63	282.674	309.154		309.322	253.45	255.686	226.527	246.185	278.023	270.685	249.281		253.787	234.046	238.754	243.131	242.102
79.7586	68.3871	75.8175	64.8899	79.6284	66.51	121.136	74.0063	87.496	73.8714	75.4297	60.9044	85.1385	59.9934	72.1055	61.083	59.5863		67.7178	73.1806	75.2305	66.8478	73.6781	70.3465	69.3144	63.702		81.6417	84.9776	72.7835	77.0426	80.0196	90.4275	68.5872	79.781		69.2786	70.1446	63.8807	61.9898	70.3037	63.655	60.1926	52.7092		69.0911	71.6345	82.1273	67.8016	67.2896
86.2812	59.013	68.1626	59.7138	66.9651	63.2798	69.6646	71.7329	70.8567	71.3682	68.4697	56.7075	64.0221	59.509	62.1945	56.8186	56.5055		61.324	66.0388	64.5707	65.3692	63.8996	62.8496	63.8527	59.656		71.4865	74.2125	67.3725	65.5498	71.786	75.0956	63.488	68.3431		64.7984	67.3535	61.9818	60.9595	63.7988	58.8924	60.435	52.0828		60.3667	60.6521	61.8483	61.806	60.4126
92.8004	55.1207	66.1025	56.1904	65.1201	61.4966	67.8626	69.597	67.1998	69.0768	67.389	55.6137	62.9047	59.217	59.5574	55.0841	54.2267		59.1199	62.3439	61.7271	63.6462	61.5006	61.3059	61.1668	58.5104		67.0406	70.5054	64.0676	62.8063	68.7171	70.8106	61.9704	64.8076		61.5437	64.2597	59.4795	58.0553	60.5002	57.9214	58.3406	50.569		57.2913	56.706	59.0525	59.5502	57.7939
99.3228	52.5524	63.3001	53.213	61.0376	59.0254	64.7614	66.2514	63.8236	65.7352	65.0183	53.2186	60.6093	57.0988	57.7879	52.0301	52.1997		54.978	58.5981	57.175	59.6166	58.1073	56.7519	58.6742	54.6342		63.2439	65.6044	59.8789	59.6671	64.0968	66.9434	58.2377	59.9845		58.5228	61.487	56.4881	54.52	56.983	53.5976	55.6195	47.9955		53.9383	54.6123	55.5244	55.3569	55.1653
[truncated: 75 more columns]
